# Supplementary material for: Data for the generation of RNA spatiotemporal distributions and interpretation of Chk1 and SLBP protein depletion phenotypes during Drosophila embryogenesis
Source: Data Brief. 2017 May 13;13:28–31. doi: 10.1016/j.dib.2017.05.008 (PMC5440278; doi:10.1016/j.dib.2017.05.008)
Supplement: Supplementary file 6 — Supplementary material [file mmc6.xlsx]

## Sheet: Table S1
Table S1. List of transcripts enriched in early syncytial embryos, late blastoderm embryos and cytoplasmic and nuclear extracts of blastoderm embryos
Total Early Syncytial	Total Late Blastoderm	Cytoplasmic Blastoderm	Nuclear Blastoderm
CG43400	m4	tRNA:CR32518:Psi	CR43639
CG31075	CG9640	snoRNA:Psi18S-525k	tre-2
CG14010	CG7813	snoRNA:gcl-a	CR43399
CG34039	CG31231	Arc1	CR43425
CG15047	ppk19	unsRNA:d-a	tre-1
Cpr49Ae	CG9550	CG15233	CR43849
CG6770	snoRNA:Psi18S-841c	CG32320	CR32218
CG10943	iab-4	snoRNA:Psi28S-3316d	CR43314
TwdlBeta	CG33926	CR40469	CR43828
Cyp4aa1	CG14050	CR34335	Hsromega
CG13674	CG13565	tRNA:SeC	CR43906
hoip	tomboy40	snoRNA:Psi28S-3316e	bxd
Dhc64C	CG13461	snRNA:7SK	CR43877
CG7548	CG34224	CR43887	CR33963
CG1663	CG1571	snoRNA:684	CR43356
CG7429	CG43391	snoRNA:Psi18S-1347a	CR43963
TwdlY	CG32170	CR43948	CR42646
CR32027	btsz	snoRNA:Psi18S-841b	CR43467
CG32213	CG40486	snRNA:U2:34ABb	yar
CG15615	CG14180	Bteb2	CR43716
LysS	CG15533	CG18266	CR43465
CG7922	fzr2	snRNA:U4:25F	CR42862
CG13239	nol	snoRNA:Psi28S-291	CR43943
TwdlD	CG15400	snoRNA:Psi28S-3316c	msa
CG3353	Or71a	CG8117	CR43159
CG43181	CG15905	snoRNA:Psi18S-640d	CR43148
CG14752	snoRNA:dmt-a	unsRNA:CG10576-a	iab-4
NAT1	Spn88Eb	CR43856	CR43258
CG18048	Tom	snoRNA:Psi18S-841c	CR17025
CG14095	CG14834	CR32205	CR43717
CG14096	ry	snoRNA:Psi28S-3316b	CR42839
CG13047	ec	snoRNA:Psi18S-1389b	CR43609
CG11655	ppk6	CG14168	CR43334
CG34150	CG30056	snoRNA:Psi18S-640b	CR43270
CG31626	kappaB-Ras	snRNA:U2:34ABa	CR31514
CG9518	snoRNA:Psi28S-3316b	CR43264	CR43470
CG10445	CG3253	snRNA:U2:38ABb	roX1
cdc14	CG32801	RpL36	Uhg1
SMC1	roX1	snRNA:U2:38ABa	CR43730
Cpr51A	tok	snRNA:U4atac:82E	CR42860
Cpr97Ea	CG8550	His1:CG33807	CR43488
Cpr64Ab	CG11630	snRNA:U2:14B	ttm2
tud	esg	RpL19	CG31275
Mis12	CG30062	CG12519	ocn
CG13704	snoRNA:Psi18S-640d	RpL30	CG32396
CG14931	CG31202	snoRNA:tra2-a	CG33235
CG5846	Rh4	CG32214	CG31244
del	mas	CG18132	Blimp-1
CG13675	CG10307	RNaseP:RNA	sog
CG12164	Arr2	snoRNA:229	CG2650
CG14990	brk	snoRNA:Psi18S-640g	CG34160
Dhc98D	msl-2	snoRNA:185	CG6138
Brca2	wntD	RpS13	CG43800
CG1688	CG5888	RpL37b	CG5509
CG11550	CG6234	slmo	tomboy40
CG2781	Socs36E	RpS11	Pka-C3
CG14277	CG8358	CR32207	Gint3
CG30427	cv-2	RpS30	CG5867
Tb	ttm2	RpL24	CG15161
CG42249	CG31244	CR31429	l(3)72Dr
Obp83g	CG42816	CG43391	CG32829
Cyp311a1	CG42763	RpL7	knrl
CG3652	CG34402	RpS21	oc
CG11147	rho	snoRNA:bur-a	CG32026
SA	CG42633	Fcp3C	ptc
TwdlE	amn	RpL34b	CG7884
CG9990	CR43849	snoRNA:Psi28S-3405a	mas
CG13046	Gint3	gnu	hth
CG30101	CG15412	snoRNA:Psi18S-1347b	lea
CG6126	CG43163	Uhg2	CG9500
CG32500	sad	CR43302	CG43085
CG14200	CG43800	CR30009	Egfr
CG14543	dpp	CG15696	CG32141
CG2150	CG30323	snoRNA:Prp8-a	CG7768
CG8927	CG4440	RpL32	CG32971
sNPF	CG18530	snoRNA:Psi28S-1192c	CG32639
CG16886	chp	CG5500	ltl
CG33970	CG8369	snoRNA:Psi18S-1389a	opa
fok	CG34155	snoRNA:Me18S-A1576	tinc
CG13059	BBS1	snoRNA:CG32479-a	CG15628
drd	snoRNA:Psi28S-3316d	RpL31	CG42816
CG1092	Ir62a	CG34402	sli
Snmp2	CG32971	RpL26	Sr-CII
CG13676	fkh	CR43951	nkd
CG7080	Fcp3C	RpL13A	PGRP-SC2
CG1441	Nrt	CG43950	Muc14A
CG18814	CG15704	snoRNA:dmt-a	pyr
Nox	CG3239	snoRNA:skd-a	spo
CG34116	snoRNA:skd-a	RpL29	salm
Cpr65Ea	CG7884	fd19B	ci
CG18180	ac	RpL23A	CG43394
CG4842	CG16710	snoRNA:Psi28S-1192b	tna
cort	CR43159	RpL9	ths
CG14669	CG15393	scaRNA:mgU2-25	CG10663
CG15740	CG2650	RpLP0	trn
TwdlQ	CG30285	RpL28	SoxN
CG6055	Doc1	RpL13	CG14180
Cpr66D	CR43425	RpL21	18w
Cng	CG11668	CG15482	uif
FBX011	Ocho	RpS25	kek2
CG15523	CG17122	RpS29	CG30323
ckd	CG10761	RpS24	Ptr
CG14608	snoRNA:185	Ote	Dscam
CG9065	CG8335	RpL27A	Nrt
CG11122	lobo	RpS23	CG13457
atilla	CG11423	RpS12	htl
CG4462	CR43467	RpS17	CG3264
CG7330	CG3216	RpS28b	inx3
CG13060	Cyp310a1	7SLRNA:CR32864	alphaPS4
CG13678	tRNA:SeC	CG9863	Cad88C
CG15753	snoRNA:tra2-a	bai	btd
CG17707	sca	snoRNA:Psi28S-3316a	CG30289
Tsp42Ed	CG32396	RpL39	CG34450
Pex11	ptc	RpS26	CG17075
ACC	phyl	RpL23	sca
fs(1)M3	CG15628	CG42663	Ir62a
Xpac	CG13333	ato	CG30447
Cpr66Cb	ppk28	RpS14b	Ast-C
CG11353	bib	RpL17	CG33752
CG5402	gk	RpS14a	CG15634
CG2736	CG12535	CG8503	wb
obst-H	CG31313	CG16813	Ac78C
CG15653	CR43639	CG15743	CG34383
CG18190	CG43447	RpL37a	Dfd
TwdlW	ppa	RpS15	PIP82
TwdlF	Notum	snoRNA:CG16892-a	CG3819
CR17024	Pp1-13C	mir-6-1	CG16778
BicC	Sr-CII	CR43432	Ref2
vas	Blimp-1	VhaM9.7-b	CG5389
P32	Dhc16F	RpL35	Gp150
CG32251	CG4221	snoRNA:Psi28S-3405c	CG34371
CR42871	CG5867	CR43903	CG14459
CG6337	Brd	CR43426	phm
CG1698	CG34308	snoRNA:Psi28S-2562	net
CG11380	dan	grk	egr
CG1136	CG40053	CG11737	cd
Cpr62Bc	Kr	snoRNA:Psi28S-3327b	Ac13E
CG11505	CG15233	sta	Ir11a
CG31463	CG3597	CG32579	CG43195
CG15916	CG10035	CG14613	ems
CG5524	snoRNA:Psi28S-3316e	RpL10	CG6234
CG17111	Arc1	CG30392	beat-IIIc
CG17633	snoRNA:Psi28S-3316c	scaRNA:mgU2-41	Muc26B
cbs	CG11693	snoRNA:Or-CD1	tok
CG43386	SA-2	CG7718	Notum
CG14147	CG4459	RpS20	CG11300
CG13102	CG8147	pncr009:3L	CG11423
CG34301	vnd	RpS16	Cad74A
rec	BobA	beta3GalTII	CG12857
D19A	CG3264	snoRNA:Psi28S-2444	Dll
CG8852	CG16778	CR18854	CG43462
CG14257	CG13074	snoRNA:Psi18S-1347c	CG15393
CG16732	Arp53D	snRNA:U1:82Eb	pxb
CG3777	CG10176	snoRNA:Psi18S-1854b	NetA
CG13297	CG30447	RpL37A	fkh
CG10713	CG10553	Gr39a	CG42787
CG8097	CG13428	CG11562	brk
CG18641	CG11211	CG12404	Tsp33B
sut1	oc	CR43972	Klp54D
CG34461	CG13334	RpS5b	CG8661
CG2962	CG14505	CG42542	Lac
CG9737	CG15161	gd	CG11630
CG10031	CG31697	snRNA:U4:38AB	CG8105
b6	Ir60b	bic	Msi
Cpr56F	mthl7	CR42861	CG10176
CG15249	snoRNA:Psi18S-525k	asrij	dan
CG7120	CR43432	CG8778	CG5888
CG12490	CG7924	CG8319	CG3239
mms4	alphaPS4	CG9422	cv-2
CG15279	CG8654	CR42491	Alk
sle	ato	RpS15Aa	l(3)psg2
l(2)k05819	dib	und	Cyp310a1
IntS1	Hsp70Bbb	Dph5	S-Lap5
CG9926	CG14332	snoRNA:Dek-a	CG13333
spict	CR43951	snoRNA:Psi28S-2179	D
pon	CG9589	snoRNA:Psi18S-301	CG8102
Idgf5	mira	Gapdh1	CG16736
CG17127	CG30485	RpL40	CG10283
Phk-3	ninaB	snoRNA:Psi28S-3305b	bib
CG15022	cd	RpL10Ab	tutl
CG12123	sut3	snRNA:U4:39B	nonA
ebd1	net	CG2147	prd
CG3711	Ir68a	RpL11	Kr
CG31087	CG7229	RpL12	CadN
Cpr49Ag	D	snoRNA:Psi28S-1175c	CG42763
CG9747	Ilp4	snoRNA:Psi28S-1175a	rib
nord	S-Lap5	CG1324	CG14419
CG31251	CG3502	pgc	CG11407
CG13051	CG32599	Use1	CG5892
CG18493	upd2	CG12822	disco
CG13634	CG12133	snoRNA:Psi28S-3091a	Efhc1.1
DNApol-eta	sna	CG4658	ec
Cpr64Ad	CG30287	snRNA:U6atac:29B	eve
CG10631	CG32320	CR43864	byn
CG43740	CG43085	RpS9	CG15909
CG8172	CG14694	Prosalpha1	Antp
CG9517	CG15480	CG11674	Oatp74D
Tsp29Fa	phm	RpL18A	ana
CG18179	btd	RpS7	slam
CG33288	Ptr	CG14332	CG10553
CG8861	CG42300	CG4404	CG18368
Jon99Fi	CG42651	CG1265	CG16965
CG32548	CG43394	RpL14	Trim9
CG6347	h	CG6276	gbb
CG13043	dpn	CAH2	ft
CG8568	CG17639	CG12945	ph-p
CG4409	CG31606	RpS4	CG13405
CG17360	CG8757	CG5377	ASPP
CG8170	CG13465	RpL36A	bnk
CG13699	Gr59e	snoRNA:Psi28S-2996	ed
CG34382	CG13427	CG7458	corn
Pi3K59F	CG8620	Ef1beta	CG18675
Got2	CG32238	Den1	CG7813
CG7179	mir-6-1	Ugt86Di	Jhedup
AlstR	CG10730	CG6744	CG13311
CG13618	CG30409	snoRNA:Psi28S-2149	CG42370
CG4813	CR43864	RpL34a	l(2)08717
CG18417	CG13454	RpS3	ppa
CG14880	CR43629	CG5335	CG7924
CG13463	run	IM3	gt
CG13068	snoRNA:Psi18S-841b	skpD	t-cup
CG12057	Gr47b	CG7598	CG16710
5-HT1A	bnb	CG8635	robo
CG1628	alpha-Est6	CG5599	mamo
CG14301	CR42767	CG7772	dpr
CG17562	CG13457	Cyp4e2	Cpr76Bb
exu	CG11835	snoRNA:Psi28S-2566	Ten-a
Obp83ef	danr	CG13947	CG7191
CG31676	Pka-C3	mRpL21	CG43796
cmet	odd	RpS5a	CG30265
CG4721	CG33293	CG8866	vnd
CG1402	CR43302	RpL41	CG10592
CG17202	CG13578	Alr	CNT1
CG9568	spo	mRpL12	shg
CG31832	Ance-2	ms(3)K81	Muc30E
CG13049	Bteb2	CG12384	grh
CG12256	tre-2	CG3894	yellow-e
UBL3	CG12986	Dsor1	kibra
CG43799	croc	fu12	vn
CG15212	CG30289	Eogt	CG18171
CG6847	kni	CG15735	jeb
CG42337	CR43258	CG8735	gk
obst-E	CG33235	CG31517	CG12420
Ugt86Dh	CG8087	CG10194	croc
CG31714	Neu2	HipHop	fj
CG13069	CG4582	CG11601	CG31817
CHES-1-like	CG14017	Fsn	Lapsyn
CR30029	Gr59f	CG11267	CG18155
CG11384	sog	CG7202	CG43163
CG31176	unsRNA:d-a	RpS19b	CG11029
CG13196	byn	CG13890	bnb
TwdlC	CG8960	CG4338	dib
CG14770	hkb	Apc7	brm
CG12001	cry	CG4553	srp
Cnb	scw	CG9917	mfas
CG8858	amos	swa	CG9593
Ctr1A	CR43399	RpS18	CG3502
Pld	nullo	CG14427	Ten-m
brv3	CG18810	pelo	CG2145
CG18609	twi	RpS8	CG10858
CG2663	CG42762	CG3831	wg
CG13041	CG18269	CG31262	pros
DppIII	bxd	RpL27	CG30285
CG1774	CG13711	snoRNA:Psi28S-1180	CG30043
CG6638	CG13000	snoRNA:Irbp-a	CG6026
CG7432	Atx-1	skpC	Traf4
Ccp84Ag	sisA	Shawn	CG13427
CG10300	opa	snoRNA:Psi18S-1397	Cyp6a8
Osi20	CG15482	DnaJ-H	CG14204
mei-P26	zen2	ytr	ds
CG10289	hbn	CG33506	Toll-6
CG15546	CG15634	CG42813	gogo
CG14274	CG9500	CAHbeta	spen
PebIII	sc	Rack1	CG43444
TwdlX	CG9505	CG7943	fra
CG31548	Or22a	Grip71	mew
GluRIIE	tld	snoRNA:Psi28S-1175b	CG5375
path	Cpr60D	CG14544	Irk2
CG14298	CG34266	Aats-asn	CG18754
beat-Ic	CR43264	snoRNA:CG32479-b	CG4440
Mitf	CG43659	RpS27	CG42404
Myo61F	CG15625	ZnT35C	btsz
CG9686	gt	att-ORFA	CG13035
Rgk3	CG11929	RpL18	LanB2
CG17803	CR43617	snRNA:U1:95Cc	CG42556
CG32698	Ac78C	RpS27A	CG10041
CG15731	CG13716	CG13713	CG30324
CG13607	CG7387	Dic1	CG10035
yellow-b	snoRNA:gcl-a	SsRbeta	Dhc93AB
CG34253	snoRNA:Psi18S-1347a	CG18870	CG30350
Cyp6a9	CG15382	Mat1	hbs
beat-IV	zen	His1:CG33801	SIFR
CG12594	CG14937	TTLL3A	unc-5
CG34391	CG13712	Pxt	noc
Dif	CG14014	CG7168	CG31031
CG6836	os	CG1885	CG9777
Desi	CG16813	snoRNA:SC35-a	Fps85D
obst-F	CG31275	CG17327	otk
CG13847	Mdr49	snoRNA:Psi28S-3385a	Ance-3
CG12540	CG4688	CG12948	CG12502
Sur	Jhedup	CG6073	d
kappaTry	tll	Ef1gamma	jing
CG10657	CG6885	VhaAC39-1	CG5810
CG17698	CG18754	Uhg7	melt
CG42237	CG13962	CG5861	Gld2
beat-Vb	srw	REG	ogre
CG13318	CG16815	RpL35A	CG16727
CG17233	tsg	CG12024	mgl
Lip1	CG5150	Brd	Shroom
Dms	CG43184	eIF-3p40	Jhe
Jra	CG32052	CG3939	vfl
CG17896	Bro	Pcd	CG43252
CG8888	CG15128	CG14290	CG14183
CG1732	bnk	flr	Rh50
TwdlM	CG43949	Ggt-1	CG14302
CG32645	CG11018	cyc	sut3
CG7781	CG15479	Nhe3	CG34276
Pxd	CG43131	Tim8	CG11966
CG1986	CG1324	Eno	CG9550
CycJ	CG34137	zpg	pan
CG13185	RpL37b	RpL24-like	CG18810
Wnk	CG13423	RpS6	Or71a
ade5	CG14317	CG15048	CG11835
ChLD3	CG12420	CG8032	Ance-2
DNApol-delta	CG10592	snoRNA:Psi28S-1837a	nub
CG9269	CR43948	CG4951	CG9220
Cyp4ac3	Jhe	CG14130	ry
CG8563	CG11598	snoRNA:Psi28S-1837b	mirr
Sytalpha	CG1561	l(2)k11101	Esp
CG15365	Bsg25A	CG42365	stumps
CG15630	fd19B	CG4975	CG9701
clos	Sry-alpha	tws	ste24b
CG13813	sro	Gclm	CG8046
CG15014	CG30432	CG17259	wech
Npc1b	CG14111	snoRNA:Psi28S-1192a	grn
CG31446	eve	roX2	CG2137
CG7968	term	snoRNA:Or-aca1	CG6660
CG6776	CG7271	ORMDL	CG6885
CG11883	halo	CG2183	Teh3
CG7888	prd	snoRNA:Psi18S-996	mid
yata	CR43887	l(2)03709	CG30354
cbt	CG30161	CG3308	Hmx
CG4098	tre-1	RpS19a	CG30089
l(1)G0020	CG13713	CG34424	Tmhs
Osi16	CG15876	Bem46	Dl
Cyp4p1	ftz	CG6236	sprt
CG5382	Art2	mRpL40	Dscam2
CG7852	CG43725	snoRNA:SC35-b	mthl7
Ugt86De	CG14915	CG6153	CG5724
Nmnat	CG15696	CG32732	dp
Cpr23B	brv2	Trxr-1	Oatp58Dc
wry	Cyp312a1	slv	Ndae1
CG3764	Z600	Ucp4A	SP2353
CG8519	SNCF	CG9951	CG1273
Nacalpha	CG43950	Slbp	Piezo
pHCl	CG7202	7SLRNA:CR42652	CG34306
Tie	CG14427	CG9596	Gr59f
CG13063	CG34214	CG5339	sty
CG10126	CG18132	Grip128	CG13869
CG9413	CG13653	l(2)k10201	Socs36E
CG18581		CG9769	CG4408
CG10211		CG11110	Sry-alpha
CG14118		Tsp74F	fz2
CG11374		RagA	Bsg25D
		snoRNA:Psi28S-3405d	CG31538
		CG2982	lilli
		RpL6	CG42391
		CG7208	tup
		CG6364	hh
		Phm	CG4221
		viaf	CG34308
		mod(r)	l(3)neo38
		CG5641	Ama
		CR42842	Oatp58Da
		Rad9	bin
		l(2)37Cc	dpp
		CG7453	Tollo
		Uhg4	CG10864
		PI31	Sln
		CG17019	Cht5
		CG1319	tnc
		CG30185	CG14443
		CR43481	CG33226
		p38b	CG34057
		snoRNA:Psi28S-3327a	Sox14
		CG10366	CG7349
		CG9706	CG43366
		snoRNA:CG31191-a	dy
		CG11851	CG7465
		CG10306	CG10910
		snoRNA:Psi28S-1153	s-cup
		Tfb1	CG6475
		mRpL14	CG8550
		l(2)37Bb	CG9279
		CG12782	CG9392
		kraken	Sp1
		CG33228	odd
		CG9855	Or22a
		CG13123	CG13868
		l(3)73Ah	ImpE1
		Scox	CG6125
		Efr	CG33012
		Rpn5	Fas1
		RpL7A	CG8997
		Rrp1	lobo
		APP-BP1	CG13334
		CG5916	CG32847
		CG1354	sdt
		mRpL1	CG10911
		CG8408	CG3349
		E(spl)	fos28F
		CG4627	CG7582
		CG42487	drl
		CG7600	5-HT2
		Nap1	sick
		CG1662	CG34025
		Vha36-1	CG6700
		mtacp1	CG42266
		fh	CG13743
		CG12821	PGRP-SB1
		CG4267	jbug
		CG5961	pod1
		CG15362	Cyp4e3
		CG42300	Sdc
		CG9945	CG31705
		mRpS18A	CG14317
		CG7280	CG9007
		CG8498	GEFmeso
		CG2371	CG16854
		CG4884	neur
		eIF-4a	CG6071
		snoRNA:2R:9445410	CG8965
		CG1494	CG42762
		CG9914	Gli
		CG42359	CG12269
		CG12279	LRP1
		CG16815	CG31728
		CG8366	CG9317
		CG7175	CG1815
		CG12237	klu
		CG3680	CG15661
		Vha13	Dr
		CG12304	W
		Su(P)	rpr
		Jafrac1	stan
		CG5567	CG34224
		CG13578	CG7053
		Rab40	sfl
		mRpL10	Trf4-1
		CG3552	CG17122
		Vha100-2	CG34380
		CR31032	zfh2
		CG13465	CG15382
		Sras	N
		debcl	eya
		CG13126	LanB1
		CG1764	CG17475
		Ipp	Sox21a
		CG2709	CG14456
		CG8818	inx2
		Aats-gln	CG34043
		pix	CG31810
		EfSec	CG32669
		CG2126	Pp1-13C
		CG10185	CG13323
		Ilp3	kek5
		CG9166	scw
		CG2811	CG33281
		eIF-4E	CG31462
		RpL38	CG4631
		RpS10b	CG8292
		CG15738	Mdr49
		beta4GalNAcTB	Btd
		CG30109	twi
		mge	dome
		lawc	btl
		CG43925	CG14014
		p24-1	5-HT7
		CG4362	CG33543
		snoRNA:Psi28S-3436b	CG4829
		CG11802	CG42342
		eIF2B-gamma	CG32982
		CG5384	Fs
		CG10268	CG30485
		CG5116	thetaTry
		CG3408	CG14590
		CG32817	Sep5
		His1:CG33834	sut2
		Gmd	Tsp68C
		CG8358	h
		mtSSB	CG14565
		Gale	dally
		pinta	CG4500
		CG11309	bowl
		Cdk7	Cys
		CG32250	CG30484
		CR43629	Dhc16F
		eIF-1A	nej
		CG5168	Obp56a
		CG6293	Ilp4
		CG14043	CG30047
		CG2846	kni
		CG33523	Fas2
		snoRNA:Psi28S-3436a	Sema-2a
		D12	Kua
		RpL8	dpr16
		CG12173	Mur18B
		CG8111	gfA
		PpV	Crz
		CG11095	enok
		CG14079	CG3662
		CG30269	CG31883
		snoRNA:Psi28S-1135d	Or2a
		RpL5	CG2269
		CG18131	CG30015
		CG12125	app
		CG15343	Gug
		CG13392	osa
		CG33129	nrm
		CG33082	if
		Vps25	tgo
		CG13344	vir
		veg	CG15020
		Tcp-1zeta	InR
		CG11722	BBS1
		elm	Lrt
		Fdxh	CG34350
		CD98hc	Ugt86Dd
		ana2	CG13654
		Idh	CG7358
		brv1	BthD
		Surf1	CG5435
		CG5885	pyd
		CG5569	tll
		mRpL27	Cpr73D
		CG3402	hrg
		CG17221	CG6839
		grsm	CG31265
		snoRNA:Psi28S-3405b	Vsx1
		Cctgamma	CG6206
		CG8481	scb
		CG7229	Sema-1a
		CG32164	dikar
		CG8636	Abd-B
		Nurf-38	SA-2
		Srp68	term
		CG6758	hipk
		CG6178	CG32111
		Iap2	Nhe2
		CG8314	Hr46
		CG13349	CG42395
		Galk	CG42697
		mRpL16	DOR
		CG11168	kuz
		CG13369	exex
		CG15896	Ir60e
		sas-6	Taf1
		CG12935	PH4alphaEFB
		gkt	NetB
		yki	CG5550
		Jwa	tin
		CG16985	CG2955
		GXIVsPLA2	ms(2)34Fe
		CG3065	Kal1
		snoRNA:Psi28S-3091b	CG31391
		CG2712	CG32479
		Mpcp	kis
		nopo	LysD
		CG16979	gpp
		CG7218	CG14915
		CG11412	CG42691
		Ptpa	ab
		CR43971	Sema-5c
		CG17292	sdk
		Uhg8	HisCl1
		CG8531	Jon25Bii
		bigmax	Trf2
		Rrp45	trio
		BobA	CG17211
		CG40045	CG17826
		CG11456	CG12014
		Spn4	Zasp52
		CG10399	CG16868
		CG12984	CG31606
		CG9870	erm
		Mov34	Bro
		RhoGAP68F	CG34165
		Ppat-Dpck	en
		CG5734	peb
		CG4882	Keap1
		CG14881	CG42238
		CG1309	CCKLR-17D1
		CG14053	Gr59e
		CG42307	CG2926
		CG30161	CG14650
		CG5484	CG9672
		ste14	CG9425
		CG1231	Hsp70Bc
		Fatp	dpr19
		CG6812	CG8066
		CG3016	CG13532
		CG3651	CycB3
		CG13771	fax
		CG3788	Pepck
		CG11739	shot
		mRpS29	nimC4
		snRNA:U12:73B	king-tubby
		Cas	CG5948
		CG14966	CG17265
		rush	sim
		sav	Ret
		CG8419	Abl
		l(3)neo43	Set2
		CG2818	CG17752
		CG13601	Nup153
		CG8814	CG42368
		Aats-cys	CG42666
		iPLA2-VIA	CG7271
		RpL3	CG43370
		Mtch	CG3344
		CG1109	CG9634
		CG7394	CG43317
		RpA-70	ImpL2
		CG11007	CG10513
		Sod3	tsh
		CG3509	Poxm
		CG5757	CG3837
		CG14798	Wnt4
		CG5262	CG5554
		CG10889	CG42724
		CG8801	CG10725
		CG12863	CG30287
		CG11306	CG43184
		bs	y
		CG18605	CG14205
		CG8607	gem
		GlcAT-P	kon
		COQ7	bnl
		Syx18	Bsg25A
		CG15876	zye
		CG17721	Mal-A4
		CG34214	Ubx
		CR43790	CG32110
		CG5823	elav
		lost	Toll-7
		CG42488	Mipp1
		Marcal1	CG10006
		128up	CG11929
		CG6762	DNaseII
		CG1792	CG12011
		CG43131	veil
		twf	olf413
		CG18343	Pvf3
		zen2	LBR
		pie	Cyp6d5
		Dpit47	CG5111
		Aats-lys	Amun
		Uch	CG7017
		Aats-gly	ncm
		alpha-Est1	CG33655
		beta4GalT7	CG42633
		RpL22	clumsy
		Pgm	Ac3
		beg	Lim1
		Ir	ham
		CG12338	CG11854
		l(3)72Dn	Ser
		CR43708	danr
		mRpS28	CG12581
		snoRNA:Psi28S-1135a	CG18335
		lin-52	BRWD3
		CG8001	CG43949
		l(3)02640	CG6241
		CG8765	CG31321
		sc	CG6845
		CG12077	Smr
		CG42351	Bace
		cpa	CG8757
		CR43641	run
		RpL4	Lar
		CG6195	Cht9
		Lrr47	CG43968
		CG10075	CG34124
		CG15480	sna
		CG3570	Best2
		CG3808	Mal-B1
		CG2162	CG17571
		TfIIEalpha	CG17150
		Ets97D	alpha-Est6
		otu	shn
		Vha44	CG18088
		CG4585	edl
		CG8239	CG15744
		POSH	NPFR1
		CG12379	Acp36DE
		CG13089	CG4928
		CG8100	CG7372
		CG32165	hop
		eIF-2alpha	prt
		l(1)G0148	Kul
		Mgstl	fru
		CG8152	crb
		Arc42	Ect3
		snoRNA:Psi28S-2949	G-salpha60A
		CG2611	Mal-A1
		CG6927	Gsc
		Sse	Not1
		CG7182	srw
		CG8388	Ir76a
		CG13016	Ptp10D
		Rab27	zip
		CG2970	CG33552
		Socs44A	Ir31a
		CG3812	CG15236
		CG14870	CG3887
		CG7492	CG4670
		CG11255	CG12213
		PGRP-LD	Npc2f
		CG16717	CG9313
		rho-7	PH4alphaSG1
		CG9410	mtt
		feo	CG30187
		CG1529	Cad87A
		CG7857	RhoGAPp190
		CG7777	CG8213
		Neb-cGP	chif
		CG30051	CG5731
		CG18094	Scr
		RpS2	pygo
		CG4908	mav
		snRNA:U11	CG11598
		prtp	ImpE2
		Ef1alpha48D	CG8028
		Rab4	CG13096
		CG11151	CG2898
		CG17726	l(1)sc
		exo70	slp2
		nos	Dscam4
		CG10585	CG10307
		CG16787	CG7290
		CG42569	Damm
		Aats-trp	CG34268
		Sp7	CG17687
		CG11534	CG12723
		CG8839	CG1673
		CG17593	sns
		CG17328	CG14292
		Phax	CG12163
		Ufd1-like	CG11131
		Cks30A	CG31650
		CG10672	tld
		zwilch	vg
		CG6523	Cyp309a1
		WASp	CG6356
		CG14618	CG7365
		CG4705	CG9466
		CG11576	CG3253
		CG12107	CadN2
		CG32856	lig
		CG17261	pio
		CG32428	sob
		CG9766	Fuca
		CG9104	Glut4EF
		Sug	Psc
		CG15704	wgn
		CG11836	Dg
		CG7686	CG9981
		Ugt86Da	Stam
		Adk3	dmrt11E
		CG1575	SRm160
		CG14262	Neu2
		CG14231	CG42741
		spirit	CG7794
		CG13091	CG33110
		CG10638	CG31233
		His-Psi:CR31614	spdo
		cdc2c	CG6405
		Mpk2	cathD
		Cyt-b5	mask
		CG13902	CG43890
		CG7408	CG14105
		CG7420	CG18265
		CG14407	plexB
		CG12730	mys
		Tpc1	Smg5
		dgt2	klg
		Rabex-5	nmo
		CG6404	gro
		GstD2	CG12121
		CG1749	Syx1A
		CG1640	CG1942
		140up	hang
		CG5315	CG17739
		CG3608	Acer
		CG1550	Mi-2
		CG33937	CG7300
		CG14561	sas
		CG11882	CG14471
		CG32528	CG1311
		frj	Tsp97E
		CG5705	Bsg
		CG8258	mthl4
		Npl4	CG16758
		CG15312	CG30062
		Ski6	CG5458
		CG15083	CG31708
		phr6-4	CG15666
		Hph	CG8492
		CG16890	pnr
		CG11899	Cdep
		Ubpy	CG9894
		CG5191	Teh2
		Cpsf73	r-cup
		Dgkepsilon	Irk3
		Hsp27	CG30272
		rev7	CG30380
		Opbp	Tl
		Rab-RP4	AGO1
		CG5150	pog
		CG31279	CG4563
		CG5555	NUCB1
		CG11779	CG11327
		SelG	slp1
		park	CG4702
		Lsd-2	CG32043
		Hmu	side
		CG18616	Arp53D
		CG1702	Oatp30B
		Ppcs	CG42450
		CG10153	CG2680
		Men-b	CG4830
		snoRNA:lola-b	CG8461
		CG14516	CG15828
		Tcp-1eta	CG5322
		CG1407	CG6357
		CG5924	Art2
		Pex10	CaBP1
		CG11693	Shab
		Snm1	CG18281
		CG7326	Rya-r44F
		CG7789	gcm2
		CG5938	alpha-Man-IIb
		achi	Psn
		CG3437	CG15533
		CG17734	hyd
		CG11414	LanA
		CG3476	cno
		pch2	fry
		CR43685	msn
		Dhpr	Pez
		CG3815	lid
		CG8407	Dsp1
		Sin1	abd-A
		CG6000	CG13300
		CG6144	Takr86C
		AnnX	CG7739
		CG30381	CG10082
		prel	qkr58E-1
		scramb1	CG17786
		CG12012	fas
		CG9175	CG32454
		snoRNA:lola-a	GluRIIA
		olf186-M	CG11376
		CG5828	CG33493
		CG4042	Iswi
		CG13933	CG3868
		CG31021	CG9394
		CG17777	Fst
		CG3267	CG16791
		Sgf11	CG8552
		CG9536	CG6324
		CG9240	CG17387
		CG14711	CG15080
		CG9281	nyo
		CG34132	CG7028
		Hr78	CG14857
		l(1)G0334	botv
		CG4407	CG10492
		CG6984	CG15547
		Mulk	caz
		CG7787	bond
		Acox57D-p	RhoGAP19D
		mRpL24	CG3604
		snoRNA:Psi18S-1377c	Lsp1gamma
		mRpL23	Mgat2
		CanB2	Shawl
		CG15400	Cyp313b1
		CG10915	scrib
		Obp56d	Spt6
		CG5660	Muc55B
		CR43960	CG8630
		MESK2	Mtor
		CG18446	abs
		CG15118	rdo
		VhaAC45	Mdr50
		trc	CG15864
		CG6353	Erk7
		CG33303	Smvt
		CG11284	crp
		CG2006	Psi
		CG6023	lft
		CG6662	CG13359
		CG5742	fz
		CG2034	Cirl
		Nup58	ssp3
		CG31120	CG8214
		mus81	CG9776
		CG9986	CG43896
		CG7341	CG7589
		l(1)G0320	CG30428
		CG11874	Muc11A
		CG3689	stl
		CR43889	Jon65Ai
		CG11790	CG7029
		CR43723	CG42709
		CG32052	dpr7
		CG6412	Cip4
		Ocho	mthl2
		CG13850	dmrt99B
		Sdic1	kn
		CG11590	Ugt37c1
		l(2)35Di	eg
		Hexo2	CG6227
		btz	bi
		snoRNA:MeU5-C46	Rat1
		CG3337	Toll-9
		CG43689	dac
		CG7609	tou
		l(2)tid	CG32237
		Hsc70-4	Ctr1B
		sel	CG14372
		yip2	Unr
		CG14450	blanks
		Rlip	CG5404
		CG5214	Ehbp1
		Adk2	Wnt6
		CG16986	GRHR
		amn	CG34203
		CG2658	beta-Spec
		PyK	CG18745
		Cchl	CG2493
		Tctp	Cyp4d2
		barc	sti
		Orc5	CG34190
		CG14694	Mal-A6
		CG34423	CG8834
		CG11877	tyn
		CG11694	Nup358
		endos	C901
		sphinx	CG16798
		CG7911	CG14526
		APC4	CG34038
		snoRNA:Psi28S-3327c	CG6661
		CG4848	nAcRbeta-96A
		CG8728	CG15221
		blp	CG33128
		Psf3	CG5656
		CG10898	ninaA
		CG6903	CG12698
		CG6574	Su(H)
		CG14898	gcm
		CG6470	ex
		CG9257	alt
		Xpd	CG7882
		CG9503	rho
		Myt1	Pcp
		Nop60B	mol
		CG1571	CG9346
		CG13779	bab2
		pgant6	CG42613
		CG3756	Wnt5
		mRpL45	Cad99C
		Gdi	Kr-h1
		Syx17	CG13705
		CG13397	G-ialpha65A
		CG3597	dlp
		CG3566	CG15556
		Pex5	SP1029
		CG5285	chp
		CG3760	CG6790
		CG8783	mor
		CG15870	Spn31A
		snoRNA:lola-c	comm2
		CG42564	Oaz
		Fem-1	CG17999
		CG7387	sha
		CG9578	Aph-4
		Mur2B	CG5787
		CG4933	CG34353
		CG2794	pre-mod(mdg4)-W
		deltaCOP	eyg
		CG7542	aos
		snoRNA:Psi28S-3385b	Moca-cyp
		CG11696	l(1)1Bi
		CG6852	kcc
		Ent1	CG12493
		CG1812	Akap200
		CG5844	CG7692
		CG7277	TMS1
		Sac1	CG9129
		CG5903	Tsp3A
		CG33792	CG31272
		CG6745	CG9289
		CG33062	crok
		CG30118	arr
		CG34117	Aac11
		Pol32	CG13116
		alpha-Est3	CG9449
		Hsp26	Hrb98DE
		nrv1	CG13272
		CG14969	CG12947
		Ipk1	cactin
		Gpdh	Src64B
		CG17778	CG12950
		Int6	Ance
		mRpS26	CG15544
		wus	Glu-RIB
		Pen	CG15005
		CG8399	CG4096
		CG2263	smi35A
		SelR	CG31809
		Rab9	fzy
		CG6463	CG42588
		CG4406	CG42255
		CG14451	Ccp84Ac
		Usf	cv-c
		CG8202	CG1638
		rhi	zetaTry
		CG4901	Cyp6a2
		CG3358	nol
		CG8243	Trn-SR
		RYBP	CG43164
		nero	Asph
		crq	D1
		ida	Nnp-1
		l(1)G0255	Tsc1
		mRpL49	PsGEF
		ald	CG6398
		CG17184	Nplp1
		eIF2B-alpha	CG14194
		cdc23	plexA
		JTBR	CG5059
		CG6695	CG9702
		CG8206	wls
		Ir60b	CG1677
		CG3548	RhoGAP102A
		CG5323	H
		CG6287	CG5210
		CG2604	CG14438
		mTerf3	Corin
		CR43617	CG12934
		mmy	CG9689
		CG2906	TyrR
		Uba3	CG16743
		CG9147	CG34234
		l(3)03670	CG8949
		Rip11	Ptp52F
		CG12263	ind
		CG14806	tsg
		CG1116	nab
		Chmp1	Ino80
		snoRNA:Psi18S-1377a	wds
		Vha55	CG34349
		Syx5	Mrp4
		snoRNA:Psi18S-1377d	TepII
		CG3621	CG13460
		LSm7	Atx-1
		mRpS9	CG12484
		Sply	esg
		gcl	Axn
		CR17567	phyl
		Ku80	sens
		CG4030	hdc
		Nhe1	Nrx-1
		mrt	PEK
		CG1801	CG17118
		Galpha73B	CG43318
		sea	CG3984
		CG4198	caup
		mRpS6	pzg
		Cp110	CG43066
		CG2144	retn
		CG4036	CG10555
		CG7791	pnt
		Sec61gamma	CG8108
		snoRNA:Psi18S-841a	gw
		Aats-ser	HmgZ
		vis	CG10326
		CG13540	CG11486
		mRpL30	Cyp6g2
		noe	Plod
		CG5118	CG13133
		CG4582	raps
		ttm50	Phae2
		Sirt2	O-fut1
		CG13827	spoon
		CG10674	nullo
		Tal	Cwc25
		CG3077	flfl
		Roe1	CG14367
		CG10428	l(3)07882
		CG12582	CG11577
		CG10671	CG31729
		CG14818	CG6686
		CG13822	CG5728
		CG14667	ttv
		z	kek1
		Pglym78	CG1946
		CG3683	ena
		twr	CG30357
		CG5886	bmm
		CG2694	CG5937
		CG5466	corto
		CG14647	Crag
		CG11070	CG15765
		CG3803	CG3168
		tos	CG9328
		CG3587	CG10182
		spn-B	Gr63a
		sec13	Lip4
		Syx13	Sr-CI
		CG7369	kuk
		CG32795	CG9522
		eIF3-S9	Slip1
		mRpL9	CG30122
		Hop	CG42863
		Ip259	Con
		CG7289	Pdcd4
		MRE23	CG4880
		Gip	Spt5
		CG4617	pho
		Incenp	polybromo
		CG6937	CG42541
		CR43212	Hs6st
		Mob3	gig
		CG32267	CG34127
		CG43340	CG1461
		CycH	Spase25
		Or98a	glo
		snoRNA:Psi18S-841d	rg
		CG3534	CG33985
		CG32448	pUf68
		CG10639	tw
		CG17272	CG11873
		Alg10	CG11043
		CG4511	CrebA
		CG3262	CG7728
		CG15881	CG13617
		GLaz	CG31760
		IntS12	Nrg
		wibg	RAF2
		p47	CG7763
		Nup75	kel
		ATPsyn-gamma	CG42339
		Trip1	modSP
		Mtp	dsx-c73A
		CG31388	Ssdp
		Ate1	Trc8
		Zfrp8	lab
		Rel	CG10217
		HPS4	ftz
		Mgat1	CG10590
		Takl2	JIL-1
		rgr	m
		sni	CG43902
		Bmcp	Ih
		CG4365	beat-VII
		CG2246	CG7059
		Nipsnap	rump
		Pdsw	CG13075
		upd2	CG8468
		CG12929	nAcRbeta-64B
		dod	CG31547
		CG10336	Idgf4
		CG18661	slou
		CG7841	CG8939
		CG4199	CG8677
		CG32582	CG14252
		CG7837	CG7900
		CG43447	org-1
		RfC4	alpha-Cat
		CG5793	Eph
		CG12096	CG32506
		CG7685	Cda5
		CG2976	smo
		GstD3	comm
			CG42492
			Hmr
			CG14476
			CG14856
			CG32053
			CG9864
			Patr-1
			mthl14
			dpr15
			CG17364
			CG5130
			janB
			Slu7
			Oatp33Ea
			Mcm7
			CG32599
			CG33095
			Utx
			Nup160
			RpII215
			Mfap1
			pb
			Cdc6
			CG31974
			CG14692
			loco
			CG11911
			fred
			CG3216
			Dref
			kug
			ssx
			CG12605
			CG6108
			Cp190
			Nf1
			su(s)
			CG34232
			Gpo-1
			mira
			fs(1)h
			CG34184
			Cyp4e1
			CG17549
			ear
			CG11060
			CG8910
			gol
			CG7058
			eys
			Cht6
			CG4294
			CG34422
			CG5367
			CG7023
			CG32302
			Mst36Fb
			CG6362
			bou
			CG13894
			CG7778
			Jarid2
			CG5987
			CG8654
			Nha2
			nompA
			RIC-3
			CG7536
			Catsup
			RhoGAP100F
			CG8837
			CG3759
			Mrtf
			Mst36Fa
			dve
			CG31510
			CG5002
			CG4914
			CG31161
			CG33988
			G-oalpha47A
			CG14967
			robo3
			bru-2
			PMCA
			CG8960
			CG17193
			NTPase
			CkIalpha
			trol
			l(1)G0007
			CG32801
			RpII140
			l(3)72Ab
			Doc2
			cals
			CtBP
			CG10417
			pwn
			CG9509
			CG13800
			CG6498
			Prosap
			oa2
			CG17119
			Mad
			betaInt-nu
			Hf
			Caps
			neo
			CG7546
			CG9395
			Nipped-A
			sgg
			CG43980
			CG30440
			CG12990
			SMC2
			CG9246
			CG30345
			CDase
			borr
			HLH4C
			CG8850
			sano
			CG13962
			heph
			CG14905
			SKIP
			CG12009
			nct
			CG14196
			baz
			CG8083
			CG6370
			lack
			CG7708
			vvl
			HGTX
			Mip
			CG9821
			pnut
			CG33099
			crn
			CG6945
			Ugt86Dc
			CG31036
			c12.1
			Unc-115a
			CG5033
			Fhos
			Su(var)3-3
			CG5157
			CG1632
			Cyp6d2
			ck
			tweek
			fd68A
			Kif3C
			CG1667
			CG9682
			CG17838
			CG15927
			prc
			Cyp28d1
			Tsp47F
			Dh31
			CG32700
			CG42235
			beat-IIb
			CG42354
			sqa
			CG4203
			CheB42c
			CG31551
			CG4538
			Hs3st-B
			CG15431
			CG6933
			Rbp1-like
			CG31918
			glu
			CG5522
			CG15412
			CG12880
			Rs1
			pum
			HP5
			Oscillin
			Dp1
			CG34137
			CG14120
			CG10625
			fend
			rho-4
			CG11668
			CG6753
			Ubc-E2H
			Su(Tpl)
			CG43693
			CG5589
			moody
			CG40486
			CG10912
			dnt
			Syt7
			CG4133
			CG14478
			fs(1)K10
			mip130
			CG30431
			CG31103
			niki
			CG6329
			Dd
			Ugt86Dj
			CG5880
			ana1
			CG13074
			CG31150
			rhea
			CG9505
			psq
			CG6231
			Ppn
			TfIIFalpha
			Dek
			MED26
			Hip1
			Fpps
			l(2)k09022
			CG6051
			tho2
			CG10702
			Map60
			nvy
			alpha-Man-I
			CG31731
			CG32350
			CG1304
			H2.0
			CG34031
			scny
			m1
			CG7953
			scrt
			Dys
			CG7971
			myo
			Hsp70Bb
			mnb
			CG14521
			hiw
			Cbp80
			CG43078
			Pbprp5
			Edc3
			coil
			CG13650
			Spt20
			gish
			BubR1
			Zyx
			alpha-Est2
			CG12071
			CG9222
			CG1240
			CG2924
			lz
			BI-1
			Gr47b
			EcR
			Rme-8
			CG18292
			mthl3
			akirin
			Ror
			Rox8
			ct
			tkv
			CG12119
			pea
			Tk
			CG8149
			Axud1
			fan
			swi2
			CG4266
			arm
			CG14356
			Scamp
			CG43659
			Cyp4d14
			Trn
			CG3246
			CG42817
			CG2975
			mei-218
			CG17672
			Magi
			Idgf3
			Pp4-19C
			Nc73EF
			Spn
			Ranbp16
			Ars2
			aph-1
			CG3822
			qkr54B
			sad
			Hr4
			CG31343
			svp
			Cdk12
			CG11470
			Exp6
			CG32447
			nompB
			CG13326
			CG1637
			Pep
			CG7131
			CG14215
			rab3-GAP
			CG31231
			haf
			CG14937
			lgs
			CG1387
			CG1275
			DAAM
			CG3036
			CG15597
			CG12535
			CG9095
			CG9932
			CG7298
			CG6154
			CG14960
			tlk
			Ance-4
			CG18178
			sda
			aop
			CG14820
			CG17829
			l(2)gl
			wrapper
			CG11321
			TM4SF
			CG1234
			Scgalpha
			gfzf
			Rfabg
			Ca-alpha1D
			Cam
			CG14995
			Saf-B
			CG18600
			Su(var)2-HP2
			l(3)72Dp
			Start1
			Optix
			Wnt2
			Fas3
			CG11791
			CG10732
			srpk79D
			l(1)G0289
			CG10933
			CG30383
			Fer2LCH
			how
			CG9194
			CG17134
			sev
			CG7611
			CG3363
			Msp-300
			Kdm4B
			CG14965
			CG31198
			CG12480
			kkv
			TH1
			Rtnl1
			CG33217
			pdm2
			Sep1
			CG11498
			pug
			Slob
			DMAP1
			B-H2
			Thd1
			Cen
			CG14304
			MTA1-like
			FucTA
			CG31675
			dpr8
			CG30049
			CG14722
			CG43332
			NAAT1
			alphaPS5
			Six4
			trr
			Pka-C1
			GABA-B-R2
			Stat92E
			Fili
			CG4587
			Ilp6
			CG7296
			CG4459
			Spn43Aa
			drm
			Doa
			daw
			CG32170
			CG8378
			CG42326
			gp210
			cpo
			Rpd3
			CG13082
			LKR
			Obp99b
			Max
			Doc1
			Nmdar2
			CG5160
			DopR
			CG6066
			CG1647
			CG8460
			Ets65A
			CG31646
			Jon25Bi
			R
			for
			CG14869
			CG4455
			CG14017
			Osi17
			heix
			SNF4Agamma
			CG33191
			Gprk2
			Pif1A
			Mmp2
			CG4194
			CG7720
			CG8129
			CG31663
			dysc
			Lim3
			phtf
			Cyp4d1
			CG13950
			ckn
			bip2
			ens
			CG2991
			fw
			A2bp1
			exd
			CHKov1
			cas
			Cyp28d2
			sm
			Paf-AHalpha
			CG13248
			dpr4
			Pcaf
			Mio
			bdg
			CG32161
			CG9640
			d4
			dtr
			CG2930
			lmd
			CG14829
			CG32483
			CG8370
			gsb
			put
			Idgf2
			kin17
			eIF4AIII
			pit
			CG30085
			GstD8
			CG3961
			CG4806
			ago
			CG4467
			cora
			Gr66a
			CG18530
			spz6
			thoc5
			rab3-GEF
			dnr1
			Pxn
			trh
			Cht3
			bru-3
			Gas41
			Aps
			Tak1
			CG14110
			CG17145
			CG16713
			bora
			cbc
			beat-Vc
			Ephrin
			Dhc62B
			beat-IIa
			CG9797
			nito
			wol
			Fip1
			CG8708
			pk
			CG32000
			Klp61F
			Sap-r
			CG13995
			Liprin-beta
			CG5451
			CG6083
			Ppt1
			Nckx30C
			CG15712
			CG8545
			thr
			CG5639
			pre-mod(mdg4)-V
			CG12301
			CG10623
			CG33332
			Rdl
			CG10560
			AGO3
			CG8774
			dlg1
			CG7655
			eIF5
			Ets21C
			x16
			conv
			CG14795
			CG13900
			CG3238
			Adgf-D
			CG32436
			Ubp64E
			CG11892
			Awh
			CG13742
			Tango6
			CG13097
			MED15
			CG34347
			CG33293
			CG31121
			cdc16
			seq
			HIP
			CG32037
			CG5235
			CG7912
			lola
			mud
			Doc3
			CG13795
			dpr11
			CG32016
			inv
			su(Hw)
			CG2233
			CG10186
			CG16789
			CG17219
			DIP1
			faf
			CG32815
			Sra-1
			CG9416
			CG16779
			CG13659
			Rlb1
			CG34120
			CG42343
			E(Pc)
			cenG1A
			CG15012
			CG13358
			CG15043
			Bap60
			CG5986
			CG10405
			CG13711
			Klp31E
			holn1
			CG8602
			CG6403
			beat-VI
			Nipped-B
			CG13362
			CG11808
			CG42394
			l(2)35Df
			Camta
			CG10761
			CG3769
			cn
			IntS6
			aly
			SoYb
			hbn
			cos
			ninaD
			Prp18
			so
			egg
			CG6659
			alien
			pasha
			CG9411
			sxc
			CG12920
			CG31668
			luna
			CG3921
			Ulp1
			dom
			scyl
			CG12531
			CG1518
			CG34420
			CG14234
			l(3)mbt
			eIF4E-3
			mey
			Sfmbt
			CG3618
			CG16820
			Ptpmeg
			prominin-like
			Pex7
			CG4119
			CG14756
			sn
			fu
			CG18522
			Ank
			CG7946
			Atg18
			cic
			Gas8
			MRP
			CG10479
			RabX4
			Btk29A
			Gap1
			fd102C
			Rgl
			Dcp-1
			RN-tre
			CG14764
			CG31815
			CG2807
			CG14015
			unk
			CG8093
			CG13227
			ymp
			Tpr2
			CG2186
			Pax
			Naa60
			CG32365
			Pvf2
			B-H1
			AlCR2
			CG11093
			CG31140
			MEP-1
			unc-13
			nAcRalpha-96Aa
			NT1
			CG34426
			CG17493
			CG4887
			CG6619
			E(bx)
			SNCF
			dah
			CG34396
			Eb1
			mbt
			CG12541
			flw
			CG32767
			Fit1
			CG15369
			drk
			cnn
			IM4
			CG5022
			C15
			GluRIIB
			CG15530
			CG30020
			BBS4
			Ndg
			CG8177
			Cpr31A
			CG31710
			dalao
			alph
			CG4004
			lin19
			CG3556
			CG7523
			ect
			CG7916
			CG7564
			CG18269
			CG1600
			Kap-alpha3
			hkb
			MESR3
			Trl
			tamo
			Sulf1
			CG13492
			CG3106
			CG14285
			Ace
			CG16700
			CG15534
			Ref1
			CG31642
			Lamp1
			noi
			toy
			CG14024
			CG14527
			Ag5r2
			pre-mod(mdg4)-U
			CG7927
			p130CAS
			PPP4R2r
			MP1
			aux
			Ptp69D
			CG12344
			CG7139
			CG15046
			CG42296
			sqd
			CG13252
			HP6
			CG17278
			CG30344
			CG16812
			CG17994
			SF2
			yellow-d
			rk
			CG11796
			CG34442
			yellow-e3
			SerT
			Pph13
			Pak
			et
			CG9143
			CG5727
			CG42360
			CG8232
			pic
			pip
			pcx
			CG5718
			CG11970
			CG40053
			NnaD
			Bre1
			nAcRalpha-34E
			Nopp140
			Lon
			CG32432
			CG15202
			CG43867
			Cyp309a2
			Z600
			CG4836
			CG30497
			Pvr
			CG15537
			tara
			Eip63E
			Sep2
			CG1090
			mrj
[truncated: 822 more rows]

## Sheet:  Table S2
Table S2. List of transcripts similarly enriched in late blastoderm embryos and nuclear extracts of blastoderm embryos
Flybase ID	Gene name
FBgn0034182	CG9640
FBgn0034133	CG7813
FBgn0051231	CG31231
FBgn0031826	CG9550
FBgn0020546	iab-4
FBgn0053926	CG33926
FBgn0040392	CG14050
FBgn0033074	tomboy40
FBgn0085253	CG34224
FBgn0052170	CG32170
FBgn0053555	#N/A
FBgn0263830	CG40486
FBgn0036003	#N/A
FBgn0039768	CG15533
FBgn0014368	nol
FBgn0036474	Or71a
FBgn0038299	Spn88Eb
FBgn0026320	Tom
FBgn0003308	ry
FBgn0000542	ec
FBgn0050056	CG30056
FBgn0041706	CG3253
FBgn0052801	CG32801
FBgn0019661	roX1
FBgn0004885	tok
FBgn0033742	CG8550
FBgn0032964	CG11630
FBgn0001981	esg
FBgn0050062	CG30062
FBgn0011653	mas
FBgn0034655	CG10307
FBgn0024250	brk
FBgn0005616	msl-2
FBgn0028523	CG5888
FBgn0038071	Dtg
FBgn0041184	Socs36E
FBgn0000395	cv-2
FBgn0035124	ttm2
FBgn0051244	CG31244
FBgn0261998	CG42816
FBgn0261831	CG42763
FBgn0004635	rho
FBgn0261356	CG42633
FBgn0264431	CR43849
FBgn0034372	Gint3
FBgn0031528	CG15412
FBgn0262719	CG43163
FBgn0003312	sad
FBgn0264344	CG43800
FBgn0000490	dpp
FBgn0050323	CG30323
FBgn0040984	CG4440
FBgn0042207	CG18530
FBgn0000313	#N/A
FBgn0035741	BBS1
FBgn0053971	Ir62a
FBgn0052971	CG32971
FBgn0000659	fkh
FBgn0004108	Nrt
FBgn0029769	frma
FBgn0031001	CG7884
FBgn0039101	CG16710
FBgn0262689	CR43159
FBgn0031429	#N/A
FBgn0000092	CG2650
FBgn0050285	CG30285
FBgn0028789	Doc1
FBgn0263344	CR43425
FBgn0038113	CG11668
FBgn0036962	CG17122
FBgn0030015	CG10761
FBgn0033069	CG8335
FBgn0083946	lobo
FBgn0034251	CG11423
FBgn0263444	CR43467
FBgn0034568	CG3216
FBgn0032693	Cyp310a1
FBgn0003326	sca
FBgn0052396	CG32396
FBgn0003892	ptc
FBgn0013725	phyl
FBgn0031632	CG15628
FBgn0033855	link
FBgn0000180	bib
FBgn0020300	gk
FBgn0029657	CG12535
FBgn0263648	CR43639
FBgn0020257	Ppa
FBgn0044028	Notum
FBgn0003132	Pp1-13C
FBgn0020377	Sr-CII
FBgn0035625	Blimp-1
FBgn0013809	Dhc16F
FBgn0038385	CG4221
FBgn0027586	CG5867
FBgn0085337	CG34308
FBgn0039286	dan
FBgn0058053	CR40053
FBgn0001325	Kr
FBgn0038028	CG10035
FBgn0043865	SA-2
FBgn0038753	CG4459
FBgn0043791	CG8147
FBgn0261930	vnd
FBgn0034712	CG3264
FBgn0003715	#N/A
FBgn0036567	CG13074
FBgn0011743	Arp53D
FBgn0032682	CG10176
FBgn0050447	CG30447
FBgn0039324	CG10553
FBgn0033067	CG11211
FBgn0004102	oc
FBgn0033856	CG13334
FBgn0032692	CG15161
FBgn0051697	CG31697
FBgn0035847	mthl7
FBgn0036416	CG7924
FBgn0034005	ItgalphaPS4
FBgn0034479	CG8654
FBgn0000449	dib
FBgn0051354	Hsp70Bbb
FBgn0038361	CG9589
FBgn0021776	mira
FBgn0050485	CG30485
FBgn0263986	cd
FBgn0028561	sut3
FBgn0002931	net
FBgn0036150	Ir68a
FBgn0000411	D
FBgn0044049	Ilp4
FBgn0033860	S-Lap5
FBgn0046253	CG3502
FBgn0260482	CG32599
FBgn0033469	CG12133
FBgn0003448	sna
FBgn0050287	CG30287
FBgn0262531	CG43085
FBgn0004959	phm
FBgn0000233	btd
FBgn0262867	Ptr
FBgn0263256	CG43394
FBgn0001168	h
FBgn0010109	dpn
FBgn0051606	CG31606
FBgn0036380	CG8757
FBgn0041233	Gr59e
FBgn0034514	CG13427
FBgn0052238	CG32238
FBgn0036503	CG13454
FBgn0003300	run
FBgn0041241	Gr47b
FBgn0001090	bnb
FBgn0015574	alpha-Est6
FBgn0036482	CG13457
FBgn0031264	CG11835
FBgn0039283	danr
FBgn0000489	Pka-C3
FBgn0002985	odd
FBgn0053293	CG33293
FBgn0003486	spo
FBgn0032535	Ance-2
FBgn0084688	#N/A
FBgn0014143	croc
FBgn0050289	CG30289
FBgn0001320	kni
FBgn0262903	CR43258
FBgn0030307	CG33235
FBgn0038241	CG8087
FBgn0037085	Neu2
FBgn0031721	CG14017
FBgn0041234	Gr59f
FBgn0003463	sog
FBgn0011723	byn
FBgn0035315	CG8960
FBgn0261434	hkb
FBgn0025680	cry
FBgn0005590	scw
FBgn0263290	CR43399
FBgn0004143	nullo
FBgn0042133	CG18810
FBgn0003900	twi
FBgn0261830	CG42762
FBgn0031719	CG18269
FBgn0020556	bxd
FBgn0035572	CG13711
FBgn0029907	Atx-1
FBgn0003002	opa
FBgn0008636	hbn
FBgn0031621	Elba3
FBgn0031804	CG9500
FBgn0031805	CG9505
FBgn0026398	Or22a
FBgn0003719	tld
FBgn0085295	CG34266
FBgn0263707	CG43659
FBgn0001150	gt
FBgn0031620	CG11929
FBgn0024150	Ac78C
FBgn0035563	CG13716
FBgn0031393	CG15382
FBgn0004053	zen
FBgn0032377	CG14937
FBgn0035570	CG13712
FBgn0031718	CG14014
FBgn0004956	os
FBgn0063261	CG31275
FBgn0004512	Mdr49
FBgn0034076	Jhedup
FBgn0003720	tll
FBgn0036810	CG6885
FBgn0042106	CG18754
FBgn0032824	CG13962
FBgn0261952	srw
FBgn0003865	tsg
FBgn0262813	CG43184
FBgn0013755	Bro
FBgn0034467	CG15128
FBgn0004389	bnk
FBgn0264600	CR43949
FBgn0032493	CG15479
FBgn0083973	CG34137
FBgn0034513	CG13423
FBgn0038566	CG14317
FBgn0037797	CG12420
FBgn0035619	CG10592
FBgn0010052	Jhe
FBgn0038067	CG11598
FBgn0000227	Bsg25A
FBgn0003510	Sry-alpha
FBgn0000606	eve
FBgn0003683	term
FBgn0036791	CG7271
FBgn0003145	prd
FBgn0085056	#N/A
FBgn0001077	ftz
FBgn0031592	Art2
FBgn0263971	CG43725
FBgn0032335	CG14915
FBgn0036712	brv2
FBgn0004052	Z600
FBgn0036349	SNCF
FBgn0039288	CG13653

## Sheet: Table S3
Table S3. Gene ontology enrichment values of transcripts enriched in early syncytial embryos, late blastoderm embryos and cytoplasmic and nuclear extracts of blastoderm embryos
Molecular function ontology terms	Nuclear blastoderm		Late blastoderm		Cytoplasmic blastoderm		Early syncytial
	P-value	FDR (Benjamini)	P-value	FDR (Benjamini)	P-value	FDR (Benjamini)	P-value	FDR (Benjamini)
structural constituent of cuticle	1	1	0.09	0.75	0.05	0.85	1.2e-09	3.6e-07
structural constituent of chitin-based cuticle	1	1	0.09	0.75	0.05	0.85	1.5e-07	2.2e-05
chitin binding	1	1	0.09	0.75	0.05	0.85	0.00041	0.039
amino acid transmembrane transporter activity	1	1	0.09	0.75	0.05	0.85	0.00068	0.049
amine transmembrane transporter activity	1	1	0.09	0.75	0.05	0.85	0.0019	0.1
pattern binding	1	1	0.09	0.75	0.05	0.85	0.0019	0.09
polysaccharide binding	1	1	0.09	0.75	0.05	0.85	0.0019	0.09
structural molecule activity	1	1	0.09	0.75	0.05	0.85	0.0033	0.13
carbohydrate binding	1	1	0.09	0.75	0.05	0.85	0.011	0.31
structural constituent of chitin-based larval cuticle	1	1	0.09	0.75	0.05	0.85	0.011	0.34
cation:amino acid symporter activity	1	1	0.09	0.75	0.05	0.85	0.034	0.63
adenyl nucleotide binding	1	1	0.09	0.75	0.05	0.85	0.042	0.68
phosphoribosylaminoimidazole carboxylase activity	1	1	0.09	0.75	0.05	0.85	0.045	0.67
purine nucleoside binding	1	1	0.09	0.75	0.05	0.85	0.045	0.65
nucleoside binding	1	1	0.09	0.75	0.05	0.85	0.049	0.65
lipase activity	1	1	0.09	0.75	0.05	0.85	0.055	0.67
phosphoribosylaminoimidazolesuccinocarboxamide synthase activity	1	1	0.09	0.75	0.05	0.85	0.087	0.81
serine-type peptidase activity	1	1	0.09	0.75	0.05	0.85	0.089	0.8
serine hydrolase activity	1	1	0.09	0.75	0.05	0.85	0.092	0.79
neurotransmitter:sodium symporter activity	1	1	0.09	0.75	0.05	0.85	0.094	0.78
heme binding	1	1	0.09	0.75	0.05	0.85	0.097	0.78
tetrapyrrole binding	1	1	0.09	0.75	0.05	0.85	0.097	0.78
structural constituent of ribosome	0.5	0.5	0.09	0.75	1.1e-52	1.5e-50	0.1	0.85
structural molecule activity	0.5	0.5	0.09	0.75	2e-18	7.01e-16	0.1	0.85
rRNA binding	0.5	0.5	0.09	0.75	4.2e-07	1e-05	0.1	0.85
translation factor activity, nucleic acid binding	0.5	0.5	0.09	0.75	2e-05	0.0036	0.1	0.85
translation initiation factor activity	0.5	0.5	0.09	0.75	0.00051	0.07	0.1	0.85
hydro-lyase activity	0.5	0.5	0.09	0.75	0.00062	0.072	0.1	0.85
oxidoreductase activity, acting on sulfur group of donors	0.5	0.5	0.09	0.75	0.0016	0.1	0.1	0.85
unfolded protein binding	0.5	0.5	0.09	0.75	0.015	0.56	0.1	0.85
small conjugating protein binding	0.5	0.5	0.09	0.75	0.014	0.58	0.1	0.85
coenzyme binding	0.5	0.5	0.09	0.75	0.014	0.6	0.1	0.85
SUMO binding	0.5	0.5	0.09	0.75	0.013	0.6	0.1	0.85
aminoacyl-tRNA ligase activity	0.5	0.5	0.09	0.75	0.012	0.63	0.1	0.85
ligase activity, forming aminoacyl-tRNA and related compounds	0.5	0.5	0.09	0.75	0.012	0.63	0.1	0.85
ligase activity, forming carbon-oxygen bonds	0.5	0.5	0.09	0.75	0.012	0.63	0.1	0.85
cofactor binding	0.5	0.5	0.09	0.75	0.012	0.65	0.1	0.85
disulfide oxidoreductase activity	0.5	0.5	0.09	0.75	0.027	0.75	0.1	0.85
proteasome regulator activity	0.5	0.5	0.09	0.75	0.034	0.801	0.1	0.85
SNAP receptor activity	0.5	0.5	0.09	0.75	0.041	0.83	0.1	0.85
protein disulfide oxidoreductase activity	0.5	0.5	0.09	0.75	0.04	0.84	0.1	0.85
signal sequence binding	0.5	0.5	0.09	0.75	0.04	0.84	0.1	0.85
actin binding	0.0032	0.14	0.09	0.75	0.05	0.85	0.1	0.85
anion transmembrane transporter activity	0.0066	0.23	0.09	0.75	0.05	0.85	0.1	0.85
cation binding	5.5e-05	0.0045	0.09	0.75	0.05	0.85	0.1	0.85
cell adhesion molecule binding	1.1e-07	1.3e-05	0.09	0.75	0.05	0.85	0.1	0.85
cytoskeletal protein binding	0.0036	0.15	0.09	0.75	0.05	0.85	0.1	0.85
gated channel activity	0.0022	0.11	0.09	0.75	0.05	0.85	0.1	0.85
growth factor activity	2.1e-05	0.0019	0.09	0.75	0.05	0.85	0.1	0.85
ion binding	6.8e-05	0.0051	0.09	0.75	0.05	0.85	0.1	0.85
metal ion binding	0.00032	0.02	0.09	0.75	0.05	0.85	0.1	0.85
metallopeptidase activity	0.0016	0.087	0.09	0.75	0.05	0.85	0.1	0.85
protein kinase activity	0.0077	0.25	0.09	0.75	0.05	0.85	0.1	0.85
protein tyrosine kinase activity	0.00025	0.015	0.09	0.75	0.05	0.85	0.1	0.85
solute:cation symporter activity	0.0028	0.13	0.09	0.75	0.05	0.85	0.1	0.85
symporter activity	0.0014	0.079	0.09	0.75	0.05	0.85	0.1	0.85
transcription cofactor activity	0.0078	0.25	0.09	0.75	0.05	0.85	0.1	0.85
transcription factor binding	0.0019	0.094	0.09	0.75	0.05	0.85	0.1	0.85
transforming growth factor beta receptor binding	0.006	0.22	0.09	0.75	0.05	0.85	0.1	0.85
transmembrane receptor protein tyrosine kinase activity	7.8e-07	8.3e-05	0.09	0.75	0.05	0.85	0.1	0.85
zinc ion binding	0.00015	0.011	0.09	0.75	0.05	0.85	0.1	0.85
transcription regulator activity	7.6e-33	8.1e-30	6.1e-13	1.6e-10	0.05	0.85	0.1	0.85
specific transcriptional repressor activity	7.8e-09	4.4e-06	4.9e-12	6.4e-10	0.05	0.85	0.1	0.85
transcription repressor activity	2.7e-14	4.8e-12	9.7e-10	8.6e-08	0.05	0.85	0.1	0.85
transcription factor activity	4.6e-26	2.4e-23	1.1e-08	7.2e-07	0.05	0.85	0.1	0.85
specific RNA polymerase II transcription factor activity	1.1e-10	1.6e-08	6.7e-08	3.5e-06	0.05	0.85	0.1	0.85
DNA binding	1.4e-22	4.8e-20	1.7e-07	7.5e-06	0.05	0.85	0.1	0.85
RNA polymerase II transcription factor activity	1.3e-15	2.8e-13	8.4e-06	0.00032	0.05	0.85	0.1	0.85
sequence-specific DNA binding	1.3e-19	3.6e-17	0.00039	0.013	0.05	0.85	0.1	0.85
protein dimerization activity	0.5	0.5	0.0018	0.05	0.05	0.85	0.1	0.85
steroid hydroxylase activity	0.5	0.5	0.0026	0.067	0.05	0.85	0.1	0.85
transcription activator activity	1.4e-06	0.00014	0.0036	0.071	0.05	0.85	0.1	0.85
alkaline phosphatase activity	0.5	0.5	0.0036	0.076	0.05	0.85	0.1	0.85
metalloendopeptidase activity	0.5	0.5	0.028	0.39	0.05	0.85	0.1	0.85
metallopeptidase activity	0.5	0.5	0.027	0.41	0.05	0.85	0.1	0.85
endopeptidase activity	0.5	0.5	0.063	0.66	0.05	0.85	0.1	0.85
carboxylesterase activity	0.5	0.5	0.078	0.72	0.05	0.85	0.1	0.85
transition metal ion binding	0.0062	0.22	0.089	0.74	0.05	0.85	0.1	0.85

## Sheet: Table S4
Table S4. List of transcripts enriched in nuclear extracts of blastoderm embryos and defined as “purely zygotic” genes defined by De Renzis et al.
Flybase ID	Gene name
FBgn0000180	bib
FBgn0000227	Bsg25A
FBgn0000411	D
FBgn0000439	Dfd
FBgn0000449	dib
FBgn0000489	Pka-C3
FBgn0000490	dpp
FBgn0000577	en
FBgn0000606	eve
FBgn0000723	FER
FBgn0001077	ftz
FBgn0001090	bnb
FBgn0001123	Galphas
FBgn0001138	grn
FBgn0001150	gt
FBgn0001168	h
FBgn0001224	Hsp23
FBgn0001235	hth
FBgn0001254	ImpE2
FBgn0001257	ImpL2
FBgn0001316	klar
FBgn0001320	kni
FBgn0001323	knrl
FBgn0001325	Kr
FBgn0001981	esg
FBgn0001987	Gli
FBgn0002526	LanA
FBgn0002561	l(1)sc
FBgn0002774	mle
FBgn0002985	odd
FBgn0003002	opa
FBgn0003053	peb
FBgn0003067	Pepck
FBgn0003117	pnr
FBgn0003145	prd
FBgn0003300	run
FBgn0003308	ry
FBgn0003430	slp1
FBgn0003448	sna
FBgn0003463	sog
FBgn0003507	srp
FBgn0003510	Sry-alpha
FBgn0003719	tld
FBgn0003720	tll
FBgn0003731	Egfr
FBgn0003865	tsg
FBgn0003892	ptc
FBgn0003900	twi
FBgn0004009	wg
FBgn0004052	Z600
FBgn0004053	zen
FBgn0004102	oc
FBgn0004108	Nrt
FBgn0004364	18w
FBgn0004394	pdm2
FBgn0004449	Ten-m
FBgn0004512	Mdr49
FBgn0004567	slp2
FBgn0004569	aos
FBgn0004583	ex
FBgn0004595	pros
FBgn0004629	Cys
FBgn0004635	rho
FBgn0004646	ogre
FBgn0004878	cas
FBgn0004885	tok
FBgn0004892	sob
FBgn0004893	bowl
FBgn0004956	os
FBgn0005616	msl-2
FBgn0005771	noc
FBgn0010105	comm
FBgn0010109	dpn
FBgn0010228	HmgZ
FBgn0010389	htl
FBgn0010452	trn
FBgn0011653	mas
FBgn0011723	byn
FBgn0012037	Ance
FBgn0013272	Gp150
FBgn0013725	phyl
FBgn0013755	Bro
FBgn0014143	croc
FBgn0014179	gcm
FBgn0014343	mirr
FBgn0015380	drl
FBgn0015773	NetA
FBgn0020299	stumps
FBgn0021776	mira
FBgn0023416	Ac3
FBgn0024150	Ac78C
FBgn0025776	ind
FBgn0026061	Mipp1
FBgn0026319	Traf4
FBgn0026320	Tom
FBgn0028519	CG4500
FBgn0028523	CG5888
FBgn0028789	Doc1
FBgn0029907	Atx-1
FBgn0030251	CG2145
FBgn0030360	CG1806
FBgn0030960	Atg101
FBgn0030974	CG7358
FBgn0031494	CG17219
FBgn0031621	Elba3
FBgn0031632	CG15628
FBgn0031717	Oscillin
FBgn0031718	CG14014
FBgn0031745	rau
FBgn0031879	uif
FBgn0032221	CG5375
FBgn0032230	lft
FBgn0032256	RluA-2
FBgn0032335	CG14915
FBgn0032377	CG14937
FBgn0032493	CG15479
FBgn0032629	beat-IIIc
FBgn0032681	CG10283
FBgn0032682	CG10176
FBgn0032683	kon
FBgn0032693	Cyp310a1
FBgn0033483	egr
FBgn0033649	pyr
FBgn0033652	ths
FBgn0033855	link
FBgn0034142	CG8306
FBgn0034225	veil
FBgn0034264	CG10933
FBgn0034275	CG5002
FBgn0034479	CG8654
FBgn0034501	CG13868
FBgn0034514	CG13427
FBgn0034602	Lapsyn
FBgn0034606	ASPP
FBgn0034644	CG10082
FBgn0034958	CG3907
FBgn0035315	CG8960
FBgn0035570	CG13712
FBgn0035572	CG13711
FBgn0035625	Blimp-1
FBgn0035656	CG10479
FBgn0035954	Doc3
FBgn0036349	SNCF
FBgn0036494	Toll-6
FBgn0036503	CG13454
FBgn0036732	Oatp74D
FBgn0036787	CG4306
FBgn0036791	CG7271
FBgn0036810	CG6885
FBgn0036811	MED11
FBgn0037000	ZnT77C
FBgn0037007	CG5059
FBgn0037085	Neu2
FBgn0037213	CG12581
FBgn0037548	CG7900
FBgn0037633	CG9839
FBgn0037797	CG12420
FBgn0038028	CG10035
FBgn0038071	Dtg
FBgn0038150	yellow-e3
FBgn0038183	CG9286
FBgn0038243	CG8066
FBgn0038385	CG4221
FBgn0038475	Keap1
FBgn0038566	CG14317
FBgn0038981	CG5346
FBgn0039283	danr
FBgn0039286	dan
FBgn0039288	CG13653
FBgn0039501	CG5987
FBgn0039734	Tace
FBgn0040813	Nplp2
FBgn0040984	CG4440

## Sheet: Table S5
Table S5. List of transcripts enriched in nuclear blastoderm extracts and "Zygotic stage 4-5" defined by Lécuyer et al.
Flybase ID	Gene name
FBgn0030505	NFAT
FBgn0262867	Ptr
FBgn0003002	opa
FBgn0003444	smo
FBgn0000015	Abd-B
FBgn0039266	CG11791
FBgn0039286	dan
FBgn0036678	CG11905
FBgn0002932	neur
FBgn0005630	lola
FBgn0021776	mira
FBgn0004394	pdm2
FBgn0003380	Sh
FBgn0033987	ckn
FBgn0037213	CG12581
FBgn0000547	ed
FBgn0026427	Su(var)2-HP2
FBgn0039544	CG12877
FBgn0261862	whd
FBgn0037736	CG12950
FBgn0035157	CG13894
FBgn0000228	Bsg25D
FBgn0003716	tkv
FBgn0036349	SNCF
FBgn0043903	dome
FBgn0004143	nullo
FBgn0029899	CG14438
FBgn0030558	CG1461
FBgn0001257	ImpL2
FBgn0023214	edl
FBgn0010651	l(2)08717
FBgn0010473	tutl
FBgn0031621	Elba3
FBgn0039600	CG1646
FBgn0001316	klar
FBgn0004595	pros
FBgn0015380	drl
FBgn0260799	p120ctn
FBgn0003326	sca
FBgn0001085	fz
FBgn0003510	Sry-alpha
FBgn0025360	Optix
FBgn0016977	spen
FBgn0037327	PEK
FBgn0004878	cas
FBgn0000071	Ama
FBgn0263102	psq
FBgn0002121	l(2)gl
FBgn0003963	ush
FBgn0031456	Trn-SR
FBgn0025726	unc-13
FBgn0082585	sprt
FBgn0050089	CG30089
FBgn0050115	GEFmeso
FBgn0004646	ogre
FBgn0051038	CG31038
FBgn0260746	Ect3
FBgn0033010	Atf6
FBgn0005590	scw
FBgn0052026	CG32026
FBgn0036518	RhoGAP71E
FBgn0052227	gogo
FBgn0052372	ltl
FBgn0005616	msl-2
FBgn0260482	CG32599
FBgn0003137	Ppn
FBgn0053182	Kdm4B
FBgn0013263	Trl
FBgn0260745	mfas
FBgn0035092	Nplp1
FBgn0004837	Su(H)
FBgn0046253	CG3502
FBgn0023541	Cyp4d14
FBgn0000179	bi
FBgn0036004	Jarid2
FBgn0002985	odd
FBgn0038475	Keap1
FBgn0003507	srp
FBgn0038385	CG4221
FBgn0034742	CG4294
FBgn0028506	CG4455
FBgn0005771	noc
FBgn0028519	CG4500
FBgn0016930	Dyrk2
FBgn0014135	bnl
FBgn0037992	CG4702
FBgn0001323	knrl
FBgn0013765	cnn
FBgn0034275	CG5002
FBgn0037007	CG5059
FBgn0035954	Doc3
FBgn0034300	CG5098
FBgn0038476	kuk
FBgn0035956	Doc2
FBgn0036449	bmm
FBgn0262473	Tl
FBgn0260936	scny
FBgn0010575	sbb
FBgn0013272	Gp150
FBgn0028523	CG5888
FBgn0263599	l(3)72Ab
FBgn0036752	Adgf-A
FBgn0032456	MRP
FBgn0001168	h
FBgn0028956	mthl3
FBgn0003145	prd
FBgn0040271	Sulf1
FBgn0010825	Gug
FBgn0037963	Cad87A
FBgn0010389	htl
FBgn0003254	rib
FBgn0041094	scyl
FBgn0003308	ry
FBgn0001994	crp
FBgn0259785	pzg
FBgn0036415	CG7768

## Sheet: Table S6
Table S6. Properties of transcription factor motifs overrepresented upstream of genes encoding transcripts enriched in early syncytial embryos
GeneID	PromoterID	Offset	Sequence	Motif Name	Strand	MotifScore	Unigene	Refseq	Name	Alias	Orf	Chr	Description	Type
33072	NM_134573	-710	TTTTATTGTG	caudal(Homeobox)/Drosophila-Embryos-ChIP-Chip(modEncode)/Homer	-	7.00829		NM_134573	Npc1b	151|4|7|AF2/19|CG12092|Dmel\CG12092|Dmel_CG11233|NPC1b|Q256|R-9-28|R9-28|dncp1b|l(1)19Ec|l(1)2-3|l(1)R-9-28|l151|l152|lN5|lt2-14a|npc1b	Dmel_CG12092	19E5-19E5	Niemann-Pick type C-1b	protein-coding
33072	NM_134573	-795	CTTTACGGCA	caudal(Homeobox)/Drosophila-Embryos-ChIP-Chip(modEncode)/Homer	-	6.98751		NM_134573	Npc1b	151|4|7|AF2/19|CG12092|Dmel\CG12092|Dmel_CG11233|NPC1b|Q256|R-9-28|R9-28|dncp1b|l(1)19Ec|l(1)2-3|l(1)R-9-28|l151|l152|lN5|lt2-14a|npc1b	Dmel_CG12092	19E5-19E5	Niemann-Pick type C-1b	protein-coding
32845	NM_133081	-1022	GGTAATAAAT	caudal(Homeobox)/Drosophila-Embryos-ChIP-Chip(modEncode)/Homer	+	8.53976	Dm.26664	NM_133081	CG15047	Dmel\CG15047	Dmel_CG15047	17C1-17C1	CG15047 gene product from transcript CG15047-RA	protein-coding
32845	NM_133081	-158	TTTTATTAGC	caudal(Homeobox)/Drosophila-Embryos-ChIP-Chip(modEncode)/Homer	-	7.51338	Dm.26664	NM_133081	CG15047	Dmel\CG15047	Dmel_CG15047	17C1-17C1	CG15047 gene product from transcript CG15047-RA	protein-coding
32826	NM_133065	-909	TTTTATTGCA	caudal(Homeobox)/Drosophila-Embryos-ChIP-Chip(modEncode)/Homer	-	8.09125	Dm.2275	NM_133065	CG32548	CG15051|CG6306|Dmel\CG32548|anon-WO0140519.88	Dmel_CG32548	17B1-17B1	CG32548 gene product from transcript CG32548-RB	protein-coding
32826	NM_133065	-1305	CTTTATTGCC	caudal(Homeobox)/Drosophila-Embryos-ChIP-Chip(modEncode)/Homer	-	7.87275	Dm.2275	NM_133065	CG32548	CG15051|CG6306|Dmel\CG32548|anon-WO0140519.88	Dmel_CG32548	17B1-17B1	CG32548 gene product from transcript CG32548-RB	protein-coding
32728	NM_132989	-587	GATCATAAAC	caudal(Homeobox)/Drosophila-Embryos-ChIP-Chip(modEncode)/Homer	+	8.06263	Dm.193	NM_132989	CG8568	Dmel\CG8568	Dmel_CG8568	16A5-16A5	CG8568 gene product from transcript CG8568-RA	protein-coding
32728	NM_132989	-1299	GTTTATGGCA	caudal(Homeobox)/Drosophila-Embryos-ChIP-Chip(modEncode)/Homer	-	8.13645	Dm.193	NM_132989	CG8568	Dmel\CG8568	Dmel_CG8568	16A5-16A5	CG8568 gene product from transcript CG8568-RA	protein-coding
318093	NM_167540	-1255	GGCCATAAAT	caudal(Homeobox)/Drosophila-Embryos-ChIP-Chip(modEncode)/Homer	+	10.0797	Dm.17366	NM_167540	TwdlY	CG32570|Dmel\CG32570	Dmel_CG32570	15A3-15A3	TweedleY	protein-coding
318093	NM_167540	-1076	ATTTATGGTG	caudal(Homeobox)/Drosophila-Embryos-ChIP-Chip(modEncode)/Homer	-	7.91071	Dm.17366	NM_167540	TwdlY	CG32570|Dmel\CG32570	Dmel_CG32570	15A3-15A3	TweedleY	protein-coding
318094	NM_167539	-742	AATCATAAAA	caudal(Homeobox)/Drosophila-Embryos-ChIP-Chip(modEncode)/Homer	+	8.58866	Dm.24235	NM_167539	TwdlX	CG32571|Dmel\CG32571	Dmel_CG32571	15A3-15A3	TweedleX	protein-coding
318094	NM_167539	-75	ATTTATTGCA	caudal(Homeobox)/Drosophila-Embryos-ChIP-Chip(modEncode)/Homer	-	7.70796	Dm.24235	NM_167539	TwdlX	CG32571|Dmel\CG32571	Dmel_CG32571	15A3-15A3	TweedleX	protein-coding
318094	NM_167539	-808	GTTTATGGCA	caudal(Homeobox)/Drosophila-Embryos-ChIP-Chip(modEncode)/Homer	-	8.13645	Dm.24235	NM_167539	TwdlX	CG32571|Dmel\CG32571	Dmel_CG32571	15A3-15A3	TweedleX	protein-coding
318094	NM_167539	-1797	TTTTACGAGC	caudal(Homeobox)/Drosophila-Embryos-ChIP-Chip(modEncode)/Homer	-	7.71417	Dm.24235	NM_167539	TwdlX	CG32571|Dmel\CG32571	Dmel_CG32571	15A3-15A3	TweedleX	protein-coding
32549	NM_132860	-1717	AACAATAAAA	caudal(Homeobox)/Drosophila-Embryos-ChIP-Chip(modEncode)/Homer	+	7.55719	Dm.5325	NM_132860	CG15916	BcDNA:RH08992|Dmel\CG15916	Dmel_CG15916	13F17-13F17	CG15916 gene product from transcript CG15916-RA	protein-coding
32549	NM_132860	-1284	GGCCGTAAAA	caudal(Homeobox)/Drosophila-Embryos-ChIP-Chip(modEncode)/Homer	+	9.37808	Dm.5325	NM_132860	CG15916	BcDNA:RH08992|Dmel\CG15916	Dmel_CG15916	13F17-13F17	CG15916 gene product from transcript CG15916-RA	protein-coding
32549	NM_132860	-585	CTTTATTGCT	caudal(Homeobox)/Drosophila-Embryos-ChIP-Chip(modEncode)/Homer	-	7.15828	Dm.5325	NM_132860	CG15916	BcDNA:RH08992|Dmel\CG15916	Dmel_CG15916	13F17-13F17	CG15916 gene product from transcript CG15916-RA	protein-coding
32541	NM_132855	-1756	ATTTATGGCA	caudal(Homeobox)/Drosophila-Embryos-ChIP-Chip(modEncode)/Homer	-	8.99366	Dm.7131	NM_132855	UBL3	CG9038|Dmel\CG9038|HCG-1|MUB|Ubl3	Dmel_CG9038	13F13-13F14	CG9038 gene product from transcript CG9038-RC	protein-coding
32495	NM_132818	-211	TTTTATTGGT	caudal(Homeobox)/Drosophila-Embryos-ChIP-Chip(modEncode)/Homer	-	7.05314	Dm.7898	NM_132818	CG8097	Dmel\CG8097	Dmel_CG8097	13D4-13D4	CG8097 gene product from transcript CG8097-RB	protein-coding
32472	NM_132796	-737	GTTTATGGGT	caudal(Homeobox)/Drosophila-Embryos-ChIP-Chip(modEncode)/Homer	-	7.09834	Dm.5340	NM_132796	CG11655	Dmel\CG11655	Dmel_CG11655	13C3-13C3	CG11655 gene product from transcript CG11655-RA	protein-coding
318102	NM_001038756	-699	CGCAATAAAA	caudal(Homeobox)/Drosophila-Embryos-ChIP-Chip(modEncode)/Homer	+	7.91391	Dm.13016	NM_001038756	drd	BcDNA:GM06434|CG32589|CG33968|CG5652|Dmel\CG33968|beltless|blt|lwf	Dmel_CG33968	13A12-13B	drop dead	protein-coding
318102	NM_001038756	-1660	ATTTATTGCC	caudal(Homeobox)/Drosophila-Embryos-ChIP-Chip(modEncode)/Homer	-	8.79399	Dm.13016	NM_001038756	drd	BcDNA:GM06434|CG32589|CG33968|CG5652|Dmel\CG33968|beltless|blt|lwf	Dmel_CG33968	13A12-13B	drop dead	protein-coding
32439	NM_132770	-1269	ATTTATTGCA	caudal(Homeobox)/Drosophila-Embryos-ChIP-Chip(modEncode)/Homer	-	7.70796	Dm.6507	NM_132770	CG9065	COXS|Dmel\CG9065	Dmel_CG9065	13A9-13A9	CG9065 gene product from transcript CG9065-RA	protein-coding
32416	NM_132751	-626	GTTTATGGGT	caudal(Homeobox)/Drosophila-Embryos-ChIP-Chip(modEncode)/Homer	-	7.09834	Dm.17422	NM_132751	CG9518	Dm GMCzeta1|Dmel\CG9518	Dmel_CG9518	12F6-12F7	CG9518 gene product from transcript CG9518-RA	protein-coding
32397	NM_132738	-823	GCCCATAAAG	caudal(Homeobox)/Drosophila-Embryos-ChIP-Chip(modEncode)/Homer	+	7.74879	Dm.17429	NM_132738	CG9413	Dmel\CG9413	Dmel_CG9413	12F1-12F1	CG9413 gene product from transcript CG9413-RD	protein-coding
32397	NM_132738	-572	ATTTATTATT	caudal(Homeobox)/Drosophila-Embryos-ChIP-Chip(modEncode)/Homer	-	6.91966	Dm.17429	NM_132738	CG9413	Dmel\CG9413	Dmel_CG9413	12F1-12F1	CG9413 gene product from transcript CG9413-RD	protein-coding
32397	NM_132738	-755	ATTTATTACA	caudal(Homeobox)/Drosophila-Embryos-ChIP-Chip(modEncode)/Homer	-	7.45372	Dm.17429	NM_132738	CG9413	Dmel\CG9413	Dmel_CG9413	12F1-12F1	CG9413 gene product from transcript CG9413-RD	protein-coding
32393	NM_132735	-303	AACAATAAAA	caudal(Homeobox)/Drosophila-Embryos-ChIP-Chip(modEncode)/Homer	+	7.55719	Dm.5337	NM_132735	CG12540	BcDNA:RE49992|Dmel\CG12540	Dmel_CG12540	12E11-12E11	CG12540 gene product from transcript CG12540-RA	protein-coding
32393	NM_132735	-1766	TTTTATGGTT	caudal(Homeobox)/Drosophila-Embryos-ChIP-Chip(modEncode)/Homer	-	8.8429	Dm.5337	NM_132735	CG12540	BcDNA:RE49992|Dmel\CG12540	Dmel_CG12540	12E11-12E11	CG12540 gene product from transcript CG12540-RA	protein-coding
32264	NM_167349	-555	GGTCGTAAAT	caudal(Homeobox)/Drosophila-Embryos-ChIP-Chip(modEncode)/Homer	+	8.74055		NM_167349	CG32645	CG15716|CG4331|Dmel\CG32645	Dmel_CG32645	11E1-11E1	CG32645 gene product from transcript CG32645-RB	protein-coding
32264	NM_167349	-1927	TTTTATTACA	caudal(Homeobox)/Drosophila-Embryos-ChIP-Chip(modEncode)/Homer	-	7.83701		NM_167349	CG32645	CG15716|CG4331|Dmel\CG32645	Dmel_CG32645	11E1-11E1	CG32645 gene product from transcript CG32645-RB	protein-coding
32264	NM_167349	-1966	TTTTATGGGT	caudal(Homeobox)/Drosophila-Embryos-ChIP-Chip(modEncode)/Homer	-	8.33885		NM_167349	CG32645	CG15716|CG4331|Dmel\CG32645	Dmel_CG32645	11E1-11E1	CG32645 gene product from transcript CG32645-RB	protein-coding
32228	NM_132598	-282	GACAATAAAA	caudal(Homeobox)/Drosophila-Embryos-ChIP-Chip(modEncode)/Homer	+	8.27166	Dm.3315	NM_132598	ade5	AIRc-SAICARs|Ade5|CG3989|Dmel\CG3989	Dmel_CG3989	11B16-11B16	CG3989 gene product from transcript CG3989-RB	protein-coding
32228	NM_132598	-30	AGCCATAAAG	caudal(Homeobox)/Drosophila-Embryos-ChIP-Chip(modEncode)/Homer	+	8.44399	Dm.3315	NM_132598	ade5	AIRc-SAICARs|Ade5|CG3989|Dmel\CG3989	Dmel_CG3989	11B16-11B16	CG3989 gene product from transcript CG3989-RB	protein-coding
32170	NM_132552	-1992	AGCCGTAAAC	caudal(Homeobox)/Drosophila-Embryos-ChIP-Chip(modEncode)/Homer	+	7.4231		NM_132552	Cyp311a1	311a1|CG1488|Dmel\CG1488	Dmel_CG1488	11A2-11A2	CG1488 gene product from transcript CG1488-RB	protein-coding
32170	NM_132552	-119	ATTTATTGTT	caudal(Homeobox)/Drosophila-Embryos-ChIP-Chip(modEncode)/Homer	-	7.1739		NM_132552	Cyp311a1	311a1|CG1488|Dmel\CG1488	Dmel_CG1488	11A2-11A2	CG1488 gene product from transcript CG1488-RB	protein-coding
32170	NM_132552	-209	TTTTATTATA	caudal(Homeobox)/Drosophila-Embryos-ChIP-Chip(modEncode)/Homer	-	6.93139		NM_132552	Cyp311a1	311a1|CG1488|Dmel\CG1488	Dmel_CG1488	11A2-11A2	CG1488 gene product from transcript CG1488-RB	protein-coding
32139	NM_132525	-1850	GGCCATAAAA	caudal(Homeobox)/Drosophila-Embryos-ChIP-Chip(modEncode)/Homer	+	10.463	Dm.10870	NM_132525	CG15740	Dmel\CG15740|i175	Dmel_CG15740	10F1-10F1	CG15740 gene product from transcript CG15740-RB	protein-coding
32139	NM_132525	-1804	CACAATAAAA	caudal(Homeobox)/Drosophila-Embryos-ChIP-Chip(modEncode)/Homer	+	7.00829	Dm.10870	NM_132525	CG15740	Dmel\CG15740|i175	Dmel_CG15740	10F1-10F1	CG15740 gene product from transcript CG15740-RB	protein-coding
32139	NM_132525	-1776	CGCAATAAAA	caudal(Homeobox)/Drosophila-Embryos-ChIP-Chip(modEncode)/Homer	+	7.91391	Dm.10870	NM_132525	CG15740	Dmel\CG15740|i175	Dmel_CG15740	10F1-10F1	CG15740 gene product from transcript CG15740-RB	protein-coding
32139	NM_132525	-1100	CATCATAAAA	caudal(Homeobox)/Drosophila-Embryos-ChIP-Chip(modEncode)/Homer	+	8.03976	Dm.10870	NM_132525	CG15740	Dmel\CG15740|i175	Dmel_CG15740	10F1-10F1	CG15740 gene product from transcript CG15740-RB	protein-coding
32046	NM_132457	-151	ATTTATTACT	caudal(Homeobox)/Drosophila-Embryos-ChIP-Chip(modEncode)/Homer	-	7.82529		NM_132457	CG11122	Dmel\CG11122	Dmel_CG11122	10A4-10A6	CG11122 gene product from transcript CG11122-RA	protein-coding
32046	NM_132457	-552	TTTTATTAGT	caudal(Homeobox)/Drosophila-Embryos-ChIP-Chip(modEncode)/Homer	-	6.79891		NM_132457	CG11122	Dmel\CG11122	Dmel_CG11122	10A4-10A6	CG11122 gene product from transcript CG11122-RA	protein-coding
31990	NM_132411	-52	AACCGTAAAT	caudal(Homeobox)/Drosophila-Embryos-ChIP-Chip(modEncode)/Homer	+	7.37469	Dm.7074	NM_132411	CG1628	Dmel\CG1628	Dmel_CG1628	9D3-9D4	CG1628 gene product from transcript CG1628-RC	protein-coding
31962	NM_132391	-603	TGCCATAAAT	caudal(Homeobox)/Drosophila-Embryos-ChIP-Chip(modEncode)/Homer	+	8.99366	Dm.23622	NM_132391	CG43740	CG12641|CG15307|Dmel\CG43740|Dmel_CG12641|Dmel_CG15307	Dmel_CG43740	9B7-9B7	CG43740 gene product from transcript CG43740-RA	protein-coding
31962	NM_132391	-525	AACAATAAAA	caudal(Homeobox)/Drosophila-Embryos-ChIP-Chip(modEncode)/Homer	+	7.55719	Dm.23622	NM_132391	CG43740	CG12641|CG15307|Dmel\CG43740|Dmel_CG12641|Dmel_CG15307	Dmel_CG43740	9B7-9B7	CG43740 gene product from transcript CG43740-RA	protein-coding
31962	NM_132391	-1708	TTTTACTGTC	caudal(Homeobox)/Drosophila-Embryos-ChIP-Chip(modEncode)/Homer	-	7.18675	Dm.23622	NM_132391	CG43740	CG12641|CG15307|Dmel\CG43740|Dmel_CG12641|Dmel_CG15307	Dmel_CG43740	9B7-9B7	CG43740 gene product from transcript CG43740-RA	protein-coding
31952	NM_132384	-555	GTTTATGACA	caudal(Homeobox)/Drosophila-Embryos-ChIP-Chip(modEncode)/Homer	-	7.88221	Dm.6614	NM_132384	CG2962	Dmel\CG2962	Dmel_CG2962	9B4-9B4	CG2962 gene product from transcript CG2962-RA	protein-coding
31929	NM_132365	-1261	AGCCATAAAT	caudal(Homeobox)/Drosophila-Embryos-ChIP-Chip(modEncode)/Homer	+	9.36523	Dm.20441	NM_132365	CG43386	BcDNA:RE65233|CG15250|CG15251|Dmel\CG43386|Dmel_CG15250|Dmel_CG15251	Dmel_CG43386	9A3-9A4	CG43386 gene product from transcript CG43386-RB	protein-coding
31929	NM_132365	-1228	AATCGTAAAA	caudal(Homeobox)/Drosophila-Embryos-ChIP-Chip(modEncode)/Homer	+	7.50375	Dm.20441	NM_132365	CG43386	BcDNA:RE65233|CG15250|CG15251|Dmel\CG43386|Dmel_CG15250|Dmel_CG15251	Dmel_CG43386	9A3-9A4	CG43386 gene product from transcript CG43386-RB	protein-coding
31929	NM_132365	-159	GGCAATAAAA	caudal(Homeobox)/Drosophila-Embryos-ChIP-Chip(modEncode)/Homer	+	9.17728	Dm.20441	NM_132365	CG43386	BcDNA:RE65233|CG15250|CG15251|Dmel\CG43386|Dmel_CG15250|Dmel_CG15251	Dmel_CG43386	9A3-9A4	CG43386 gene product from transcript CG43386-RB	protein-coding
31925	NM_132362	-603	TTTTATTATC	caudal(Homeobox)/Drosophila-Embryos-ChIP-Chip(modEncode)/Homer	-	8.01742	Dm.13246	NM_132362	CG1986	Dmel\CG1986	Dmel_CG1986	9A3-9A3	CG1986 gene product from transcript CG1986-RB	protein-coding
31925	NM_132362	-673	GTTTATGGCT	caudal(Homeobox)/Drosophila-Embryos-ChIP-Chip(modEncode)/Homer	-	8.50801	Dm.13246	NM_132362	CG1986	Dmel\CG1986	Dmel_CG1986	9A3-9A3	CG1986 gene product from transcript CG1986-RB	protein-coding
31925	NM_132362	-964	TTTTATGAGC	caudal(Homeobox)/Drosophila-Embryos-ChIP-Chip(modEncode)/Homer	-	8.79909	Dm.13246	NM_132362	CG1986	Dmel\CG1986	Dmel_CG1986	9A3-9A3	CG1986 gene product from transcript CG1986-RB	protein-coding
31925	NM_132362	-1545	GTTTATTATC	caudal(Homeobox)/Drosophila-Embryos-ChIP-Chip(modEncode)/Homer	-	6.77692	Dm.13246	NM_132362	CG1986	Dmel\CG1986	Dmel_CG1986	9A3-9A3	CG1986 gene product from transcript CG1986-RB	protein-coding
31925	NM_132362	-1594	TTTTATTACA	caudal(Homeobox)/Drosophila-Embryos-ChIP-Chip(modEncode)/Homer	-	7.83701	Dm.13246	NM_132362	CG1986	Dmel\CG1986	Dmel_CG1986	9A3-9A3	CG1986 gene product from transcript CG1986-RB	protein-coding
31924	NM_001103458	-1853	AGCCATAAAA	caudal(Homeobox)/Drosophila-Embryos-ChIP-Chip(modEncode)/Homer	+	9.74852		NM_001103458	CG15249	Dmel\CG15249	Dmel_CG15249	9A3-9A3	CG15249 gene product from transcript CG15249-RB	protein-coding
31924	NM_001103458	-1982	TTTTATTACT	caudal(Homeobox)/Drosophila-Embryos-ChIP-Chip(modEncode)/Homer	-	8.20858		NM_001103458	CG15249	Dmel\CG15249	Dmel_CG15249	9A3-9A3	CG15249 gene product from transcript CG15249-RB	protein-coding
31921	NM_132358	-476	TTTTATGGCC	caudal(Homeobox)/Drosophila-Embryos-ChIP-Chip(modEncode)/Homer	-	10.463	Dm.20533	NM_132358	CG9686	BcDNA:RH74092|CT6802|Dmel\CG9686|anon-EST:Posey3	Dmel_CG9686	9A3-9A3	CG9686 gene product from transcript CG9686-RA	protein-coding
31915	NM_132353	-1445	GGGCATAAAA	caudal(Homeobox)/Drosophila-Embryos-ChIP-Chip(modEncode)/Homer	+	7.21779	Dm.119	NM_132353	CG32698	CG9678|CG9683|Dmel\CG32698	Dmel_CG32698	9A2-9A2	CG32698 gene product from transcript CG32698-RD	protein-coding
31915	NM_132353	-685	AATCATAAAG	caudal(Homeobox)/Drosophila-Embryos-ChIP-Chip(modEncode)/Homer	+	7.28413	Dm.119	NM_132353	CG32698	CG9678|CG9683|Dmel\CG32698	Dmel_CG32698	9A2-9A2	CG32698 gene product from transcript CG32698-RD	protein-coding
31915	NM_132353	-154	ATTTATGGCG	caudal(Homeobox)/Drosophila-Embryos-ChIP-Chip(modEncode)/Homer	-	8.81633	Dm.119	NM_132353	CG32698	CG9678|CG9683|Dmel\CG32698	Dmel_CG32698	9A2-9A2	CG32698 gene product from transcript CG32698-RD	protein-coding
31915	NM_132353	-1889	ATTTATGGCC	caudal(Homeobox)/Drosophila-Embryos-ChIP-Chip(modEncode)/Homer	-	10.0797	Dm.119	NM_132353	CG32698	CG9678|CG9683|Dmel\CG32698	Dmel_CG32698	9A2-9A2	CG32698 gene product from transcript CG32698-RD	protein-coding
31854	NM_132306	-314	AATAATAAAT	caudal(Homeobox)/Drosophila-Embryos-ChIP-Chip(modEncode)/Homer	+	6.91966	Dm.11230	NM_132306	CG12057	BcDNA:LP05863|Dmel\CG12057	Dmel_CG12057	8C17-8C17	CG12057 gene product from transcript CG12057-RA	protein-coding
31854	NM_132306	-103	TGCAATAAAT	caudal(Homeobox)/Drosophila-Embryos-ChIP-Chip(modEncode)/Homer	+	7.70796	Dm.11230	NM_132306	CG12057	BcDNA:LP05863|Dmel\CG12057	Dmel_CG12057	8C17-8C17	CG12057 gene product from transcript CG12057-RA	protein-coding
31854	NM_132306	-86	ATTTATGGCC	caudal(Homeobox)/Drosophila-Embryos-ChIP-Chip(modEncode)/Homer	-	10.0797	Dm.11230	NM_132306	CG12057	BcDNA:LP05863|Dmel\CG12057	Dmel_CG12057	8C17-8C17	CG12057 gene product from transcript CG12057-RA	protein-coding
31854	NM_132306	-607	ATTTATGGGA	caudal(Homeobox)/Drosophila-Embryos-ChIP-Chip(modEncode)/Homer	-	7.584	Dm.11230	NM_132306	CG12057	BcDNA:LP05863|Dmel\CG12057	Dmel_CG12057	8C17-8C17	CG12057 gene product from transcript CG12057-RA	protein-coding
45775	NM_143765	-992	GGCCATAAAA	caudal(Homeobox)/Drosophila-Embryos-ChIP-Chip(modEncode)/Homer	+	10.463	Dm.3139	NM_143765	mei-P26	AF145661|BcDNA:GH10646|CG12218|Dmel\CG12218|MEI-P26|Mei-P26|mei-p26	Dmel_CG12218	8C15-8C17	meiotic P26	protein-coding
31829	NM_132288	-899	TTTTATGGGT	caudal(Homeobox)/Drosophila-Embryos-ChIP-Chip(modEncode)/Homer	-	8.33885	Dm.25232	NM_132288	CG15365	Dmel\CG15365	Dmel_CG15365	8C4-8C4	CG15365 gene product from transcript CG15365-RA	protein-coding
31811	NM_132275	-1241	AACAATAAAA	caudal(Homeobox)/Drosophila-Embryos-ChIP-Chip(modEncode)/Homer	+	7.55719	Dm.19627	NM_132275	l(1)G0020	CG1994|Dmel\CG1994|NAT10|p110	Dmel_CG1994	8A2-8A3	lethal (1) G0020	protein-coding
31811	NM_132275	-918	AATCATAAAT	caudal(Homeobox)/Drosophila-Embryos-ChIP-Chip(modEncode)/Homer	+	8.20537	Dm.19627	NM_132275	l(1)G0020	CG1994|Dmel\CG1994|NAT10|p110	Dmel_CG1994	8A2-8A3	lethal (1) G0020	protein-coding
31777	NM_132250	-1332	TGCCATAAAG	caudal(Homeobox)/Drosophila-Embryos-ChIP-Chip(modEncode)/Homer	+	8.07243	Dm.107	NM_132250	CG12123	Dmel\CG12123	Dmel_CG12123	7E9-7E9	CG12123 gene product from transcript CG12123-RA	protein-coding
31777	NM_132250	-1207	AACAATAAAA	caudal(Homeobox)/Drosophila-Embryos-ChIP-Chip(modEncode)/Homer	+	7.55719	Dm.107	NM_132250	CG12123	Dmel\CG12123	Dmel_CG12123	7E9-7E9	CG12123 gene product from transcript CG12123-RA	protein-coding
31687	NM_132179	-477	AATAATAAAA	caudal(Homeobox)/Drosophila-Embryos-ChIP-Chip(modEncode)/Homer	+	7.30295	Dm.17622	NM_132179	CG1402	Dmel\CG1402	Dmel_CG1402	7C1-7C1	CG1402 gene product from transcript CG1402-RC	protein-coding
31678	NM_078516	-902	TGTAATAAAA	caudal(Homeobox)/Drosophila-Embryos-ChIP-Chip(modEncode)/Homer	+	7.83701	Dm.31076	NM_078516	CHES-1-like	CG12690|Ches-1-like|Ches1|Dmches-1|Dmel\CG12690|FoxN|anon-EST:Posey7|ches1	Dmel_CG12690	7B6-7B6	Checkpoint suppressor homologue	protein-coding
31601	NM_132108	-1778	ACTCATAAAA	caudal(Homeobox)/Drosophila-Embryos-ChIP-Chip(modEncode)/Homer	+	8.08462	Dm.20559	NM_132108	Ctr1A	BcDNA:RH42635|CG3977|DmCtr1A|Dmel\CG3977|ctr1A	Dmel_CG3977	6C4-6C4	Copper transporter 1A	protein-coding
45994	NM_132056	-1690	CGCCATAAAA	caudal(Homeobox)/Drosophila-Embryos-ChIP-Chip(modEncode)/Homer	+	9.19962		NM_132056	fs(1)M3	CG4790|Dmel\CG4790|Fs(1)K646|fs(1)K646|fs(1)ph|fs(1)phl|fs(1)pole hole|fs(1)polehole	Dmel_CG4790	5D1-5D1|1-15 cM	female sterile (1) M3	protein-coding
45994	NM_132056	-692	ATTTATGGGT	caudal(Homeobox)/Drosophila-Embryos-ChIP-Chip(modEncode)/Homer	-	7.95556		NM_132056	fs(1)M3	CG4790|Dmel\CG4790|Fs(1)K646|fs(1)K646|fs(1)ph|fs(1)phl|fs(1)pole hole|fs(1)polehole	Dmel_CG4790	5D1-5D1|1-15 cM	female sterile (1) M3	protein-coding
45994	NM_132056	-1912	CTTTATTGCA	caudal(Homeobox)/Drosophila-Embryos-ChIP-Chip(modEncode)/Homer	-	6.78672		NM_132056	fs(1)M3	CG4790|Dmel\CG4790|Fs(1)K646|fs(1)K646|fs(1)ph|fs(1)phl|fs(1)pole hole|fs(1)polehole	Dmel_CG4790	5D1-5D1|1-15 cM	female sterile (1) M3	protein-coding
31357	NM_057518	-534	CTTTATGAGC	caudal(Homeobox)/Drosophila-Embryos-ChIP-Chip(modEncode)/Homer	-	7.49456	Dm.3118	NM_057518	Xpac	CG6358|DhR14|DhXPA|DmXPA|Dmel\CG6358|Dxpa|EG:EG0007.8|XPAC|XPA_DROME|Xpa|dmXPA|dxpa	Dmel_CG6358	4A5-4A5	Xeroderma pigmentosum group A-like	protein-coding
31246	NM_130657	-623	TTTTATGGCC	caudal(Homeobox)/Drosophila-Embryos-ChIP-Chip(modEncode)/Homer	-	10.463	Dm.12236	NM_130657	brv3	CG13762|CT33244|Dmel\CG13762|EG:BACR7C10.7	Dmel_CG13762	3A8-3A8	brivido-3	protein-coding
31085	NM_130551	-165	GGTCATAAAT	caudal(Homeobox)/Drosophila-Embryos-ChIP-Chip(modEncode)/Homer	+	9.82546	Dm.26427	NM_130551	CG14770	Dmel\CG14770	Dmel_CG14770	2A1-2A1	CG14770 gene product from transcript CG14770-RA	protein-coding
31085	NM_130551	-500	GTTTACTGCC	caudal(Homeobox)/Drosophila-Embryos-ChIP-Chip(modEncode)/Homer	-	6.85186	Dm.26427	NM_130551	CG14770	Dmel\CG14770	Dmel_CG14770	2A1-2A1	CG14770 gene product from transcript CG14770-RA	protein-coding
31085	NM_130551	-1104	ATTTATCGCC	caudal(Homeobox)/Drosophila-Embryos-ChIP-Chip(modEncode)/Homer	-	6.78386	Dm.26427	NM_130551	CG14770	Dmel\CG14770	Dmel_CG14770	2A1-2A1	CG14770 gene product from transcript CG14770-RA	protein-coding
31065	NM_130535	-1848	GATCGTAAAT	caudal(Homeobox)/Drosophila-Embryos-ChIP-Chip(modEncode)/Homer	+	7.83493	Dm.5415	NM_130535	CG11380	Dmel\CG11380|EG:BACR42I17.7	Dmel_CG11380	1E4-1E4	CG11380 gene product from transcript CG11380-RB	protein-coding
31065	NM_130535	-680	TTTTATGGCT	caudal(Homeobox)/Drosophila-Embryos-ChIP-Chip(modEncode)/Homer	-	9.74852	Dm.5415	NM_130535	CG11380	Dmel\CG11380|EG:BACR42I17.7	Dmel_CG11380	1E4-1E4	CG11380 gene product from transcript CG11380-RB	protein-coding
31061	NM_130531	-1316	TGCCGTAAAT	caudal(Homeobox)/Drosophila-Embryos-ChIP-Chip(modEncode)/Homer	+	7.90875	Dm.4940	NM_130531	CG11384	Dmel\CG11384|EG:BACR42I17.3	Dmel_CG11384	1E3-1E3	CG11384 gene product from transcript CG11384-RA	protein-coding
31061	NM_130531	-505	CCTCATAAAA	caudal(Homeobox)/Drosophila-Embryos-ChIP-Chip(modEncode)/Homer	+	7.53572	Dm.4940	NM_130531	CG11384	Dmel\CG11384|EG:BACR42I17.3	Dmel_CG11384	1E3-1E3	CG11384 gene product from transcript CG11384-RA	protein-coding
31061	NM_130531	-673	TTTTATTATC	caudal(Homeobox)/Drosophila-Embryos-ChIP-Chip(modEncode)/Homer	-	8.01742	Dm.4940	NM_130531	CG11384	Dmel\CG11384|EG:BACR42I17.3	Dmel_CG11384	1E3-1E3	CG11384 gene product from transcript CG11384-RA	protein-coding
31037	NM_130513	-538	GACCATAAAT	caudal(Homeobox)/Drosophila-Embryos-ChIP-Chip(modEncode)/Homer	+	9.17408		NM_130513	CG3711	Dmel\CG3711|EG:BACR7A4.19	Dmel_CG3711	1D2-1D2	CG3711 gene product from transcript CG3711-RE	protein-coding
30995	NM_130489	-504	TACCATAAAA	caudal(Homeobox)/Drosophila-Embryos-ChIP-Chip(modEncode)/Homer	+	8.47133	Dm.11239	NM_130489	CG17896	153323_at|Dmel\CG17896|EG:171D11.1	Dmel_CG17896	1B5-1B5	CG17896 gene product from transcript CG17896-RB	protein-coding
30979	NM_130483	-1255	GGCCATAAAA	caudal(Homeobox)/Drosophila-Embryos-ChIP-Chip(modEncode)/Homer	+	10.463	Dm.33579	NM_130483	CG3777	BEST:CK01670|CK01670|Dmel\CG3777|EG:125H10.1	Dmel_CG3777	1A1-1A5	CG3777 gene product from transcript CG3777-RB	protein-coding
30979	NM_130483	-363	ATTTATTATC	caudal(Homeobox)/Drosophila-Embryos-ChIP-Chip(modEncode)/Homer	-	7.63413	Dm.33579	NM_130483	CG3777	BEST:CK01670|CK01670|Dmel\CG3777|EG:125H10.1	Dmel_CG3777	1A1-1A5	CG3777 gene product from transcript CG3777-RB	protein-coding
30979	NM_130483	-481	CTTTATGATA	caudal(Homeobox)/Drosophila-Embryos-ChIP-Chip(modEncode)/Homer	-	6.91257	Dm.33579	NM_130483	CG3777	BEST:CK01670|CK01670|Dmel\CG3777|EG:125H10.1	Dmel_CG3777	1A1-1A5	CG3777 gene product from transcript CG3777-RB	protein-coding
30979	NM_130483	-742	ATTTACGGCG	caudal(Homeobox)/Drosophila-Embryos-ChIP-Chip(modEncode)/Homer	-	7.73142	Dm.33579	NM_130483	CG3777	BEST:CK01670|CK01670|Dmel\CG3777|EG:125H10.1	Dmel_CG3777	1A1-1A5	CG3777 gene product from transcript CG3777-RB	protein-coding
5740408	NM_001169156	-1936	TTTTATTGCA	caudal(Homeobox)/Drosophila-Embryos-ChIP-Chip(modEncode)/Homer	-	8.09125		NM_001169156	CG17707	Dmel\CG17707|EG:23E12.3	Dmel_CG17707	1A1-1A1	CG17707 gene product from transcript CG17707-RC	protein-coding
3885647	NM_001038718	-1241	GGCCATAACA	caudal(Homeobox)/Drosophila-Embryos-ChIP-Chip(modEncode)/Homer	+	7.33999	Dm.23595	NM_001038718	Mitf	CG17469|CG40476|CG41130|CG43369|Dmel\CG43369|Dmel_CG17469|Dmel_CG41130|MITF|dMitf	Dmel_CG43369	102F8-102F8	CG43369 gene product from transcript CG43369-RA	protein-coding
3885647	NM_001038718	-652	AATAATAAAA	caudal(Homeobox)/Drosophila-Embryos-ChIP-Chip(modEncode)/Homer	+	7.30295	Dm.23595	NM_001038718	Mitf	CG17469|CG40476|CG41130|CG43369|Dmel\CG43369|Dmel_CG17469|Dmel_CG41130|MITF|dMitf	Dmel_CG43369	102F8-102F8	CG43369 gene product from transcript CG43369-RA	protein-coding
3885647	NM_001038718	-134	GATAGTAAAA	caudal(Homeobox)/Drosophila-Embryos-ChIP-Chip(modEncode)/Homer	+	6.93251	Dm.23595	NM_001038718	Mitf	CG17469|CG40476|CG41130|CG43369|Dmel\CG43369|Dmel_CG17469|Dmel_CG41130|MITF|dMitf	Dmel_CG43369	102F8-102F8	CG43369 gene product from transcript CG43369-RA	protein-coding
3885647	NM_001038718	-1577	TTTTACGATT	caudal(Homeobox)/Drosophila-Embryos-ChIP-Chip(modEncode)/Homer	-	7.50375	Dm.23595	NM_001038718	Mitf	CG17469|CG40476|CG41130|CG43369|Dmel\CG43369|Dmel_CG17469|Dmel_CG41130|MITF|dMitf	Dmel_CG43369	102F8-102F8	CG43369 gene product from transcript CG43369-RA	protein-coding
3885647	NM_001038718	-1978	ATTTATTGTT	caudal(Homeobox)/Drosophila-Embryos-ChIP-Chip(modEncode)/Homer	-	7.1739	Dm.23595	NM_001038718	Mitf	CG17469|CG40476|CG41130|CG43369|Dmel\CG43369|Dmel_CG17469|Dmel_CG41130|MITF|dMitf	Dmel_CG43369	102F8-102F8	CG43369 gene product from transcript CG43369-RA	protein-coding
43805	NM_143673	-63	TTTTATTATC	caudal(Homeobox)/Drosophila-Embryos-ChIP-Chip(modEncode)/Homer	-	8.01742	Dm.17796	NM_143673	Gat	CG1732|CG1732a|CG6218|DmGAT|Dmel\CG1732|GAT|anon-WO0149848.11|dGAT|gat	Dmel_CG1732	102D1-102D1	GABA transporter	protein-coding
43805	NM_143673	-1288	TTTTATGACT	caudal(Homeobox)/Drosophila-Embryos-ChIP-Chip(modEncode)/Homer	-	9.49428	Dm.17796	NM_143673	Gat	CG1732|CG1732a|CG6218|DmGAT|Dmel\CG1732|GAT|anon-WO0149848.11|dGAT|gat	Dmel_CG1732	102D1-102D1	GABA transporter	protein-coding
43745	NM_143635	-136	TTTTATTGTG	caudal(Homeobox)/Drosophila-Embryos-ChIP-Chip(modEncode)/Homer	-	7.00829	Dm.11662	NM_143635	CG2150	Dmel\CG2150|GCR 1|GCR-1|GCR1|Pen100DE|anon-Pen100DE|pen100DE	Dmel_CG2150	100D2-100D2	CG2150 gene product from transcript CG2150-RA	protein-coding
43745	NM_143635	-1065	ATTTACGGCA	caudal(Homeobox)/Drosophila-Embryos-ChIP-Chip(modEncode)/Homer	-	7.90875	Dm.11662	NM_143635	CG2150	Dmel\CG2150|GCR 1|GCR-1|GCR1|Pen100DE|anon-Pen100DE|pen100DE	Dmel_CG2150	100D2-100D2	CG2150 gene product from transcript CG2150-RA	protein-coding
43622	NM_143543	-420	GACCATAAAT	caudal(Homeobox)/Drosophila-Embryos-ChIP-Chip(modEncode)/Homer	+	9.17408	Dm.20283	NM_143543	Jon99Fi	CG18030|Dmel\CG18030|Jon99F|SPH181	Dmel_CG18030	99F6-99F6	Jonah 99Fi	protein-coding
43591	NM_143522	-1475	AGTCGTAAAC	caudal(Homeobox)/Drosophila-Embryos-ChIP-Chip(modEncode)/Homer	+	7.16886	Dm.4644	NM_143522	CG9747	Dmel\CG9747	Dmel_CG9747	99E1-99E2	CG9747 gene product from transcript CG9747-RB	protein-coding
43591	NM_143522	-1902	ATTTATGGCC	caudal(Homeobox)/Drosophila-Embryos-ChIP-Chip(modEncode)/Homer	-	10.0797	Dm.4644	NM_143522	CG9747	Dmel\CG9747	Dmel_CG9747	99E1-99E2	CG9747 gene product from transcript CG9747-RB	protein-coding
43550	NM_143496	-1800	TTTTACGGTT	caudal(Homeobox)/Drosophila-Embryos-ChIP-Chip(modEncode)/Homer	-	7.75798	Dm.16311	NM_143496	CG15523	Dmel\CG15523|Eif2b	Dmel_CG15523	99C7-99C7	CG15523 gene product from transcript CG15523-RA	protein-coding
43391	NM_143371	-839	TGCCATAAAG	caudal(Homeobox)/Drosophila-Embryos-ChIP-Chip(modEncode)/Homer	+	8.07243	Dm.16358	NM_143371	CG9990	Dmel\CG9990	Dmel_CG9990	98E1-98E2	CG9990 gene product from transcript CG9990-RA	protein-coding
43391	NM_143371	-836	TTTTACTGCC	caudal(Homeobox)/Drosophila-Embryos-ChIP-Chip(modEncode)/Homer	-	8.09237	Dm.16358	NM_143371	CG9990	Dmel\CG9990	Dmel_CG9990	98E1-98E2	CG9990 gene product from transcript CG9990-RA	protein-coding
43391	NM_143371	-887	TTTTATTAGC	caudal(Homeobox)/Drosophila-Embryos-ChIP-Chip(modEncode)/Homer	-	7.51338	Dm.16358	NM_143371	CG9990	Dmel\CG9990	Dmel_CG9990	98E1-98E2	CG9990 gene product from transcript CG9990-RA	protein-coding
43379	NM_079817	-503	ATTTATGGTC	caudal(Homeobox)/Drosophila-Embryos-ChIP-Chip(modEncode)/Homer	-	9.17408	Dm.2337	NM_079817	Dhc98D	CG1842|DHC|Dhc|Dmel\CG1842|dhc	Dmel_CG1842	98D2-98D3	Dynein heavy chain at 89D	protein-coding
43379	NM_079817	-675	TTTTATGGTA	caudal(Homeobox)/Drosophila-Embryos-ChIP-Chip(modEncode)/Homer	-	8.47133	Dm.2337	NM_079817	Dhc98D	CG1842|DHC|Dhc|Dmel\CG1842|dhc	Dmel_CG1842	98D2-98D3	Dynein heavy chain at 89D	protein-coding
43379	NM_079817	-1105	ATTTATGGGG	caudal(Homeobox)/Drosophila-Embryos-ChIP-Chip(modEncode)/Homer	-	7.40666	Dm.2337	NM_079817	Dhc98D	CG1842|DHC|Dhc|Dmel\CG1842|dhc	Dmel_CG1842	98D2-98D3	Dynein heavy chain at 89D	protein-coding
43306	NM_143308	-345	GATAATAAAC	caudal(Homeobox)/Drosophila-Embryos-ChIP-Chip(modEncode)/Homer	+	6.77692	Dm.6685	NM_143308	CG5402	Dmel\CG5402|anon-WO0140519.87	Dmel_CG5402	98A3-98A3	CG5402 gene product from transcript CG5402-RA	protein-coding
43306	NM_143308	-1919	GTTTATTACT	caudal(Homeobox)/Drosophila-Embryos-ChIP-Chip(modEncode)/Homer	-	6.96807	Dm.6685	NM_143308	CG5402	Dmel\CG5402|anon-WO0140519.87	Dmel_CG5402	98A3-98A3	CG5402 gene product from transcript CG5402-RA	protein-coding
43306	NM_143308	-1927	TTTTATTAGT	caudal(Homeobox)/Drosophila-Embryos-ChIP-Chip(modEncode)/Homer	-	6.79891	Dm.6685	NM_143308	CG5402	Dmel\CG5402|anon-WO0140519.87	Dmel_CG5402	98A3-98A3	CG5402 gene product from transcript CG5402-RA	protein-coding
43258	NM_143272	-687	ATTTATGGGC	caudal(Homeobox)/Drosophila-Embryos-ChIP-Chip(modEncode)/Homer	-	8.67003	Dm.16412	NM_143272	Cpr97Ea	CG6131|Dmel\CG6131	Dmel_CG6131	97E1-97E2	Cuticular protein 97Ea	protein-coding
43257	NM_143271	-1642	TATCATAAAA	caudal(Homeobox)/Drosophila-Embryos-ChIP-Chip(modEncode)/Homer	+	8.2171	Dm.25023	NM_143271	CG14257	Dmel\CG14257	Dmel_CG14257	97E1-97E1	CG14257 gene product from transcript CG14257-RB	protein-coding
43257	NM_143271	-1473	TTTTACGGCA	caudal(Homeobox)/Drosophila-Embryos-ChIP-Chip(modEncode)/Homer	-	8.29204	Dm.25023	NM_143271	CG14257	Dmel\CG14257	Dmel_CG14257	97E1-97E1	CG14257 gene product from transcript CG14257-RB	protein-coding
43245	NM_143262	-1191	TTTTATTACT	caudal(Homeobox)/Drosophila-Embryos-ChIP-Chip(modEncode)/Homer	-	8.20858	Dm.16416	NM_143262	TwdlC	CG14254|Dmel\CG14254|TwdlB	Dmel_CG14254	97D12-97D12	TweedleC	protein-coding
43244	NM_170304	-569	CCCCATAAAA	caudal(Homeobox)/Drosophila-Embryos-ChIP-Chip(modEncode)/Homer	+	7.78995	Dm.5825	NM_170304	CG31075	150697_at|CG6309|CT19744|Dmel\CG31075	Dmel_CG31075	97D12-97D12	CG31075 gene product from transcript CG31075-RA	protein-coding
43244	NM_170304	-187	AGCCATATAA	caudal(Homeobox)/Drosophila-Embryos-ChIP-Chip(modEncode)/Homer	+	6.76642	Dm.5825	NM_170304	CG31075	150697_at|CG6309|CT19744|Dmel\CG31075	Dmel_CG31075	97D12-97D12	CG31075 gene product from transcript CG31075-RA	protein-coding
43214	NM_143239	-776	ATTTATTGTT	caudal(Homeobox)/Drosophila-Embryos-ChIP-Chip(modEncode)/Homer	-	7.1739	Dm.27975	NM_143239	TwdlQ	CG14250|Dmel\CG14250	Dmel_CG14250	97C4-97C4	TweedleQ	protein-coding
43214	NM_143239	-1003	GTTTATGGTG	caudal(Homeobox)/Drosophila-Embryos-ChIP-Chip(modEncode)/Homer	-	7.05349	Dm.27975	NM_143239	TwdlQ	CG14250|Dmel\CG14250	Dmel_CG14250	97C4-97C4	TweedleQ	protein-coding
43214	NM_143239	-1621	TTTTACTGCT	caudal(Homeobox)/Drosophila-Embryos-ChIP-Chip(modEncode)/Homer	-	7.3779	Dm.27975	NM_143239	TwdlQ	CG14250|Dmel\CG14250	Dmel_CG14250	97C4-97C4	TweedleQ	protein-coding
43212	NM_143237	-731	CATCATAAAT	caudal(Homeobox)/Drosophila-Embryos-ChIP-Chip(modEncode)/Homer	+	7.65647	Dm.19296	NM_143237	Tb	CG5480|Dmel\CG5480|Tu|TwdlA	Dmel_CG5480	97C3-97C3|3-90.6 cM	Tubby	protein-coding
43212	NM_143237	-697	CACAATAAAA	caudal(Homeobox)/Drosophila-Embryos-ChIP-Chip(modEncode)/Homer	+	7.00829	Dm.19296	NM_143237	Tb	CG5480|Dmel\CG5480|Tu|TwdlA	Dmel_CG5480	97C3-97C3|3-90.6 cM	Tubby	protein-coding
43212	NM_143237	-563	TATCATAAAC	caudal(Homeobox)/Drosophila-Embryos-ChIP-Chip(modEncode)/Homer	+	6.97659	Dm.19296	NM_143237	Tb	CG5480|Dmel\CG5480|Tu|TwdlA	Dmel_CG5480	97C3-97C3|3-90.6 cM	Tubby	protein-coding
43210	NM_143235	-1556	AGCCGTAAAA	caudal(Homeobox)/Drosophila-Embryos-ChIP-Chip(modEncode)/Homer	+	8.66361	Dm.5940	NM_143235	TwdlD	CG14243|Dmel\CG14243	Dmel_CG14243	97C3-97C3	TweedleD	protein-coding
43210	NM_143235	-372	TTTTATGGCC	caudal(Homeobox)/Drosophila-Embryos-ChIP-Chip(modEncode)/Homer	-	10.463	Dm.5940	NM_143235	TwdlD	CG14243|Dmel\CG14243	Dmel_CG14243	97C3-97C3	TweedleD	protein-coding
43200	NM_143227	-1924	GGCAATAAAA	caudal(Homeobox)/Drosophila-Embryos-ChIP-Chip(modEncode)/Homer	+	9.17728	Dm.16440	NM_143227	TwdlM	CG5468|Dmel\CG5468	Dmel_CG5468	97C2-97C2	TweedleM	protein-coding
43200	NM_143227	-664	TTATATGGCC	caudal(Homeobox)/Drosophila-Embryos-ChIP-Chip(modEncode)/Homer	-	7.48089	Dm.16440	NM_143227	TwdlM	CG5468|Dmel\CG5468	Dmel_CG5468	97C2-97C2	TweedleM	protein-coding
43200	NM_143227	-872	CTTTATGGCT	caudal(Homeobox)/Drosophila-Embryos-ChIP-Chip(modEncode)/Homer	-	8.44399	Dm.16440	NM_143227	TwdlM	CG5468|Dmel\CG5468	Dmel_CG5468	97C2-97C2	TweedleM	protein-coding
43200	NM_143227	-1021	TTTTATGATA	caudal(Homeobox)/Drosophila-Embryos-ChIP-Chip(modEncode)/Homer	-	8.2171	Dm.16440	NM_143227	TwdlM	CG5468|Dmel\CG5468	Dmel_CG5468	97C2-97C2	TweedleM	protein-coding
43200	NM_143227	-1572	TTTTATTATG	caudal(Homeobox)/Drosophila-Embryos-ChIP-Chip(modEncode)/Homer	-	6.75406	Dm.16440	NM_143227	TwdlM	CG5468|Dmel\CG5468	Dmel_CG5468	97C2-97C2	TweedleM	protein-coding
43186	NM_001038981	-828	AGCCATAAAT	caudal(Homeobox)/Drosophila-Embryos-ChIP-Chip(modEncode)/Homer	+	9.36523	Dm.1342	NM_001038981	CG33970	CG14559|CG31085|CG6162|CG6166|Dmel\CG33970	Dmel_CG33970	97A8-97A10	CG33970 gene product from transcript CG33970-RC	protein-coding
43186	NM_001038981	-712	GCCAATAAAA	caudal(Homeobox)/Drosophila-Embryos-ChIP-Chip(modEncode)/Homer	+	7.76761	Dm.1342	NM_001038981	CG33970	CG14559|CG31085|CG6162|CG6166|Dmel\CG33970	Dmel_CG33970	97A8-97A10	CG33970 gene product from transcript CG33970-RC	protein-coding
43186	NM_001038981	-753	ATTTATGGCA	caudal(Homeobox)/Drosophila-Embryos-ChIP-Chip(modEncode)/Homer	-	8.99366	Dm.1342	NM_001038981	CG33970	CG14559|CG31085|CG6162|CG6166|Dmel\CG33970	Dmel_CG33970	97A8-97A10	CG33970 gene product from transcript CG33970-RC	protein-coding
43062	NM_170221	-539	AATAATAAAA	caudal(Homeobox)/Drosophila-Embryos-ChIP-Chip(modEncode)/Homer	+	7.30295	Dm.24095	NM_170221	CG31087	CG10551|Dmel\CG31087	Dmel_CG31087	96D1-96D1	CG31087 gene product from transcript CG31087-RA	protein-coding
42987	NM_143058	-1385	AATAATAAAA	caudal(Homeobox)/Drosophila-Embryos-ChIP-Chip(modEncode)/Homer	+	7.30295	Dm.7786	NM_143058	Nmnat	3R4|AAL90149|CG13645|DmNMNAT|Dmel\CG13645|NMNAT|Nmnat1|NmnatB|dNmnat|nmnat	Dmel_CG13645	96B11-96B11	Nicotinamide mononucleotide adenylyltransferase	protein-coding
4379863	NM_001043291	-1190	AATAATAAAA	caudal(Homeobox)/Drosophila-Embryos-ChIP-Chip(modEncode)/Homer	+	7.30295	Dm.33055	NM_001043291	CG34150	Dmel\CG34150	Dmel_CG34150	96A23-96A23	CG34150 gene product from transcript CG34150-RB	protein-coding
4379863	NM_001043291	-923	AACCATAAAC	caudal(Homeobox)/Drosophila-Embryos-ChIP-Chip(modEncode)/Homer	+	7.60239	Dm.33055	NM_001043291	CG34150	Dmel\CG34150	Dmel_CG34150	96A23-96A23	CG34150 gene product from transcript CG34150-RB	protein-coding
4379863	NM_001043291	-298	ATTTACGACC	caudal(Homeobox)/Drosophila-Embryos-ChIP-Chip(modEncode)/Homer	-	8.74055	Dm.33055	NM_001043291	CG34150	Dmel\CG34150	Dmel_CG34150	96A23-96A23	CG34150 gene product from transcript CG34150-RB	protein-coding
42951	NM_143028	-883	GATCATAAAT	caudal(Homeobox)/Drosophila-Embryos-ChIP-Chip(modEncode)/Homer	+	8.91984		NM_143028	CG13634	Dmel\CG13634	Dmel_CG13634	96A22-96A22	CG13634 gene product from transcript CG13634-RA	protein-coding
42951	NM_143028	-918	ATTTATGAGA	caudal(Homeobox)/Drosophila-Embryos-ChIP-Chip(modEncode)/Homer	-	7.32976		NM_143028	CG13634	Dmel\CG13634	Dmel_CG13634	96A22-96A22	CG13634 gene product from transcript CG13634-RA	protein-coding
42924	NM_143008	-372	GGCCATAAAT	caudal(Homeobox)/Drosophila-Embryos-ChIP-Chip(modEncode)/Homer	+	10.0797	Dm.6180	NM_143008	CG13618	Dmel\CG13618	Dmel_CG13618	96A5-96A6	CG13618 gene product from transcript CG13618-RA	protein-coding
44324	NM_080511	-406	GGCCATAAAT	caudal(Homeobox)/Drosophila-Embryos-ChIP-Chip(modEncode)/Homer	+	10.0797	Dm.5527	NM_080511	Ms	CG6440|DMS|Dm-MS|Dmel\CG6440|Dms|Drm-MS|Drome-MS|FLRFa|MEMS|MS|Nems|cg6440|dms	Dmel_CG6440	95F14-95F14	Myosuppressin	protein-coding
44324	NM_080511	-386	ACCCATAAAT	caudal(Homeobox)/Drosophila-Embryos-ChIP-Chip(modEncode)/Homer	+	7.95556	Dm.5527	NM_080511	Ms	CG6440|DMS|Dm-MS|Dmel\CG6440|Dms|Drm-MS|Drome-MS|FLRFa|MEMS|MS|Nems|cg6440|dms	Dmel_CG6440	95F14-95F14	Myosuppressin	protein-coding
44324	NM_080511	-355	GATCATAAAG	caudal(Homeobox)/Drosophila-Embryos-ChIP-Chip(modEncode)/Homer	+	7.9986	Dm.5527	NM_080511	Ms	CG6440|DMS|Dm-MS|Dmel\CG6440|Dms|Drm-MS|Drome-MS|FLRFa|MEMS|MS|Nems|cg6440|dms	Dmel_CG6440	95F14-95F14	Myosuppressin	protein-coding
44324	NM_080511	-776	TTTTATGGTA	caudal(Homeobox)/Drosophila-Embryos-ChIP-Chip(modEncode)/Homer	-	8.47133	Dm.5527	NM_080511	Ms	CG6440|DMS|Dm-MS|Dmel\CG6440|Dms|Drm-MS|Drome-MS|FLRFa|MEMS|MS|Nems|cg6440|dms	Dmel_CG6440	95F14-95F14	Myosuppressin	protein-coding
42859	NM_142958	-1943	AGTAATAAAT	caudal(Homeobox)/Drosophila-Embryos-ChIP-Chip(modEncode)/Homer	+	7.82529	Dm.13366	NM_142958	CG13607	150482_at|Dmel\CG13607	Dmel_CG13607	95E1-95E1	CG13607 gene product from transcript CG13607-RC	protein-coding
42859	NM_142958	-715	GACAATAAAC	caudal(Homeobox)/Drosophila-Embryos-ChIP-Chip(modEncode)/Homer	+	7.03115	Dm.13366	NM_142958	CG13607	150482_at|Dmel\CG13607	Dmel_CG13607	95E1-95E1	CG13607 gene product from transcript CG13607-RC	protein-coding
42859	NM_142958	-243	GGCCATAAAA	caudal(Homeobox)/Drosophila-Embryos-ChIP-Chip(modEncode)/Homer	+	10.463	Dm.13366	NM_142958	CG13607	150482_at|Dmel\CG13607	Dmel_CG13607	95E1-95E1	CG13607 gene product from transcript CG13607-RC	protein-coding
42853	NM_142954	-646	TTTTATTATA	caudal(Homeobox)/Drosophila-Embryos-ChIP-Chip(modEncode)/Homer	-	6.93139	Dm.3313	NM_142954	SMC1	AAF56231|CG6057|DmSMC1|Dmel\CG6057|Smc1|dSMC1|smc1	Dmel_CG6057	95D11-95D11	Structural maintenance of chromosomes 1	protein-coding
42798	NM_142917	-716	TATCATAAAT	caudal(Homeobox)/Drosophila-Embryos-ChIP-Chip(modEncode)/Homer	+	7.83381	Dm.20235	NM_142917	CG10300	Dmel\CG10300	Dmel_CG10300	95A10-95A10	CG10300 gene product from transcript CG10300-RA	protein-coding
42778	NM_142899	-834	AATCGTAAAT	caudal(Homeobox)/Drosophila-Embryos-ChIP-Chip(modEncode)/Homer	+	7.12046	Dm.2281	NM_142899	beat-IV	Beat-IV|CG10152|CG13823|Dmel\CG10152|beat IV|beatIV	Dmel_CG10152	95A2-95A2	CG10152 gene product from transcript CG10152-RB	protein-coding
42775	NM_142896	-80	TTTTATTGTT	caudal(Homeobox)/Drosophila-Embryos-ChIP-Chip(modEncode)/Homer	-	7.55719	Dm.27962	NM_142896	CG16732	Dmel\CG16732	Dmel_CG16732	95A1-95A1	CG16732 gene product from transcript CG16732-RB	protein-coding
42727	NM_142862	-1676	GCCCATAAAT	caudal(Homeobox)/Drosophila-Embryos-ChIP-Chip(modEncode)/Homer	+	8.67003	Dm.16580	NM_142862	CG17111	Dmel\CG17111	Dmel_CG17111	94D10-94D12	CG17111 gene product from transcript CG17111-RB	protein-coding
42727	NM_142862	-478	GCTCATAAAT	caudal(Homeobox)/Drosophila-Embryos-ChIP-Chip(modEncode)/Homer	+	8.41579	Dm.16580	NM_142862	CG17111	Dmel\CG17111	Dmel_CG17111	94D10-94D12	CG17111 gene product from transcript CG17111-RB	protein-coding
42727	NM_142862	-671	GTTTATTGCA	caudal(Homeobox)/Drosophila-Embryos-ChIP-Chip(modEncode)/Homer	-	6.85074	Dm.16580	NM_142862	CG17111	Dmel\CG17111	Dmel_CG17111	94D10-94D12	CG17111 gene product from transcript CG17111-RB	protein-coding
42701	NM_142841	-1970	AATAATAAAT	caudal(Homeobox)/Drosophila-Embryos-ChIP-Chip(modEncode)/Homer	+	6.91966	Dm.4213	NM_142841	CG4721	Dmel\CG4721|anon-EST:Posey132	Dmel_CG4721	94C4-94C4	CG4721 gene product from transcript CG4721-RA	protein-coding
42701	NM_142841	-895	AATAATAAAA	caudal(Homeobox)/Drosophila-Embryos-ChIP-Chip(modEncode)/Homer	+	7.30295	Dm.4213	NM_142841	CG4721	Dmel\CG4721|anon-EST:Posey132	Dmel_CG4721	94C4-94C4	CG4721 gene product from transcript CG4721-RA	protein-coding
42690	NM_142831	-45	TTTTACGATG	caudal(Homeobox)/Drosophila-Embryos-ChIP-Chip(modEncode)/Homer	-	6.95485	Dm.4415	NM_142831	CG4813	Dmel\CG4813	Dmel_CG4813	94C3-94C4	CG4813 gene product from transcript CG4813-RA	protein-coding
42690	NM_142831	-222	TTTTATTGTA	caudal(Homeobox)/Drosophila-Embryos-ChIP-Chip(modEncode)/Homer	-	7.18563	Dm.4415	NM_142831	CG4813	Dmel\CG4813	Dmel_CG4813	94C3-94C4	CG4813 gene product from transcript CG4813-RA	protein-coding
42636	NM_142786	-801	AACCATAAAA	caudal(Homeobox)/Drosophila-Embryos-ChIP-Chip(modEncode)/Homer	+	8.8429	Dm.6236	NM_142786	CG13847	Dmel\CG13847	Dmel_CG13847	94A13-94A14	CG13847 gene product from transcript CG13847-RC	protein-coding
42636	NM_142786	-809	TTTTACGATC	caudal(Homeobox)/Drosophila-Embryos-ChIP-Chip(modEncode)/Homer	-	8.21822	Dm.6236	NM_142786	CG13847	Dmel\CG13847	Dmel_CG13847	94A13-94A14	CG13847 gene product from transcript CG13847-RC	protein-coding
42618	NM_170003	-120	TACCATAAAA	caudal(Homeobox)/Drosophila-Embryos-ChIP-Chip(modEncode)/Homer	+	8.47133	Dm.1277	NM_170003	CG5382	Dmel\CG5382	Dmel_CG5382	94A6-94A6	CG5382 gene product from transcript CG5382-RB	protein-coding
42609	NM_142762	-177	GACAATAAAT	caudal(Homeobox)/Drosophila-Embryos-ChIP-Chip(modEncode)/Homer	+	7.88837	Dm.3673	NM_142762	CG7080	Dmel\CG7080	Dmel_CG7080	94A5-94A5	CG7080 gene product from transcript CG7080-RA	protein-coding
42554	NM_169963	-1902	AACAATAAAT	caudal(Homeobox)/Drosophila-Embryos-ChIP-Chip(modEncode)/Homer	+	7.1739	Dm.5891	NM_169963	CG31176	CG15495|CG6328|Dmel\CG31176|EP(3)3662|EP3662|RE56061	Dmel_CG31176	93F2-93F6	CG31176 gene product from transcript CG31176-RA	protein-coding
42554	NM_169963	-1791	GGCCATAACT	caudal(Homeobox)/Drosophila-Embryos-ChIP-Chip(modEncode)/Homer	+	6.9567	Dm.5891	NM_169963	CG31176	CG15495|CG6328|Dmel\CG31176|EP(3)3662|EP3662|RE56061	Dmel_CG31176	93F2-93F6	CG31176 gene product from transcript CG31176-RA	protein-coding
42554	NM_169963	-1386	TATAATAAAA	caudal(Homeobox)/Drosophila-Embryos-ChIP-Chip(modEncode)/Homer	+	6.93139	Dm.5891	NM_169963	CG31176	CG15495|CG6328|Dmel\CG31176|EP(3)3662|EP3662|RE56061	Dmel_CG31176	93F2-93F6	CG31176 gene product from transcript CG31176-RA	protein-coding
42554	NM_169963	-1157	TATCATAAAG	caudal(Homeobox)/Drosophila-Embryos-ChIP-Chip(modEncode)/Homer	+	6.91257	Dm.5891	NM_169963	CG31176	CG15495|CG6328|Dmel\CG31176|EP(3)3662|EP3662|RE56061	Dmel_CG31176	93F2-93F6	CG31176 gene product from transcript CG31176-RA	protein-coding
42554	NM_169963	-1272	TTTTATGGTG	caudal(Homeobox)/Drosophila-Embryos-ChIP-Chip(modEncode)/Homer	-	8.294	Dm.5891	NM_169963	CG31176	CG15495|CG6328|Dmel\CG31176|EP(3)3662|EP3662|RE56061	Dmel_CG31176	93F2-93F6	CG31176 gene product from transcript CG31176-RA	protein-coding
42554	NM_169963	-1615	GTTTATGGCT	caudal(Homeobox)/Drosophila-Embryos-ChIP-Chip(modEncode)/Homer	-	8.50801	Dm.5891	NM_169963	CG31176	CG15495|CG6328|Dmel\CG31176|EP(3)3662|EP3662|RE56061	Dmel_CG31176	93F2-93F6	CG31176 gene product from transcript CG31176-RA	protein-coding
42543	NM_142714	-1520	GCTCATAAAG	caudal(Homeobox)/Drosophila-Embryos-ChIP-Chip(modEncode)/Homer	+	7.49456	Dm.10217	NM_142714	Fancm	CG7922|Dmel\CG7922|cg7922	Dmel_CG7922	93E2-93E2	Fanconi anemia group M helicase	protein-coding
42517	NM_142698	-1289	GGTCATAACA	caudal(Homeobox)/Drosophila-Embryos-ChIP-Chip(modEncode)/Homer	+	7.08576	Dm.16654	NM_142698	CG3353	Dmel\CG3353	Dmel_CG3353	93C6-93C6	CG3353 gene product from transcript CG3353-RA	protein-coding
42376	NM_142592	-635	GATAATAAAA	caudal(Homeobox)/Drosophila-Embryos-ChIP-Chip(modEncode)/Homer	+	8.01742	Dm.10179	NM_142592	CG4462	Dmel\CG4462	Dmel_CG4462	92B7-92B8	CG4462 gene product from transcript CG4462-RA	protein-coding
42376	NM_142592	-477	GACAATAAAG	caudal(Homeobox)/Drosophila-Embryos-ChIP-Chip(modEncode)/Homer	+	6.96713	Dm.10179	NM_142592	CG4462	Dmel\CG4462	Dmel_CG4462	92B7-92B8	CG4462 gene product from transcript CG4462-RA	protein-coding
42376	NM_142592	-383	AGCCATAAAC	caudal(Homeobox)/Drosophila-Embryos-ChIP-Chip(modEncode)/Homer	+	8.50801	Dm.10179	NM_142592	CG4462	Dmel\CG4462	Dmel_CG4462	92B7-92B8	CG4462 gene product from transcript CG4462-RA	protein-coding
42376	NM_142592	-117	TTTTATTATT	caudal(Homeobox)/Drosophila-Embryos-ChIP-Chip(modEncode)/Homer	-	7.30295	Dm.10179	NM_142592	CG4462	Dmel\CG4462	Dmel_CG4462	92B7-92B8	CG4462 gene product from transcript CG4462-RA	protein-coding
42376	NM_142592	-1361	ATTTACGGCT	caudal(Homeobox)/Drosophila-Embryos-ChIP-Chip(modEncode)/Homer	-	8.28031	Dm.10179	NM_142592	CG4462	Dmel\CG4462	Dmel_CG4462	92B7-92B8	CG4462 gene product from transcript CG4462-RA	protein-coding
42347	NM_142568	-713	TTTTATGGGT	caudal(Homeobox)/Drosophila-Embryos-ChIP-Chip(modEncode)/Homer	-	8.33885	Dm.23648	NM_142568	CG7432	Dmel\CG7432|SP19|c-SP19	Dmel_CG7432	92A13-92A13	CG7432 gene product from transcript CG7432-RB	protein-coding
42319	NM_142546	-208	GACAATAAAT	caudal(Homeobox)/Drosophila-Embryos-ChIP-Chip(modEncode)/Homer	+	7.88837		NM_142546	CG18493	Dmel\CG18493	Dmel_CG18493	92A3-92A3	CG18493 gene product from transcript CG18493-RA	protein-coding
42319	NM_142546	-157	ATTTATGATG	caudal(Homeobox)/Drosophila-Embryos-ChIP-Chip(modEncode)/Homer	-	7.65647		NM_142546	CG18493	Dmel\CG18493	Dmel_CG18493	92A3-92A3	CG18493 gene product from transcript CG18493-RA	protein-coding
42319	NM_142546	-799	TTATATGGCT	caudal(Homeobox)/Drosophila-Embryos-ChIP-Chip(modEncode)/Homer	-	6.76642		NM_142546	CG18493	Dmel\CG18493	Dmel_CG18493	92A3-92A3	CG18493 gene product from transcript CG18493-RA	protein-coding
42259	NM_142498	-1138	AGCAATAAAA	caudal(Homeobox)/Drosophila-Embryos-ChIP-Chip(modEncode)/Homer	+	8.46281	Dm.27338	NM_142498	CG14298	Dmel\CG14298	Dmel_CG14298	91D3-91D3	CG14298 gene product from transcript CG14298-RB	protein-coding
42141	NM_142400	-311	AGCAGTAAAT	caudal(Homeobox)/Drosophila-Embryos-ChIP-Chip(modEncode)/Homer	+	6.99461	Dm.27329	NM_142400	CG17803	Dmel\CG17803	Dmel_CG17803	90C5-90C5	CG17803 gene product from transcript CG17803-RB	protein-coding
318645	NM_169772	-844	ATTTATGATC	caudal(Homeobox)/Drosophila-Embryos-ChIP-Chip(modEncode)/Homer	-	8.91984	Dm.16759	NM_169772	CG31251	CG7477|Dmel\CG31251|NudC-L	Dmel_CG31251	90C1-90C1	CG31251 gene product from transcript CG31251-RA	protein-coding
318645	NM_169772	-1501	TTTTATTATC	caudal(Homeobox)/Drosophila-Embryos-ChIP-Chip(modEncode)/Homer	-	8.01742	Dm.16759	NM_169772	CG31251	CG7477|Dmel\CG31251|NudC-L	Dmel_CG31251	90C1-90C1	CG31251 gene product from transcript CG31251-RA	protein-coding
42075	NM_142349	-777	AACAATAAAA	caudal(Homeobox)/Drosophila-Embryos-ChIP-Chip(modEncode)/Homer	+	7.55719	Dm.10125	NM_142349	TwdlW	CG4060|Dmel\CG4060	Dmel_CG4060	89F1-89F1	TweedleW	protein-coding
42075	NM_142349	-103	TTTTATGACC	caudal(Homeobox)/Drosophila-Embryos-ChIP-Chip(modEncode)/Homer	-	10.2088	Dm.10125	NM_142349	TwdlW	CG4060|Dmel\CG4060	Dmel_CG4060	89F1-89F1	TweedleW	protein-coding
42075	NM_142349	-505	TTTTACTGCC	caudal(Homeobox)/Drosophila-Embryos-ChIP-Chip(modEncode)/Homer	-	8.09237	Dm.10125	NM_142349	TwdlW	CG4060|Dmel\CG4060	Dmel_CG4060	89F1-89F1	TweedleW	protein-coding
42075	NM_142349	-1948	ATTTATCGCC	caudal(Homeobox)/Drosophila-Embryos-ChIP-Chip(modEncode)/Homer	-	6.78386	Dm.10125	NM_142349	TwdlW	CG4060|Dmel\CG4060	Dmel_CG4060	89F1-89F1	TweedleW	protein-coding
42075	NM_142349	-1991	ATTTATTACG	caudal(Homeobox)/Drosophila-Embryos-ChIP-Chip(modEncode)/Homer	-	7.27639	Dm.10125	NM_142349	TwdlW	CG4060|Dmel\CG4060	Dmel_CG4060	89F1-89F1	TweedleW	protein-coding
2768671	NM_206501	-378	AGCAATAAAG	caudal(Homeobox)/Drosophila-Embryos-ChIP-Chip(modEncode)/Homer	+	7.15828	Dm.31257	NM_206501	Pxd	CG3477|DmPO|Dmel\CG3477|Dpxd|PO	Dmel_CG3477	89E8-89E9	Peroxidase	protein-coding
2768671	NM_206501	-933	TTTTACGGCC	caudal(Homeobox)/Drosophila-Embryos-ChIP-Chip(modEncode)/Homer	-	9.37808	Dm.31257	NM_206501	Pxd	CG3477|DmPO|Dmel\CG3477|Dpxd|PO	Dmel_CG3477	89E8-89E9	Peroxidase	protein-coding
42021	NM_142309	-361	GCCAATAAAT	caudal(Homeobox)/Drosophila-Embryos-ChIP-Chip(modEncode)/Homer	+	7.38432	Dm.16803	NM_142309	CG17562	Dmel\CG17562	Dmel_CG17562	89D5-89D5	CG17562 gene product from transcript CG17562-RA	protein-coding
42021	NM_142309	-205	AGTAATAAAG	caudal(Homeobox)/Drosophila-Embryos-ChIP-Chip(modEncode)/Homer	+	6.90405	Dm.16803	NM_142309	CG17562	Dmel\CG17562	Dmel_CG17562	89D5-89D5	CG17562 gene product from transcript CG17562-RA	protein-coding
42021	NM_142309	-130	TACAATAAAA	caudal(Homeobox)/Drosophila-Embryos-ChIP-Chip(modEncode)/Homer	+	7.18563	Dm.16803	NM_142309	CG17562	Dmel\CG17562	Dmel_CG17562	89D5-89D5	CG17562 gene product from transcript CG17562-RA	protein-coding
42021	NM_142309	-449	ATTTATTATT	caudal(Homeobox)/Drosophila-Embryos-ChIP-Chip(modEncode)/Homer	-	6.91966	Dm.16803	NM_142309	CG17562	Dmel\CG17562	Dmel_CG17562	89D5-89D5	CG17562 gene product from transcript CG17562-RA	protein-coding
41986	NM_142281	-274	CCTCATAAAT	caudal(Homeobox)/Drosophila-Embryos-ChIP-Chip(modEncode)/Homer	+	7.15243	Dm.6127	NM_142281	CG14880	Dmel\CG14880	Dmel_CG14880	89B13-89B13	CG14880 gene product from transcript CG14880-RA	protein-coding
41964	NM_142270	-1749	GCCAATAAAT	caudal(Homeobox)/Drosophila-Embryos-ChIP-Chip(modEncode)/Homer	+	7.38432		NM_142270	CG8927	Dmel\CG8927	Dmel_CG8927	89B6-89B7	CG8927 gene product from transcript CG8927-RB	protein-coding
41964	NM_142270	-292	AATAATAAAT	caudal(Homeobox)/Drosophila-Embryos-ChIP-Chip(modEncode)/Homer	+	6.91966		NM_142270	CG8927	Dmel\CG8927	Dmel_CG8927	89B6-89B7	CG8927 gene product from transcript CG8927-RB	protein-coding
49241	NM_169674	-126	TTTTATTACA	caudal(Homeobox)/Drosophila-Embryos-ChIP-Chip(modEncode)/Homer	-	7.83701	Dm.31313	NM_169674	rec	CG14875|CG31293|CG4828|Dmel\CG31293|MCM8|rec-1|rec1	Dmel_CG31293	89A5-89A5	recombination-defective	protein-coding
41700	NM_142066	-1770	GCCAATAAAA	caudal(Homeobox)/Drosophila-Embryos-ChIP-Chip(modEncode)/Homer	+	7.76761	Dm.36848	NM_142066	CG9926	Dmel\CG9926	Dmel_CG9926	88A3-88A3	CG9926 gene product from transcript CG9926-RB	protein-coding
41700	NM_142066	-1053	GATCGTAAAT	caudal(Homeobox)/Drosophila-Embryos-ChIP-Chip(modEncode)/Homer	+	7.83493	Dm.36848	NM_142066	CG9926	Dmel\CG9926	Dmel_CG9926	88A3-88A3	CG9926 gene product from transcript CG9926-RB	protein-coding
41700	NM_142066	-693	GGCCATAAAG	caudal(Homeobox)/Drosophila-Embryos-ChIP-Chip(modEncode)/Homer	+	9.15846	Dm.36848	NM_142066	CG9926	Dmel\CG9926	Dmel_CG9926	88A3-88A3	CG9926 gene product from transcript CG9926-RB	protein-coding
41663	NM_142040	-47	TTTTATGCCC	caudal(Homeobox)/Drosophila-Embryos-ChIP-Chip(modEncode)/Homer	-	7.21779	Dm.27287	NM_142040	CG9269	Dmel\CG9269	Dmel_CG9269	87F5-87F5	CG9269 gene product from transcript CG9269-RA	protein-coding
41663	NM_142040	-156	TTTTATGGCA	caudal(Homeobox)/Drosophila-Embryos-ChIP-Chip(modEncode)/Homer	-	9.37696	Dm.27287	NM_142040	CG9269	Dmel\CG9269	Dmel_CG9269	87F5-87F5	CG9269 gene product from transcript CG9269-RA	protein-coding
41663	NM_142040	-1712	TTTTATGGCC	caudal(Homeobox)/Drosophila-Embryos-ChIP-Chip(modEncode)/Homer	-	10.463	Dm.27287	NM_142040	CG9269	Dmel\CG9269	Dmel_CG9269	87F5-87F5	CG9269 gene product from transcript CG9269-RA	protein-coding
41583	NM_169481	-26	TTTTACGGCA	caudal(Homeobox)/Drosophila-Embryos-ChIP-Chip(modEncode)/Homer	-	8.29204	Dm.20770	NM_169481	beat-Vb	Beat-Vb|CG14385|CG14386|CG31298|Dmel\CG31298|beat Vb	Dmel_CG31298	87D4-87D4	CG31298 gene product from transcript CG31298-RB	protein-coding
41579	NM_141977	-405	GTTTATTGTC	caudal(Homeobox)/Drosophila-Embryos-ChIP-Chip(modEncode)/Homer	-	7.03115	Dm.7950	NM_141977	CG10126	CT28495|Dmel\CG10126	Dmel_CG10126	87D2-87D2	CG10126 gene product from transcript CG10126-RB	protein-coding
41579	NM_141977	-1641	ATTTATTATT	caudal(Homeobox)/Drosophila-Embryos-ChIP-Chip(modEncode)/Homer	-	6.91966	Dm.7950	NM_141977	CG10126	CT28495|Dmel\CG10126	Dmel_CG10126	87D2-87D2	CG10126 gene product from transcript CG10126-RB	protein-coding
41526	NM_141937	-43	AACCATAAAA	caudal(Homeobox)/Drosophila-Embryos-ChIP-Chip(modEncode)/Homer	+	8.8429	Dm.19043	NM_141937	CG17202	BcDNA:RH21090|Dmel\CG17202	Dmel_CG17202	87B9-87B9	CG17202 gene product from transcript CG17202-RA	protein-coding
14462452	NM_141909	-1979	GCCAATAAAT	caudal(Homeobox)/Drosophila-Embryos-ChIP-Chip(modEncode)/Homer	+	7.38432	Dm.27265	NM_141909	CG12256	Dmel\CG12256|SP133	Dmel_CG12256	87B2-87B2	CG12256 gene product from transcript CG12256-RA	protein-coding
14462452	NM_141909	-1910	GCCCATAAAA	caudal(Homeobox)/Drosophila-Embryos-ChIP-Chip(modEncode)/Homer	+	9.05332	Dm.27265	NM_141909	CG12256	Dmel\CG12256|SP133	Dmel_CG12256	87B2-87B2	CG12256 gene product from transcript CG12256-RA	protein-coding
41425	NM_141858	-1941	TCCCATAAAA	caudal(Homeobox)/Drosophila-Embryos-ChIP-Chip(modEncode)/Homer	+	7.96729	Dm.14343	NM_141858	CG17360	BcDNA:RH29885|Dmel\CG17360	Dmel_CG17360	86E18-86F7	CG17360 gene product from transcript CG17360-RA	protein-coding
41416	NM_141852	-1097	CGCAATAAAT	caudal(Homeobox)/Drosophila-Embryos-ChIP-Chip(modEncode)/Homer	+	7.53062	Dm.24055	NM_141852	CG12594	Dmel\CG12594	Dmel_CG12594	86E16-86E17	CG12594 gene product from transcript CG12594-RB	protein-coding
41416	NM_141852	-744	TTTTACGGCC	caudal(Homeobox)/Drosophila-Embryos-ChIP-Chip(modEncode)/Homer	-	9.37808	Dm.24055	NM_141852	CG12594	Dmel\CG12594	Dmel_CG12594	86E16-86E17	CG12594 gene product from transcript CG12594-RB	protein-coding
53503	NM_144364	-1597	TTTTACTGTC	caudal(Homeobox)/Drosophila-Embryos-ChIP-Chip(modEncode)/Homer	-	7.18675	Dm.16997	NM_144364	Ugt86Dh	AC 006491H|CG4772|Dmel\CG4772	Dmel_CG4772	86D6-86D6	CG4772 gene product from transcript CG4772-RB	protein-coding
53506	NM_144366	-999	TTTTACGATC	caudal(Homeobox)/Drosophila-Embryos-ChIP-Chip(modEncode)/Homer	-	8.21822	Dm.6206	NM_144366	Ugt86De	AC 006491E|CG6653|CG6653-PA|Dmel\CG6653|Ugt86DE	Dmel_CG6653	86D5-86D5	CG6653 gene product from transcript CG6653-RA	protein-coding
41292	NM_141759	-1173	CTTTATGACA	caudal(Homeobox)/Drosophila-Embryos-ChIP-Chip(modEncode)/Homer	-	7.81819	Dm.17007	NM_141759	Desi	CG14686|Dmel\CG14686	Dmel_CG14686	86C6-86C6	Desiccate	protein-coding
41292	NM_141759	-1463	ATTTATGGTC	caudal(Homeobox)/Drosophila-Embryos-ChIP-Chip(modEncode)/Homer	-	9.17408	Dm.17007	NM_141759	Desi	CG14686|Dmel\CG14686	Dmel_CG14686	86C6-86C6	Desiccate	protein-coding
41109	NM_141622	-1897	AGTCGTAAAT	caudal(Homeobox)/Drosophila-Embryos-ChIP-Chip(modEncode)/Homer	+	8.02608		NM_141622	CG8861	Dmel\CG8861	Dmel_CG8861	85D8-85D11	CG8861 gene product from transcript CG8861-RC	protein-coding
41109	NM_141622	-331	TTTTACGAGT	caudal(Homeobox)/Drosophila-Embryos-ChIP-Chip(modEncode)/Homer	-	6.9997		NM_141622	CG8861	Dmel\CG8861	Dmel_CG8861	85D8-85D11	CG8861 gene product from transcript CG8861-RC	protein-coding
41109	NM_141622	-1820	ATTTATTGGC	caudal(Homeobox)/Drosophila-Embryos-ChIP-Chip(modEncode)/Homer	-	7.38432		NM_141622	CG8861	Dmel\CG8861	Dmel_CG8861	85D8-85D11	CG8861 gene product from transcript CG8861-RC	protein-coding
5740866	NM_001104240	-978	GGCAATAAAA	caudal(Homeobox)/Drosophila-Embryos-ChIP-Chip(modEncode)/Homer	+	9.17728	Dm.33387	NM_001104240	CG34301	Dmel\CG34301	Dmel_CG34301	85B1-85B1	CG34301 gene product from transcript CG34301-RA	protein-coding
5740866	NM_001104240	-618	AATCATAAAA	caudal(Homeobox)/Drosophila-Embryos-ChIP-Chip(modEncode)/Homer	+	8.58866	Dm.33387	NM_001104240	CG34301	Dmel\CG34301	Dmel_CG34301	85B1-85B1	CG34301 gene product from transcript CG34301-RA	protein-coding
5740866	NM_001104240	-498	ATTTATTACC	caudal(Homeobox)/Drosophila-Embryos-ChIP-Chip(modEncode)/Homer	-	8.53976	Dm.33387	NM_001104240	CG34301	Dmel\CG34301	Dmel_CG34301	85B1-85B1	CG34301 gene product from transcript CG34301-RA	protein-coding
5740866	NM_001104240	-1201	ATTTATGATT	caudal(Homeobox)/Drosophila-Embryos-ChIP-Chip(modEncode)/Homer	-	8.20537	Dm.33387	NM_001104240	CG34301	Dmel\CG34301	Dmel_CG34301	85B1-85B1	CG34301 gene product from transcript CG34301-RA	protein-coding
41048	NM_141574	-246	GGTAATAAAT	caudal(Homeobox)/Drosophila-Embryos-ChIP-Chip(modEncode)/Homer	+	8.53976	Dm.6116	NM_141574	CG13318	Dmel\CG13318|SPH101|c-SPH101	Dmel_CG13318	85B1-85B1	CG13318 gene product from transcript CG13318-RA	protein-coding
41048	NM_141574	-126	TTTTATGATT	caudal(Homeobox)/Drosophila-Embryos-ChIP-Chip(modEncode)/Homer	-	8.58866	Dm.6116	NM_141574	CG13318	Dmel\CG13318|SPH101|c-SPH101	Dmel_CG13318	85B1-85B1	CG13318 gene product from transcript CG13318-RA	protein-coding
40996	NM_169217	-1285	TGCCGTAAAC	caudal(Homeobox)/Drosophila-Embryos-ChIP-Chip(modEncode)/Homer	+	7.05154	Dm.11444	NM_169217	DppIII	CG7415|DPP|DPP III|Dmel\CG7415	Dmel_CG7415	84F13-84F13	Dipeptidyl aminopeptidase III	protein-coding
40978	NM_169215	-41	TTTTACGAGC	caudal(Homeobox)/Drosophila-Embryos-ChIP-Chip(modEncode)/Homer	-	7.71417	Dm.13669	NM_169215	CG31463	CG11673|Dmel\CG31463	Dmel_CG31463	84F9-84F9	CG31463 gene product from transcript CG31463-RA	protein-coding
40978	NM_169215	-233	ATTTATGAGC	caudal(Homeobox)/Drosophila-Embryos-ChIP-Chip(modEncode)/Homer	-	8.41579	Dm.13669	NM_169215	CG31463	CG11673|Dmel\CG31463	Dmel_CG31463	84F9-84F9	CG31463 gene product from transcript CG31463-RA	protein-coding
40978	NM_169215	-512	TTTTATTATG	caudal(Homeobox)/Drosophila-Embryos-ChIP-Chip(modEncode)/Homer	-	6.75406	Dm.13669	NM_169215	CG31463	CG11673|Dmel\CG31463	Dmel_CG31463	84F9-84F9	CG31463 gene product from transcript CG31463-RA	protein-coding
40943	NM_141497	-699	ATTTATTGGC	caudal(Homeobox)/Drosophila-Embryos-ChIP-Chip(modEncode)/Homer	-	7.38432	Dm.13668	NM_141497	CG2781	Dmel\CG2781	Dmel_CG2781	84E6-84E7	CG2781 gene product from transcript CG2781-RA	protein-coding
40782	NM_141389	-961	CGTCGTAAAT	caudal(Homeobox)/Drosophila-Embryos-ChIP-Chip(modEncode)/Homer	+	7.47718	Dm.12890	NM_141389	CG18048	Dmel\CG18048	Dmel_CG18048	83E4-83E4	CG18048 gene product from transcript CG18048-RA	protein-coding
40777	NM_141384	-1306	TGTAATAAAT	caudal(Homeobox)/Drosophila-Embryos-ChIP-Chip(modEncode)/Homer	+	7.45372	Dm.6139	NM_141384	Osi20	CG15188|Dmel\CG15188	Dmel_CG15188	83E4-83E4	Osiris 20	protein-coding
40777	NM_141384	-1138	ATTTATTGCC	caudal(Homeobox)/Drosophila-Embryos-ChIP-Chip(modEncode)/Homer	-	8.79399	Dm.6139	NM_141384	Osi20	CG15188|Dmel\CG15188	Dmel_CG15188	83E4-83E4	Osiris 20	protein-coding
318801	NM_169133	-784	TACAATAAAA	caudal(Homeobox)/Drosophila-Embryos-ChIP-Chip(modEncode)/Homer	+	7.18563	Dm.26575	NM_169133	Osi16	CG10314|CG31561|Dmel\CG31561	Dmel_CG31561	83E2-83E2	Osiris 16	protein-coding
170878	NM_169126	-1817	GGCAGTAAAA	caudal(Homeobox)/Drosophila-Embryos-ChIP-Chip(modEncode)/Homer	+	8.09237	Dm.6537	NM_169126	Obp83g	83g|BcDNA:RE27306|CG15583|CG31558|DmelObp83g|Dmel\CG31558|Obp83f|obp83g	Dmel_CG31558	83D4-83D4	Odorant-binding protein 83g	protein-coding
170878	NM_169126	-1327	TTTTATTGGT	caudal(Homeobox)/Drosophila-Embryos-ChIP-Chip(modEncode)/Homer	-	7.05314	Dm.6537	NM_169126	Obp83g	83g|BcDNA:RE27306|CG15583|CG31558|DmelObp83g|Dmel\CG31558|Obp83f|obp83g	Dmel_CG31558	83D4-83D4	Odorant-binding protein 83g	protein-coding
40652	NM_141280	-1577	GCTCATAAAT	caudal(Homeobox)/Drosophila-Embryos-ChIP-Chip(modEncode)/Homer	+	8.41579	Dm.24027	NM_141280	CG14669	Dmel\CG14669|Q9VNB7	Dmel_CG14669	83A2-83A4	CG14669 gene product from transcript CG14669-RB	protein-coding
40652	NM_141280	-1360	AATCATAAAA	caudal(Homeobox)/Drosophila-Embryos-ChIP-Chip(modEncode)/Homer	+	8.58866	Dm.24027	NM_141280	CG14669	Dmel\CG14669|Q9VNB7	Dmel_CG14669	83A2-83A4	CG14669 gene product from transcript CG14669-RB	protein-coding
40652	NM_141280	-1327	TTTTATGACT	caudal(Homeobox)/Drosophila-Embryos-ChIP-Chip(modEncode)/Homer	-	9.49428	Dm.24027	NM_141280	CG14669	Dmel\CG14669|Q9VNB7	Dmel_CG14669	83A2-83A4	CG14669 gene product from transcript CG14669-RB	protein-coding
40652	NM_141280	-1863	ATTTATGGCT	caudal(Homeobox)/Drosophila-Embryos-ChIP-Chip(modEncode)/Homer	-	9.36523	Dm.24027	NM_141280	CG14669	Dmel\CG14669|Q9VNB7	Dmel_CG14669	83A2-83A4	CG14669 gene product from transcript CG14669-RB	protein-coding
40649	NM_141278	-918	AACAATAAAA	caudal(Homeobox)/Drosophila-Embryos-ChIP-Chip(modEncode)/Homer	+	7.55719		NM_141278	CG2663	Dmel\CG2663	Dmel_CG2663	83A1-83A1	CG2663 gene product from transcript CG2663-RA	protein-coding
40649	NM_141278	-101	TTTTACGGCT	caudal(Homeobox)/Drosophila-Embryos-ChIP-Chip(modEncode)/Homer	-	8.66361		NM_141278	CG2663	Dmel\CG2663	Dmel_CG2663	83A1-83A1	CG2663 gene product from transcript CG2663-RA	protein-coding
40649	NM_141278	-1066	GTTTATTGCC	caudal(Homeobox)/Drosophila-Embryos-ChIP-Chip(modEncode)/Homer	-	7.93677		NM_141278	CG2663	Dmel\CG2663	Dmel_CG2663	83A1-83A1	CG2663 gene product from transcript CG2663-RA	protein-coding
40582	NM_141228	-1388	CACCATAAAA	caudal(Homeobox)/Drosophila-Embryos-ChIP-Chip(modEncode)/Homer	+	8.294	Dm.17193	NM_141228	spartin	CG12001|Dmel\CG12001	Dmel_CG12001	82C5-82D1	CG12001 gene product from transcript CG12001-RA	protein-coding
40582	NM_141228	-122	TTTTATTATT	caudal(Homeobox)/Drosophila-Embryos-ChIP-Chip(modEncode)/Homer	-	7.30295	Dm.17193	NM_141228	spartin	CG12001|Dmel\CG12001	Dmel_CG12001	82C5-82D1	CG12001 gene product from transcript CG12001-RA	protein-coding
40582	NM_141228	-211	ATTTATTGTA	caudal(Homeobox)/Drosophila-Embryos-ChIP-Chip(modEncode)/Homer	-	6.80234	Dm.17193	NM_141228	spartin	CG12001|Dmel\CG12001	Dmel_CG12001	82C5-82D1	CG12001 gene product from transcript CG12001-RA	protein-coding
40538	NM_141190	-823	GATCGTAAAA	caudal(Homeobox)/Drosophila-Embryos-ChIP-Chip(modEncode)/Homer	+	8.21822	Dm.1052	NM_141190	CG1092	Dmel\CG1092	Dmel_CG1092	82A1-82A1	CG1092 gene product from transcript CG1092-RC	protein-coding
40538	NM_141190	-381	CACCATAAAA	caudal(Homeobox)/Drosophila-Embryos-ChIP-Chip(modEncode)/Homer	+	8.294	Dm.1052	NM_141190	CG1092	Dmel\CG1092	Dmel_CG1092	82A1-82A1	CG1092 gene product from transcript CG1092-RC	protein-coding
40538	NM_141190	-220	AGTAATAAAA	caudal(Homeobox)/Drosophila-Embryos-ChIP-Chip(modEncode)/Homer	+	8.20858	Dm.1052	NM_141190	CG1092	Dmel\CG1092	Dmel_CG1092	82A1-82A1	CG1092 gene product from transcript CG1092-RC	protein-coding
40534	NM_141186	-1438	GGCCATAAAA	caudal(Homeobox)/Drosophila-Embryos-ChIP-Chip(modEncode)/Homer	+	10.463	Dm.3661	NM_141186	TwdlF	CG14639|Dmel\CG14639	Dmel_CG14639	82A1-82A1	TweedleF	protein-coding
40534	NM_141186	-1404	AGTCGTAAAA	caudal(Homeobox)/Drosophila-Embryos-ChIP-Chip(modEncode)/Homer	+	8.40937	Dm.3661	NM_141186	TwdlF	CG14639|Dmel\CG14639	Dmel_CG14639	82A1-82A1	TweedleF	protein-coding
40534	NM_141186	-80	ATTTATGGTA	caudal(Homeobox)/Drosophila-Embryos-ChIP-Chip(modEncode)/Homer	-	8.08804	Dm.3661	NM_141186	TwdlF	CG14639|Dmel\CG14639	Dmel_CG14639	82A1-82A1	TweedleF	protein-coding
40503	NM_141165	-1722	AATCATAAAA	caudal(Homeobox)/Drosophila-Embryos-ChIP-Chip(modEncode)/Homer	+	8.58866	Dm.24024	NM_141165	CG13239	Dmel\CG13239	Dmel_CG13239	80B1-80B1	CG13239 gene product from transcript CG13239-RA	protein-coding
40503	NM_141165	-896	GCCCATAAAC	caudal(Homeobox)/Drosophila-Embryos-ChIP-Chip(modEncode)/Homer	+	7.81281	Dm.24024	NM_141165	CG13239	Dmel\CG13239	Dmel_CG13239	80B1-80B1	CG13239 gene product from transcript CG13239-RA	protein-coding
40503	NM_141165	-358	ATTTACGGTG	caudal(Homeobox)/Drosophila-Embryos-ChIP-Chip(modEncode)/Homer	-	6.82579	Dm.24024	NM_141165	CG13239	Dmel\CG13239	Dmel_CG13239	80B1-80B1	CG13239 gene product from transcript CG13239-RA	protein-coding
40503	NM_141165	-629	ATTTATGGGA	caudal(Homeobox)/Drosophila-Embryos-ChIP-Chip(modEncode)/Homer	-	7.584	Dm.24024	NM_141165	CG13239	Dmel\CG13239	Dmel_CG13239	80B1-80B1	CG13239 gene product from transcript CG13239-RA	protein-coding
40438	NM_141114	-106	TTTTATTATT	caudal(Homeobox)/Drosophila-Embryos-ChIP-Chip(modEncode)/Homer	-	7.30295	Dm.3449	NM_141114	DNApol-eta	AAF51794|CG7143|DNA pol eta|DNA pol-eta|DNApoleta|Dmel\CG7143|Dmpol eta|POLH|dPoleta|drad30A|pol eta|pol h	Dmel_CG7143	79A4-79A4	CG7143 gene product from transcript CG7143-RA	protein-coding
40438	NM_141114	-622	TTTTATTATT	caudal(Homeobox)/Drosophila-Embryos-ChIP-Chip(modEncode)/Homer	-	7.30295	Dm.3449	NM_141114	DNApol-eta	AAF51794|CG7143|DNA pol eta|DNA pol-eta|DNApoleta|Dmel\CG7143|Dmpol eta|POLH|dPoleta|drad30A|pol eta|pol h	Dmel_CG7143	79A4-79A4	CG7143 gene product from transcript CG7143-RA	protein-coding
40438	NM_141114	-1890	TTTTACGGCA	caudal(Homeobox)/Drosophila-Embryos-ChIP-Chip(modEncode)/Homer	-	8.29204	Dm.3449	NM_141114	DNApol-eta	AAF51794|CG7143|DNA pol eta|DNA pol-eta|DNApoleta|Dmel\CG7143|Dmpol eta|POLH|dPoleta|drad30A|pol eta|pol h	Dmel_CG7143	79A4-79A4	CG7143 gene product from transcript CG7143-RA	protein-coding
2768968	NM_206414	-1894	GGTAATAAAA	caudal(Homeobox)/Drosophila-Embryos-ChIP-Chip(modEncode)/Homer	+	8.92305	Dm.22863	NM_206414	CG33288	Dmel\CG33288	Dmel_CG33288	78D2-78D2	CG33288 gene product from transcript CG33288-RC	protein-coding
2768968	NM_206414	-579	GGTCATAAAA	caudal(Homeobox)/Drosophila-Embryos-ChIP-Chip(modEncode)/Homer	+	10.2088	Dm.22863	NM_206414	CG33288	Dmel\CG33288	Dmel_CG33288	78D2-78D2	CG33288 gene product from transcript CG33288-RC	protein-coding
2768968	NM_206414	-307	TGCCATAAAT	caudal(Homeobox)/Drosophila-Embryos-ChIP-Chip(modEncode)/Homer	+	8.99366	Dm.22863	NM_206414	CG33288	Dmel\CG33288	Dmel_CG33288	78D2-78D2	CG33288 gene product from transcript CG33288-RC	protein-coding
2768968	NM_206414	-590	TTTTATGACG	caudal(Homeobox)/Drosophila-Embryos-ChIP-Chip(modEncode)/Homer	-	8.94539	Dm.22863	NM_206414	CG33288	Dmel\CG33288	Dmel_CG33288	78D2-78D2	CG33288 gene product from transcript CG33288-RC	protein-coding
40220	NM_140939	-1015	AACCATAAAA	caudal(Homeobox)/Drosophila-Embryos-ChIP-Chip(modEncode)/Homer	+	8.8429	Dm.3971	NM_140939	CG17233	CG6918|Dmel\CG17233	Dmel_CG17233	77A3-77A3	CG17233 gene product from transcript CG17233-RG	protein-coding
40220	NM_140939	-337	GCTCGTAAAA	caudal(Homeobox)/Drosophila-Embryos-ChIP-Chip(modEncode)/Homer	+	7.71417	Dm.3971	NM_140939	CG17233	CG6918|Dmel\CG17233	Dmel_CG17233	77A3-77A3	CG17233 gene product from transcript CG17233-RG	protein-coding
40220	NM_140939	-714	GTTTATGATA	caudal(Homeobox)/Drosophila-Embryos-ChIP-Chip(modEncode)/Homer	-	6.97659	Dm.3971	NM_140939	CG17233	CG6918|Dmel\CG17233	Dmel_CG17233	77A3-77A3	CG17233 gene product from transcript CG17233-RG	protein-coding
40218	NM_140938	-989	ATTTACGGTT	caudal(Homeobox)/Drosophila-Embryos-ChIP-Chip(modEncode)/Homer	-	7.37469	Dm.27185	NM_140938	CG13813	Dmel\CG13813	Dmel_CG13813	77A3-77A3	CG13813 gene product from transcript CG13813-RA	protein-coding
40209	NM_140929	-456	TGCAATAAAA	caudal(Homeobox)/Drosophila-Embryos-ChIP-Chip(modEncode)/Homer	+	8.09125	Dm.13640	NM_140929	obst-F	CG7306|Dmel\CG7306	Dmel_CG7306	77A2-77A2	obstructor-F	protein-coding
4379912	NM_001043151	-1830	AGTCGTAAAG	caudal(Homeobox)/Drosophila-Embryos-ChIP-Chip(modEncode)/Homer	+	7.10484	Dm.32127	NM_001043151	CG34116	CG14103|Dmel\CG34116	Dmel_CG34116	76C6-76C6	CG34116 gene product from transcript CG34116-RA	protein-coding
4379912	NM_001043151	-796	GCTAATAAAT	caudal(Homeobox)/Drosophila-Embryos-ChIP-Chip(modEncode)/Homer	+	7.13009	Dm.32127	NM_001043151	CG34116	CG14103|Dmel\CG34116	Dmel_CG34116	76C6-76C6	CG34116 gene product from transcript CG34116-RA	protein-coding
4379912	NM_001043151	-129	AATAATAAAA	caudal(Homeobox)/Drosophila-Embryos-ChIP-Chip(modEncode)/Homer	+	7.30295	Dm.32127	NM_001043151	CG34116	CG14103|Dmel\CG34116	Dmel_CG34116	76C6-76C6	CG34116 gene product from transcript CG34116-RA	protein-coding
317918	NM_168797	-1241	CGCAATAAAA	caudal(Homeobox)/Drosophila-Embryos-ChIP-Chip(modEncode)/Homer	+	7.91391		NM_168797	CG32213	Dmel\CG32213	Dmel_CG32213	76B3-76B3	CG32213 gene product from transcript CG32213-RB	protein-coding
317918	NM_168797	-828	TTTTATTACT	caudal(Homeobox)/Drosophila-Embryos-ChIP-Chip(modEncode)/Homer	-	8.20858		NM_168797	CG32213	Dmel\CG32213	Dmel_CG32213	76B3-76B3	CG32213 gene product from transcript CG32213-RB	protein-coding
317918	NM_168797	-973	TTTTATGACC	caudal(Homeobox)/Drosophila-Embryos-ChIP-Chip(modEncode)/Homer	-	10.2088		NM_168797	CG32213	Dmel\CG32213	Dmel_CG32213	76B3-76B3	CG32213 gene product from transcript CG32213-RB	protein-coding
40113	NM_140856	-1092	TACAATAAAA	caudal(Homeobox)/Drosophila-Embryos-ChIP-Chip(modEncode)/Homer	+	7.18563	Dm.33997	NM_140856	CG14096	Dmel\CG14096	Dmel_CG14096	76B3-76B3	CG14096 gene product from transcript CG14096-RA	protein-coding
40113	NM_140856	-762	ATTTATTATC	caudal(Homeobox)/Drosophila-Embryos-ChIP-Chip(modEncode)/Homer	-	7.63413	Dm.33997	NM_140856	CG14096	Dmel\CG14096	Dmel_CG14096	76B3-76B3	CG14096 gene product from transcript CG14096-RA	protein-coding
40112	NM_140855	-1721	GCTCATAAAC	caudal(Homeobox)/Drosophila-Embryos-ChIP-Chip(modEncode)/Homer	+	7.55858	Dm.33998	NM_140855	CG14095	Dmel\CG14095	Dmel_CG14095	76B3-76B3	CG14095 gene product from transcript CG14095-RA	protein-coding
40112	NM_140855	-690	AACAATAAAT	caudal(Homeobox)/Drosophila-Embryos-ChIP-Chip(modEncode)/Homer	+	7.1739	Dm.33998	NM_140855	CG14095	Dmel\CG14095	Dmel_CG14095	76B3-76B3	CG14095 gene product from transcript CG14095-RA	protein-coding
40070	NM_140822	-1226	GACAGTAAAA	caudal(Homeobox)/Drosophila-Embryos-ChIP-Chip(modEncode)/Homer	+	7.18675	Dm.997	NM_140822	CG6836	Dmel\CG6836	Dmel_CG6836	75F1-75F1	CG6836 gene product from transcript CG6836-RA	protein-coding
40070	NM_140822	-759	GGCGATAAAA	caudal(Homeobox)/Drosophila-Embryos-ChIP-Chip(modEncode)/Homer	+	7.16715	Dm.997	NM_140822	CG6836	Dmel\CG6836	Dmel_CG6836	75F1-75F1	CG6836 gene product from transcript CG6836-RA	protein-coding
40070	NM_140822	-492	TTTTATGACG	caudal(Homeobox)/Drosophila-Embryos-ChIP-Chip(modEncode)/Homer	-	8.94539	Dm.997	NM_140822	CG6836	Dmel\CG6836	Dmel_CG6836	75F1-75F1	CG6836 gene product from transcript CG6836-RA	protein-coding
40070	NM_140822	-1363	TTTTATGAGC	caudal(Homeobox)/Drosophila-Embryos-ChIP-Chip(modEncode)/Homer	-	8.79909	Dm.997	NM_140822	CG6836	Dmel\CG6836	Dmel_CG6836	75F1-75F1	CG6836 gene product from transcript CG6836-RA	protein-coding
12797935	NR_048296	-814	TTTTATGGTC	caudal(Homeobox)/Drosophila-Embryos-ChIP-Chip(modEncode)/Homer	-	9.55737		NR_048296	CR32027	BcDNA:RE02231|CG32027|Dmel\CR32027|Dmel_CG32027	Dmel_CR32027	75E2-75E2	ncRNA	ncRNA
40008	NM_140776	-290	CGCCGTAAAA	caudal(Homeobox)/Drosophila-Embryos-ChIP-Chip(modEncode)/Homer	+	8.11471	Dm.6220	NM_140776	CG13699	Dmel\CG13699	Dmel_CG13699	75B13-75C1	CG13699 gene product from transcript CG13699-RA	protein-coding
40008	NM_140776	-456	TTTTATGGTT	caudal(Homeobox)/Drosophila-Embryos-ChIP-Chip(modEncode)/Homer	-	8.8429	Dm.6220	NM_140776	CG13699	Dmel\CG13699	Dmel_CG13699	75B13-75C1	CG13699 gene product from transcript CG13699-RA	protein-coding
40008	NM_140776	-1778	ATTTATTACA	caudal(Homeobox)/Drosophila-Embryos-ChIP-Chip(modEncode)/Homer	-	7.45372	Dm.6220	NM_140776	CG13699	Dmel\CG13699	Dmel_CG13699	75B13-75C1	CG13699 gene product from transcript CG13699-RA	protein-coding
39854	NM_145191	-1151	GCTAATAAAA	caudal(Homeobox)/Drosophila-Embryos-ChIP-Chip(modEncode)/Homer	+	7.51338	Dm.29920	NM_145191	CG4098	CG4098-PA|Dmel\CG4098	Dmel_CG4098	73B1-73B1	CG4098 gene product from transcript CG4098-RA	protein-coding
39854	NM_145191	-1234	GTTTATGGTA	caudal(Homeobox)/Drosophila-Embryos-ChIP-Chip(modEncode)/Homer	-	7.23083	Dm.29920	NM_145191	CG4098	CG4098-PA|Dmel\CG4098	Dmel_CG4098	73B1-73B1	CG4098 gene product from transcript CG4098-RA	protein-coding
39854	NM_145191	-1286	GTTTATGGTA	caudal(Homeobox)/Drosophila-Embryos-ChIP-Chip(modEncode)/Homer	-	7.23083	Dm.29920	NM_145191	CG4098	CG4098-PA|Dmel\CG4098	Dmel_CG4098	73B1-73B1	CG4098 gene product from transcript CG4098-RA	protein-coding
39854	NM_145191	-1465	TTTTATGACG	caudal(Homeobox)/Drosophila-Embryos-ChIP-Chip(modEncode)/Homer	-	8.94539	Dm.29920	NM_145191	CG4098	CG4098-PA|Dmel\CG4098	Dmel_CG4098	73B1-73B1	CG4098 gene product from transcript CG4098-RA	protein-coding
59175	NM_144416	-280	TTTTATGGGG	caudal(Homeobox)/Drosophila-Embryos-ChIP-Chip(modEncode)/Homer	-	7.78995	Dm.31124	NM_144416	CG18814	Dmel\CG18814	Dmel_CG18814	72E3-72E3	CG18814 gene product from transcript CG18814-RB	protein-coding
59175	NM_144416	-1789	ATTTATTAGC	caudal(Homeobox)/Drosophila-Embryos-ChIP-Chip(modEncode)/Homer	-	7.13009	Dm.31124	NM_144416	CG18814	Dmel\CG18814	Dmel_CG18814	72E3-72E3	CG18814 gene product from transcript CG18814-RB	protein-coding
59175	NM_144416	-1936	TTTTATGGCT	caudal(Homeobox)/Drosophila-Embryos-ChIP-Chip(modEncode)/Homer	-	9.74852	Dm.31124	NM_144416	CG18814	Dmel\CG18814	Dmel_CG18814	72E3-72E3	CG18814 gene product from transcript CG18814-RB	protein-coding
39817	NM_140628	-352	ATTTATTAGC	caudal(Homeobox)/Drosophila-Embryos-ChIP-Chip(modEncode)/Homer	-	7.13009	Dm.7978	NM_140628	CG4842	Dmel\CG4842	Dmel_CG4842	72E2-72E3	CG4842 gene product from transcript CG4842-RA	protein-coding
39817	NM_140628	-499	TTTTATGGCT	caudal(Homeobox)/Drosophila-Embryos-ChIP-Chip(modEncode)/Homer	-	9.74852	Dm.7978	NM_140628	CG4842	Dmel\CG4842	Dmel_CG4842	72E2-72E3	CG4842 gene product from transcript CG4842-RA	protein-coding
39803	NM_140617	-1793	AGCCATAAAA	caudal(Homeobox)/Drosophila-Embryos-ChIP-Chip(modEncode)/Homer	+	9.74852	Dm.24011	NM_140617	CG13059	Dmel\CG13059	Dmel_CG13059	72E1-72E1	CG13059 gene product from transcript CG13059-RA	protein-coding
39803	NM_140617	-1384	CTTTATGGCC	caudal(Homeobox)/Drosophila-Embryos-ChIP-Chip(modEncode)/Homer	-	9.15846	Dm.24011	NM_140617	CG13059	Dmel\CG13059	Dmel_CG13059	72E1-72E1	CG13059 gene product from transcript CG13059-RA	protein-coding
39802	NM_140616	-1201	AGCAATAAAT	caudal(Homeobox)/Drosophila-Embryos-ChIP-Chip(modEncode)/Homer	+	8.07952	Dm.14565	NM_140616	CG13060	BcDNA:RE40431|Dmel\CG13060	Dmel_CG13060	72E1-72E1	CG13060 gene product from transcript CG13060-RA	protein-coding
39802	NM_140616	-1019	AACAATAAAT	caudal(Homeobox)/Drosophila-Embryos-ChIP-Chip(modEncode)/Homer	+	7.1739	Dm.14565	NM_140616	CG13060	BcDNA:RE40431|Dmel\CG13060	Dmel_CG13060	72E1-72E1	CG13060 gene product from transcript CG13060-RA	protein-coding
39802	NM_140616	-923	TATAATAAAA	caudal(Homeobox)/Drosophila-Embryos-ChIP-Chip(modEncode)/Homer	+	6.93139	Dm.14565	NM_140616	CG13060	BcDNA:RE40431|Dmel\CG13060	Dmel_CG13060	72E1-72E1	CG13060 gene product from transcript CG13060-RA	protein-coding
39802	NM_140616	-861	AATCGTAAAT	caudal(Homeobox)/Drosophila-Embryos-ChIP-Chip(modEncode)/Homer	+	7.12046	Dm.14565	NM_140616	CG13060	BcDNA:RE40431|Dmel\CG13060	Dmel_CG13060	72E1-72E1	CG13060 gene product from transcript CG13060-RA	protein-coding
39801	NM_140615	-1031	ATTTATGGTT	caudal(Homeobox)/Drosophila-Embryos-ChIP-Chip(modEncode)/Homer	-	8.4596	Dm.20095	NM_140615	CG13041	BcDNA:RE63063|Dmel\CG13041	Dmel_CG13041	72E1-72E1	CG13041 gene product from transcript CG13041-RA	protein-coding
39801	NM_140615	-1276	TTTTATTGCT	caudal(Homeobox)/Drosophila-Embryos-ChIP-Chip(modEncode)/Homer	-	8.46281	Dm.20095	NM_140615	CG13041	BcDNA:RE63063|Dmel\CG13041	Dmel_CG13041	72E1-72E1	CG13041 gene product from transcript CG13041-RA	protein-coding
39801	NM_140615	-1385	TTTTATGGCA	caudal(Homeobox)/Drosophila-Embryos-ChIP-Chip(modEncode)/Homer	-	9.37696	Dm.20095	NM_140615	CG13041	BcDNA:RE63063|Dmel\CG13041	Dmel_CG13041	72E1-72E1	CG13041 gene product from transcript CG13041-RA	protein-coding
39797	NM_140612	-116	GCTCGTAAAT	caudal(Homeobox)/Drosophila-Embryos-ChIP-Chip(modEncode)/Homer	+	7.33088	Dm.27154	NM_140612	CG13063	Dmel\CG13063	Dmel_CG13063	72E1-72E1	CG13063 gene product from transcript CG13063-RA	protein-coding
39797	NM_140612	-169	TTTTATTGTG	caudal(Homeobox)/Drosophila-Embryos-ChIP-Chip(modEncode)/Homer	-	7.00829	Dm.27154	NM_140612	CG13063	Dmel\CG13063	Dmel_CG13063	72E1-72E1	CG13063 gene product from transcript CG13063-RA	protein-coding
39796	NM_140611	-908	ACTCATAAAG	caudal(Homeobox)/Drosophila-Embryos-ChIP-Chip(modEncode)/Homer	+	6.78009	Dm.14210	NM_140611	CG13043	BcDNA:RH10371|CT32262|Dmel\CG13043	Dmel_CG13043	72E1-72E1	CG13043 gene product from transcript CG13043-RA	protein-coding
39796	NM_140611	-561	CACAATAAAA	caudal(Homeobox)/Drosophila-Embryos-ChIP-Chip(modEncode)/Homer	+	7.00829	Dm.14210	NM_140611	CG13043	BcDNA:RH10371|CT32262|Dmel\CG13043	Dmel_CG13043	72E1-72E1	CG13043 gene product from transcript CG13043-RA	protein-coding
39796	NM_140611	-614	ATTTACGAGC	caudal(Homeobox)/Drosophila-Embryos-ChIP-Chip(modEncode)/Homer	-	7.33088	Dm.14210	NM_140611	CG13043	BcDNA:RH10371|CT32262|Dmel\CG13043	Dmel_CG13043	72E1-72E1	CG13043 gene product from transcript CG13043-RA	protein-coding
39791	NM_140606	-1639	ACCCATAAAT	caudal(Homeobox)/Drosophila-Embryos-ChIP-Chip(modEncode)/Homer	+	7.95556	Dm.27866	NM_140606	CG13046	Dmel\CG13046	Dmel_CG13046	72D12-72D12	CG13046 gene product from transcript CG13046-RB	protein-coding
39791	NM_140606	-825	AATAATAAAT	caudal(Homeobox)/Drosophila-Embryos-ChIP-Chip(modEncode)/Homer	+	6.91966	Dm.27866	NM_140606	CG13046	Dmel\CG13046	Dmel_CG13046	72D12-72D12	CG13046 gene product from transcript CG13046-RB	protein-coding
39791	NM_140606	-346	GCCAATAAAA	caudal(Homeobox)/Drosophila-Embryos-ChIP-Chip(modEncode)/Homer	+	7.76761	Dm.27866	NM_140606	CG13046	Dmel\CG13046	Dmel_CG13046	72D12-72D12	CG13046 gene product from transcript CG13046-RB	protein-coding
39791	NM_140606	-853	TTTTACTATC	caudal(Homeobox)/Drosophila-Embryos-ChIP-Chip(modEncode)/Homer	-	6.93251	Dm.27866	NM_140606	CG13046	Dmel\CG13046	Dmel_CG13046	72D12-72D12	CG13046 gene product from transcript CG13046-RB	protein-coding
39790	NM_140605	-956	GATCATAAAG	caudal(Homeobox)/Drosophila-Embryos-ChIP-Chip(modEncode)/Homer	+	7.9986	Dm.23641	NM_140605	CG13047	Dmel\CG13047	Dmel_CG13047	72D12-72D12	CG13047 gene product from transcript CG13047-RB	protein-coding
39790	NM_140605	-544	TTTTATGGCC	caudal(Homeobox)/Drosophila-Embryos-ChIP-Chip(modEncode)/Homer	-	10.463	Dm.23641	NM_140605	CG13047	Dmel\CG13047	Dmel_CG13047	72D12-72D12	CG13047 gene product from transcript CG13047-RB	protein-coding
39790	NM_140605	-633	TTTTATTGGC	caudal(Homeobox)/Drosophila-Embryos-ChIP-Chip(modEncode)/Homer	-	7.76761	Dm.23641	NM_140605	CG13047	Dmel\CG13047	Dmel_CG13047	72D12-72D12	CG13047 gene product from transcript CG13047-RB	protein-coding
39790	NM_140605	-646	ATTTACGACC	caudal(Homeobox)/Drosophila-Embryos-ChIP-Chip(modEncode)/Homer	-	8.74055	Dm.23641	NM_140605	CG13047	Dmel\CG13047	Dmel_CG13047	72D12-72D12	CG13047 gene product from transcript CG13047-RB	protein-coding
39788	NM_168657	-273	TGTCATAAAC	caudal(Homeobox)/Drosophila-Embryos-ChIP-Chip(modEncode)/Homer	+	7.88221	Dm.12833	NM_168657	CG13049	BcDNA:RE26528|Dmel\CG13049	Dmel_CG13049	72D12-72D12	CG13049 gene product from transcript CG13049-RA	protein-coding
39784	NM_140599	-994	TCTCATAAAT	caudal(Homeobox)/Drosophila-Embryos-ChIP-Chip(modEncode)/Homer	+	7.32976	Dm.25455	NM_140599	CG13068	Dmel\CG13068	Dmel_CG13068	72D10-72D10	CG13068 gene product from transcript CG13068-RA	protein-coding
39784	NM_140599	-259	TTTTATGGGC	caudal(Homeobox)/Drosophila-Embryos-ChIP-Chip(modEncode)/Homer	-	9.05332	Dm.25455	NM_140599	CG13068	Dmel\CG13068	Dmel_CG13068	72D10-72D10	CG13068 gene product from transcript CG13068-RA	protein-coding
50271	NM_144161	-1548	ATTTATTATC	caudal(Homeobox)/Drosophila-Embryos-ChIP-Chip(modEncode)/Homer	-	7.63413	Dm.24131	NM_144161	CG13069	Dmel\CG13069	Dmel_CG13069	72D10-72D10	CG13069 gene product from transcript CG13069-RA	protein-coding
5740583	NM_001104148	-1172	TGTCGTAAAA	caudal(Homeobox)/Drosophila-Embryos-ChIP-Chip(modEncode)/Homer	+	8.03781	Dm.35984	NM_001104148	CG13051	Dmel\CG13051	Dmel_CG13051	72D10-72D10	CG13051 gene product from transcript CG13051-RA	protein-coding
5740583	NM_001104148	-820	AATAATAAAA	caudal(Homeobox)/Drosophila-Embryos-ChIP-Chip(modEncode)/Homer	+	7.30295	Dm.35984	NM_001104148	CG13051	Dmel\CG13051	Dmel_CG13051	72D10-72D10	CG13051 gene product from transcript CG13051-RA	protein-coding
5740583	NM_001104148	-680	TTTTATTATT	caudal(Homeobox)/Drosophila-Embryos-ChIP-Chip(modEncode)/Homer	-	7.30295	Dm.35984	NM_001104148	CG13051	Dmel\CG13051	Dmel_CG13051	72D10-72D10	CG13051 gene product from transcript CG13051-RA	protein-coding
39681	NM_001038931	-1881	AATAATAAAT	caudal(Homeobox)/Drosophila-Embryos-ChIP-Chip(modEncode)/Homer	+	6.91966	Dm.31200	NM_001038931	obst-H	CG17014|CG33983|CG7973|CG7973(short)|Dmel\CG33983|FBgn0036507	Dmel_CG33983	71E1-71E1	obstructor-H	protein-coding
39681	NM_001038931	-1214	GACAATAAAT	caudal(Homeobox)/Drosophila-Embryos-ChIP-Chip(modEncode)/Homer	+	7.88837	Dm.31200	NM_001038931	obst-H	CG17014|CG33983|CG7973|CG7973(short)|Dmel\CG33983|FBgn0036507	Dmel_CG33983	71E1-71E1	obstructor-H	protein-coding
39637	NM_140483	-989	GACAATAAAG	caudal(Homeobox)/Drosophila-Embryos-ChIP-Chip(modEncode)/Homer	+	6.96713	Dm.13275	NM_140483	CG13463	BcDNA:RE10167|Dmel\CG13463	Dmel_CG13463	71B2-71B2	CG13463 gene product from transcript CG13463-RA	protein-coding
39633	NM_140479	-1388	TTTTATTGTA	caudal(Homeobox)/Drosophila-Embryos-ChIP-Chip(modEncode)/Homer	-	7.18563	Dm.33976	NM_140479	CG18581	Dmel\CG18581	Dmel_CG18581	71B2-71B2	CG18581 gene product from transcript CG18581-RA	protein-coding
39633	NM_140479	-1399	TTTTACGGCT	caudal(Homeobox)/Drosophila-Embryos-ChIP-Chip(modEncode)/Homer	-	8.66361	Dm.33976	NM_140479	CG18581	Dmel\CG18581	Dmel_CG18581	71B2-71B2	CG18581 gene product from transcript CG18581-RA	protein-coding
3885643	NM_001038923	-1416	TGCCATAAAA	caudal(Homeobox)/Drosophila-Embryos-ChIP-Chip(modEncode)/Homer	+	9.37696	Dm.30277	NM_001038923	CG34039	BP1005|Dmel\CG34039	Dmel_CG34039	70E2-70E2	CG34039 gene product from transcript CG34039-RB	protein-coding
3885643	NM_001038923	-397	ACTAATAAAA	caudal(Homeobox)/Drosophila-Embryos-ChIP-Chip(modEncode)/Homer	+	6.79891	Dm.30277	NM_001038923	CG34039	BP1005|Dmel\CG34039	Dmel_CG34039	70E2-70E2	CG34039 gene product from transcript CG34039-RB	protein-coding
3885643	NM_001038923	-274	GCCCATAAAA	caudal(Homeobox)/Drosophila-Embryos-ChIP-Chip(modEncode)/Homer	+	9.05332	Dm.30277	NM_001038923	CG34039	BP1005|Dmel\CG34039	Dmel_CG34039	70E2-70E2	CG34039 gene product from transcript CG34039-RB	protein-coding
3885643	NM_001038923	-765	GTTTATGAGT	caudal(Homeobox)/Drosophila-Embryos-ChIP-Chip(modEncode)/Homer	-	6.84411	Dm.30277	NM_001038923	CG34039	BP1005|Dmel\CG34039	Dmel_CG34039	70E2-70E2	CG34039 gene product from transcript CG34039-RB	protein-coding
39508	NM_140388	-369	ACCAATAAAA	caudal(Homeobox)/Drosophila-Embryos-ChIP-Chip(modEncode)/Homer	+	7.05314	Dm.15321	NM_140388	CG10713	CT28585|Dmel\CG10713	Dmel_CG10713	70B1-70B1	CG10713 gene product from transcript CG10713-RA	protein-coding
39508	NM_140388	-1659	ATTTACGATA	caudal(Homeobox)/Drosophila-Embryos-ChIP-Chip(modEncode)/Homer	-	6.74889	Dm.15321	NM_140388	CG10713	CT28585|Dmel\CG10713	Dmel_CG10713	70B1-70B1	CG10713 gene product from transcript CG10713-RA	protein-coding
39465	NM_140355	-1574	AATAATAAAT	caudal(Homeobox)/Drosophila-Embryos-ChIP-Chip(modEncode)/Homer	+	6.91966	Dm.27134	NM_140355	CG14118	Dmel\CG14118	Dmel_CG14118	69E8-69F1	CG14118 gene product from transcript CG14118-RA	protein-coding
39423	NM_140322	-1236	TGTAATAAAT	caudal(Homeobox)/Drosophila-Embryos-ChIP-Chip(modEncode)/Homer	+	7.45372	Dm.3594	NM_140322	CG10657	BEST:LD32330|Dmel\CG10657	Dmel_CG10657	69C3-69C3	CG10657 gene product from transcript CG10657-RA	protein-coding
39423	NM_140322	-946	TTTTACGACC	caudal(Homeobox)/Drosophila-Embryos-ChIP-Chip(modEncode)/Homer	-	9.12384	Dm.3594	NM_140322	CG10657	BEST:LD32330|Dmel\CG10657	Dmel_CG10657	69C3-69C3	CG10657 gene product from transcript CG10657-RA	protein-coding
39232	NM_140168	-542	ACTCATAAAT	caudal(Homeobox)/Drosophila-Embryos-ChIP-Chip(modEncode)/Homer	+	7.70132	Dm.924	NM_140168	CG7888	Dmel\CG7888	Dmel_CG7888	68A3-68A3	CG7888 gene product from transcript CG7888-RC	protein-coding
39232	NM_140168	-244	GCTCGTAAAA	caudal(Homeobox)/Drosophila-Embryos-ChIP-Chip(modEncode)/Homer	+	7.71417	Dm.924	NM_140168	CG7888	Dmel\CG7888	Dmel_CG7888	68A3-68A3	CG7888 gene product from transcript CG7888-RC	protein-coding
39232	NM_140168	-152	AGCCGTAAAG	caudal(Homeobox)/Drosophila-Embryos-ChIP-Chip(modEncode)/Homer	+	7.35908	Dm.924	NM_140168	CG7888	Dmel\CG7888	Dmel_CG7888	68A3-68A3	CG7888 gene product from transcript CG7888-RC	protein-coding
39232	NM_140168	-1521	TTTTATTGGT	caudal(Homeobox)/Drosophila-Embryos-ChIP-Chip(modEncode)/Homer	-	7.05314	Dm.924	NM_140168	CG7888	Dmel\CG7888	Dmel_CG7888	68A3-68A3	CG7888 gene product from transcript CG7888-RC	protein-coding
39227	NM_140165	-1959	GCTCGTAAAA	caudal(Homeobox)/Drosophila-Embryos-ChIP-Chip(modEncode)/Homer	+	7.71417	Dm.6118	NM_140165	CG14147	BcDNA:RE16005|Dmel\CG14147	Dmel_CG14147	68A1-68A1	CG14147 gene product from transcript CG14147-RA	protein-coding
39227	NM_140165	-1070	GCTCATAAAG	caudal(Homeobox)/Drosophila-Embryos-ChIP-Chip(modEncode)/Homer	+	7.49456	Dm.6118	NM_140165	CG14147	BcDNA:RE16005|Dmel\CG14147	Dmel_CG14147	68A1-68A1	CG14147 gene product from transcript CG14147-RA	protein-coding
39227	NM_140165	-207	GGCCATAAAA	caudal(Homeobox)/Drosophila-Embryos-ChIP-Chip(modEncode)/Homer	+	10.463	Dm.6118	NM_140165	CG14147	BcDNA:RE16005|Dmel\CG14147	Dmel_CG14147	68A1-68A1	CG14147 gene product from transcript CG14147-RA	protein-coding
39227	NM_140165	-1004	TTTTATTACA	caudal(Homeobox)/Drosophila-Embryos-ChIP-Chip(modEncode)/Homer	-	7.83701	Dm.6118	NM_140165	CG14147	BcDNA:RE16005|Dmel\CG14147	Dmel_CG14147	68A1-68A1	CG14147 gene product from transcript CG14147-RA	protein-coding
39227	NM_140165	-1581	CTTTATGAGC	caudal(Homeobox)/Drosophila-Embryos-ChIP-Chip(modEncode)/Homer	-	7.49456	Dm.6118	NM_140165	CG14147	BcDNA:RE16005|Dmel\CG14147	Dmel_CG14147	68A1-68A1	CG14147 gene product from transcript CG14147-RA	protein-coding
5740788	NM_140112	-1575	AACAATAAAT	caudal(Homeobox)/Drosophila-Embryos-ChIP-Chip(modEncode)/Homer	+	7.1739	Dm.15436	NM_140112	CG34382	CG14165|CG14166|Dmel\CG34382|Dmel_CG14165|Dmel_CG14166	Dmel_CG34382	67D1-67D1	CG34382 gene product from transcript CG34382-RC	protein-coding
5740788	NM_140112	-584	TTTTACTGCT	caudal(Homeobox)/Drosophila-Embryos-ChIP-Chip(modEncode)/Homer	-	7.3779	Dm.15436	NM_140112	CG34382	CG14165|CG14166|Dmel\CG34382|Dmel_CG14165|Dmel_CG14166	Dmel_CG34382	67D1-67D1	CG34382 gene product from transcript CG34382-RC	protein-coding
39125	NM_140084	-608	CGCCATAAAG	caudal(Homeobox)/Drosophila-Embryos-ChIP-Chip(modEncode)/Homer	+	7.89509	Dm.914	NM_140084	CG18180	Dmel\CG18180|SP151	Dmel_CG18180	67C3-67C3	CG18180 gene product from transcript CG18180-RA	protein-coding
39125	NM_140084	-1906	ATTTATGGTT	caudal(Homeobox)/Drosophila-Embryos-ChIP-Chip(modEncode)/Homer	-	8.4596	Dm.914	NM_140084	CG18180	Dmel\CG18180|SP151	Dmel_CG18180	67C3-67C3	CG18180 gene product from transcript CG18180-RA	protein-coding
39124	NM_140083	-1218	AGCCGTAAAT	caudal(Homeobox)/Drosophila-Embryos-ChIP-Chip(modEncode)/Homer	+	8.28031	Dm.10983	NM_140083	CG18179	BEST:LP02275|Dmel\CG18179|SP152	Dmel_CG18179	67C3-67C3	CG18179 gene product from transcript CG18179-RA	protein-coding
39124	NM_140083	-164	ATTTATGGTT	caudal(Homeobox)/Drosophila-Embryos-ChIP-Chip(modEncode)/Homer	-	8.4596	Dm.10983	NM_140083	CG18179	BEST:LP02275|Dmel\CG18179|SP152	Dmel_CG18179	67C3-67C3	CG18179 gene product from transcript CG18179-RA	protein-coding
39106	NM_140070	-115	ATTTATTACG	caudal(Homeobox)/Drosophila-Embryos-ChIP-Chip(modEncode)/Homer	-	7.27639	Dm.6315	NM_140070	path	CG3424|Dmel\CG3424|Path|anon-WO0118547.271|anon-WO0118547.370|pth	Dmel_CG3424	67B10-67B10	pathetic	protein-coding
39106	NM_140070	-1215	ATTTATTATT	caudal(Homeobox)/Drosophila-Embryos-ChIP-Chip(modEncode)/Homer	-	6.91966	Dm.6315	NM_140070	path	CG3424|Dmel\CG3424|Path|anon-WO0118547.271|anon-WO0118547.370|pth	Dmel_CG3424	67B10-67B10	pathetic	protein-coding
39106	NM_140070	-1384	TTTTATGTCC	caudal(Homeobox)/Drosophila-Embryos-ChIP-Chip(modEncode)/Homer	-	7.26431	Dm.6315	NM_140070	path	CG3424|Dmel\CG3424|Path|anon-WO0118547.271|anon-WO0118547.370|pth	Dmel_CG3424	67B10-67B10	pathetic	protein-coding
39106	NM_140070	-1634	TTTTATTGCA	caudal(Homeobox)/Drosophila-Embryos-ChIP-Chip(modEncode)/Homer	-	8.09125	Dm.6315	NM_140070	path	CG3424|Dmel\CG3424|Path|anon-WO0118547.271|anon-WO0118547.370|pth	Dmel_CG3424	67B10-67B10	pathetic	protein-coding
38990	NM_168288	-1188	ACCCATAAAT	caudal(Homeobox)/Drosophila-Embryos-ChIP-Chip(modEncode)/Homer	+	7.95556	Dm.5882	NM_168288	Cpr66D	CG32029|CG6458|CG6469|DmelCpr66D|Dmel\CG32029	Dmel_CG32029	66D9-66D9	Cuticular protein 66D	protein-coding
38990	NM_168288	-1859	ATTTACGATA	caudal(Homeobox)/Drosophila-Embryos-ChIP-Chip(modEncode)/Homer	-	6.74889	Dm.5882	NM_168288	Cpr66D	CG32029|CG6458|CG6469|DmelCpr66D|Dmel\CG32029	Dmel_CG32029	66D9-66D9	Cuticular protein 66D	protein-coding
38979	NM_139982	-1279	AGCAATAAAG	caudal(Homeobox)/Drosophila-Embryos-ChIP-Chip(modEncode)/Homer	+	7.15828	Dm.30090	NM_139982	CG6638	Dmel\CG6638	Dmel_CG6638	66D7-66D7	CG6638 gene product from transcript CG6638-RA	protein-coding
38979	NM_139982	-1049	ATTTATGAGG	caudal(Homeobox)/Drosophila-Embryos-ChIP-Chip(modEncode)/Homer	-	7.15243	Dm.30090	NM_139982	CG6638	Dmel\CG6638	Dmel_CG6638	66D7-66D7	CG6638 gene product from transcript CG6638-RA	protein-coding
38972	NM_139977	-555	ATTTATTACT	caudal(Homeobox)/Drosophila-Embryos-ChIP-Chip(modEncode)/Homer	-	7.82529	Dm.5905	NM_139977	GstO3	CG6776|Dmel\CG6776|GSTO3|T14	Dmel_CG6776	66D5-66D5	Glutathione S transferase O3	protein-coding
38954	NM_139961	-190	ATTTATTGTA	caudal(Homeobox)/Drosophila-Embryos-ChIP-Chip(modEncode)/Homer	-	6.80234	Dm.31148	NM_139961	CG7120	BcDNA:AT15424|Dmel\CG7120|gi7295100	Dmel_CG7120	66C11-66C11	CG7120 gene product from transcript CG7120-RG	protein-coding
38954	NM_139961	-1119	TTTTATCGCC	caudal(Homeobox)/Drosophila-Embryos-ChIP-Chip(modEncode)/Homer	-	7.16715	Dm.31148	NM_139961	CG7120	BcDNA:AT15424|Dmel\CG7120|gi7295100	Dmel_CG7120	66C11-66C11	CG7120 gene product from transcript CG7120-RG	protein-coding
38940	NM_139952	-394	TGTCATAAAT	caudal(Homeobox)/Drosophila-Embryos-ChIP-Chip(modEncode)/Homer	+	8.73943	Dm.23988	NM_139952	Cpr66Cb	CG7076|DmelCpr66Cb|Dmel\CG7076	Dmel_CG7076	66C7-66C7	Cuticular protein 66Cb	protein-coding
38940	NM_139952	-367	CTTTATTACC	caudal(Homeobox)/Drosophila-Embryos-ChIP-Chip(modEncode)/Homer	-	7.61852	Dm.23988	NM_139952	Cpr66Cb	CG7076|DmelCpr66Cb|Dmel\CG7076	Dmel_CG7076	66C7-66C7	Cuticular protein 66Cb	protein-coding
38940	NM_139952	-899	TTTTATTGGT	caudal(Homeobox)/Drosophila-Embryos-ChIP-Chip(modEncode)/Homer	-	7.05314	Dm.23988	NM_139952	Cpr66Cb	CG7076|DmelCpr66Cb|Dmel\CG7076	Dmel_CG7076	66C7-66C7	Cuticular protein 66Cb	protein-coding
5740547	NM_001104077	-1818	TGTAATAAAT	caudal(Homeobox)/Drosophila-Embryos-ChIP-Chip(modEncode)/Homer	+	7.45372	Dm.15483	NM_001104077	CG34461	CG7072|Cpr66Ca|DmelCpr66Ca|Dmel\CG34461|Dmel_CG7072|anon-SAGE:Wang-027	Dmel_CG34461	66C7-66C7	CG34461 gene product from transcript CG34461-RB	protein-coding
5740547	NM_001104077	-797	GATCATAAAT	caudal(Homeobox)/Drosophila-Embryos-ChIP-Chip(modEncode)/Homer	+	8.91984	Dm.15483	NM_001104077	CG34461	CG7072|Cpr66Ca|DmelCpr66Ca|Dmel\CG34461|Dmel_CG7072|anon-SAGE:Wang-027	Dmel_CG34461	66C7-66C7	CG34461 gene product from transcript CG34461-RB	protein-coding
38922	NM_139936	-360	ACTCATAAAT	caudal(Homeobox)/Drosophila-Embryos-ChIP-Chip(modEncode)/Homer	+	7.70132	Dm.6059	NM_139936	CG13678	BcDNA:RE24439|Dmel\CG13678	Dmel_CG13678	66C1-66C1	CG13678 gene product from transcript CG13678-RA	protein-coding
38921	NM_139935	-925	TGCCGTAAAA	caudal(Homeobox)/Drosophila-Embryos-ChIP-Chip(modEncode)/Homer	+	8.29204	Dm.27891	NM_139935	CG13674	Dmel\CG13674	Dmel_CG13674	66C1-66C1	CG13674 gene product from transcript CG13674-RA	protein-coding
38921	NM_139935	-290	GTTTACGGCC	caudal(Homeobox)/Drosophila-Embryos-ChIP-Chip(modEncode)/Homer	-	8.13757	Dm.27891	NM_139935	CG13674	Dmel\CG13674	Dmel_CG13674	66C1-66C1	CG13674 gene product from transcript CG13674-RA	protein-coding
38921	NM_139935	-1065	GTTTATTGCC	caudal(Homeobox)/Drosophila-Embryos-ChIP-Chip(modEncode)/Homer	-	7.93677	Dm.27891	NM_139935	CG13674	Dmel\CG13674	Dmel_CG13674	66C1-66C1	CG13674 gene product from transcript CG13674-RA	protein-coding
38907	NM_001104076	-1778	TATCATAAAA	caudal(Homeobox)/Drosophila-Embryos-ChIP-Chip(modEncode)/Homer	+	8.2171	Dm.27082	NM_001104076	CG13675	Dmel\CG13675	Dmel_CG13675	66B10-66B10	CG13675 gene product from transcript CG13675-RD	protein-coding
38907	NM_001104076	-922	TGTAATAAAT	caudal(Homeobox)/Drosophila-Embryos-ChIP-Chip(modEncode)/Homer	+	7.45372	Dm.27082	NM_001104076	CG13675	Dmel\CG13675	Dmel_CG13675	66B10-66B10	CG13675 gene product from transcript CG13675-RD	protein-coding
38907	NM_001104076	-892	TTTTATTAGC	caudal(Homeobox)/Drosophila-Embryos-ChIP-Chip(modEncode)/Homer	-	7.51338	Dm.27082	NM_001104076	CG13675	Dmel\CG13675	Dmel_CG13675	66B10-66B10	CG13675 gene product from transcript CG13675-RD	protein-coding
38907	NM_001104076	-1939	ATTTATGATA	caudal(Homeobox)/Drosophila-Embryos-ChIP-Chip(modEncode)/Homer	-	7.83381	Dm.27082	NM_001104076	CG13675	Dmel\CG13675	Dmel_CG13675	66B10-66B10	CG13675 gene product from transcript CG13675-RD	protein-coding
38907	NM_001104076	-1971	ATTTATTGCA	caudal(Homeobox)/Drosophila-Embryos-ChIP-Chip(modEncode)/Homer	-	7.70796	Dm.27082	NM_001104076	CG13675	Dmel\CG13675	Dmel_CG13675	66B10-66B10	CG13675 gene product from transcript CG13675-RD	protein-coding
38906	NM_139922	-139	GGCAATAAAC	caudal(Homeobox)/Drosophila-Embryos-ChIP-Chip(modEncode)/Homer	+	7.93677	Dm.6454	NM_139922	CG13676	Dmel\CG13676	Dmel_CG13676	66B8-66B10	CG13676 gene product from transcript CG13676-RB	protein-coding
38868	NM_001043128	-1890	TGCAATAAAT	caudal(Homeobox)/Drosophila-Embryos-ChIP-Chip(modEncode)/Homer	+	7.70796	Dm.30116	NM_001043128	Snmp2	148358_at|CG16832|CG7422|Dmel\CG7422|SNMP2	Dmel_CG7422	66A11-66A11	Sensory neuron membrane protein 2	protein-coding
38868	NM_001043128	-799	AGCAATAAAT	caudal(Homeobox)/Drosophila-Embryos-ChIP-Chip(modEncode)/Homer	+	8.07952	Dm.30116	NM_001043128	Snmp2	148358_at|CG16832|CG7422|Dmel\CG7422|SNMP2	Dmel_CG7422	66A11-66A11	Sensory neuron membrane protein 2	protein-coding
38868	NM_001043128	-726	GCCAATAAAA	caudal(Homeobox)/Drosophila-Embryos-ChIP-Chip(modEncode)/Homer	+	7.76761	Dm.30116	NM_001043128	Snmp2	148358_at|CG16832|CG7422|Dmel\CG7422|SNMP2	Dmel_CG7422	66A11-66A11	Sensory neuron membrane protein 2	protein-coding
38868	NM_001043128	-927	TTTTACTACA	caudal(Homeobox)/Drosophila-Embryos-ChIP-Chip(modEncode)/Homer	-	6.7521	Dm.30116	NM_001043128	Snmp2	148358_at|CG16832|CG7422|Dmel\CG7422|SNMP2	Dmel_CG7422	66A11-66A11	Sensory neuron membrane protein 2	protein-coding
38868	NM_001043128	-980	ATTTATTACT	caudal(Homeobox)/Drosophila-Embryos-ChIP-Chip(modEncode)/Homer	-	7.82529	Dm.30116	NM_001043128	Snmp2	148358_at|CG16832|CG7422|Dmel\CG7422|SNMP2	Dmel_CG7422	66A11-66A11	Sensory neuron membrane protein 2	protein-coding
38843	NM_139874	-441	GGCAATAAAT	caudal(Homeobox)/Drosophila-Embryos-ChIP-Chip(modEncode)/Homer	+	8.79399	Dm.25880	NM_139874	CG7548	Dmel\CG7548	Dmel_CG7548	66A3-66A3	CG7548 gene product from transcript CG7548-RA	protein-coding
38843	NM_139874	-32	ATATATGGCC	caudal(Homeobox)/Drosophila-Embryos-ChIP-Chip(modEncode)/Homer	-	7.0976	Dm.25880	NM_139874	CG7548	Dmel\CG7548	Dmel_CG7548	66A3-66A3	CG7548 gene product from transcript CG7548-RA	protein-coding
38843	NM_139874	-1804	TTTTATTGCT	caudal(Homeobox)/Drosophila-Embryos-ChIP-Chip(modEncode)/Homer	-	8.46281	Dm.25880	NM_139874	CG7548	Dmel\CG7548	Dmel_CG7548	66A3-66A3	CG7548 gene product from transcript CG7548-RA	protein-coding
38773	NM_139818	-1128	TGTAATAAAA	caudal(Homeobox)/Drosophila-Embryos-ChIP-Chip(modEncode)/Homer	+	7.83701	Dm.23982	NM_139818	Cpr65Ea	CG8640|DmelCpr65Ea|Dmel\CG8640	Dmel_CG8640	65E3-65E3	Cuticular protein 65Ea	protein-coding
38773	NM_139818	-258	TTTTATTGGC	caudal(Homeobox)/Drosophila-Embryos-ChIP-Chip(modEncode)/Homer	-	7.76761	Dm.23982	NM_139818	Cpr65Ea	CG8640|DmelCpr65Ea|Dmel\CG8640	Dmel_CG8640	65E3-65E3	Cuticular protein 65Ea	protein-coding
38773	NM_139818	-1143	ATTTATTGCC	caudal(Homeobox)/Drosophila-Embryos-ChIP-Chip(modEncode)/Homer	-	8.79399	Dm.23982	NM_139818	Cpr65Ea	CG8640|DmelCpr65Ea|Dmel\CG8640	Dmel_CG8640	65E3-65E3	Cuticular protein 65Ea	protein-coding
38762	NM_139809	-396	CACCGTAAAT	caudal(Homeobox)/Drosophila-Embryos-ChIP-Chip(modEncode)/Homer	+	6.82579	Dm.6087	NM_139809	Mis12	BcDNA:RE19545|CG18156|Dmel\CG18156|Mis-12|dmMis12	Dmel_CG18156	65D5-65D5	CG18156 gene product from transcript CG18156-RA	protein-coding
38745	NM_139797	-1992	TGCCATAAAC	caudal(Homeobox)/Drosophila-Embryos-ChIP-Chip(modEncode)/Homer	+	8.13645	Dm.27071	NM_139797	CG8519	Dmel\CG8519	Dmel_CG8519	65C3-65C3	CG8519 gene product from transcript CG8519-RA	protein-coding
38745	NM_139797	-1560	GCTAATAAAT	caudal(Homeobox)/Drosophila-Embryos-ChIP-Chip(modEncode)/Homer	+	7.13009	Dm.27071	NM_139797	CG8519	Dmel\CG8519	Dmel_CG8519	65C3-65C3	CG8519 gene product from transcript CG8519-RA	protein-coding
38745	NM_139797	-803	TTTTACTGTC	caudal(Homeobox)/Drosophila-Embryos-ChIP-Chip(modEncode)/Homer	-	7.18675	Dm.27071	NM_139797	CG8519	Dmel\CG8519	Dmel_CG8519	65C3-65C3	CG8519 gene product from transcript CG8519-RA	protein-coding
38714	NM_139776	-143	AATCATAAAA	caudal(Homeobox)/Drosophila-Embryos-ChIP-Chip(modEncode)/Homer	+	8.58866	Dm.862	NM_139776	CG10289	Dmel\CG10289|PpV[[R]]	Dmel_CG10289	65A7-65A7	CG10289 gene product from transcript CG10289-RC	protein-coding
38711	NM_139773	-1396	AGCCATAAAC	caudal(Homeobox)/Drosophila-Embryos-ChIP-Chip(modEncode)/Homer	+	8.50801	Dm.14485	NM_139773	CG13297	BcDNA:RE64858|Dmel\CG13297	Dmel_CG13297	65A6-65A6	CG13297 gene product from transcript CG13297-RA	protein-coding
38711	NM_139773	-729	TTTTATTGTA	caudal(Homeobox)/Drosophila-Embryos-ChIP-Chip(modEncode)/Homer	-	7.18563	Dm.14485	NM_139773	CG13297	BcDNA:RE64858|Dmel\CG13297	Dmel_CG13297	65A6-65A6	CG13297 gene product from transcript CG13297-RA	protein-coding
5740816	NM_001104038	-1644	TGTAATAAAT	caudal(Homeobox)/Drosophila-Embryos-ChIP-Chip(modEncode)/Homer	+	7.45372	Dm.25446	NM_001104038	DIP-delta	34391|CG15214|CG34391|CG4814|CT15465|CT35147|Dmel\CG34391|Dmel_CG15214|Dmel_CG4814	Dmel_CG34391	64D1-64D1	Dpr-interacting protein delta	protein-coding
5740816	NM_001104038	-1583	TGCCGTAAAT	caudal(Homeobox)/Drosophila-Embryos-ChIP-Chip(modEncode)/Homer	+	7.90875	Dm.25446	NM_001104038	DIP-delta	34391|CG15214|CG34391|CG4814|CT15465|CT35147|Dmel\CG34391|Dmel_CG15214|Dmel_CG4814	Dmel_CG34391	64D1-64D1	Dpr-interacting protein delta	protein-coding
5740816	NM_001104038	-616	TTTTATGGGT	caudal(Homeobox)/Drosophila-Embryos-ChIP-Chip(modEncode)/Homer	-	8.33885	Dm.25446	NM_001104038	DIP-delta	34391|CG15214|CG34391|CG4814|CT15465|CT35147|Dmel\CG34391|Dmel_CG15214|Dmel_CG4814	Dmel_CG34391	64D1-64D1	Dpr-interacting protein delta	protein-coding
5740816	NM_001104038	-1356	ATTTATTGCA	caudal(Homeobox)/Drosophila-Embryos-ChIP-Chip(modEncode)/Homer	-	7.70796	Dm.25446	NM_001104038	DIP-delta	34391|CG15214|CG34391|CG4814|CT15465|CT35147|Dmel\CG34391|Dmel_CG15214|Dmel_CG4814	Dmel_CG34391	64D1-64D1	Dpr-interacting protein delta	protein-coding
5740816	NM_001104038	-1961	ATTTATGAGA	caudal(Homeobox)/Drosophila-Embryos-ChIP-Chip(modEncode)/Homer	-	7.32976	Dm.25446	NM_001104038	DIP-delta	34391|CG15214|CG34391|CG4814|CT15465|CT35147|Dmel\CG34391|Dmel_CG15214|Dmel_CG4814	Dmel_CG34391	64D1-64D1	Dpr-interacting protein delta	protein-coding
50315	NM_144201	-1166	CGTAATAAAA	caudal(Homeobox)/Drosophila-Embryos-ChIP-Chip(modEncode)/Homer	+	7.65968	Dm.20603	NM_144201	CG15212	BcDNA:RE28658|Dmel\CG15212	Dmel_CG15212	64C6-64C7	CG15212 gene product from transcript CG15212-RA	protein-coding
50315	NM_144201	-1096	GCCCATAAAT	caudal(Homeobox)/Drosophila-Embryos-ChIP-Chip(modEncode)/Homer	+	8.67003	Dm.20603	NM_144201	CG15212	BcDNA:RE28658|Dmel\CG15212	Dmel_CG15212	64C6-64C7	CG15212 gene product from transcript CG15212-RA	protein-coding
50315	NM_144201	-1148	ATTTATTATC	caudal(Homeobox)/Drosophila-Embryos-ChIP-Chip(modEncode)/Homer	-	7.63413	Dm.20603	NM_144201	CG15212	BcDNA:RE28658|Dmel\CG15212	Dmel_CG15212	64C6-64C7	CG15212 gene product from transcript CG15212-RA	protein-coding
38588	NM_139682	-285	GGCAATAAAT	caudal(Homeobox)/Drosophila-Embryos-ChIP-Chip(modEncode)/Homer	+	8.79399	Dm.5204	NM_139682	CG13704	BcDNA:RE40159|Dmel\CG13704	Dmel_CG13704	64C2-64C2	CG13704 gene product from transcript CG13704-RA	protein-coding
38580	NM_079205	-1141	ACTCGTAAAA	caudal(Homeobox)/Drosophila-Embryos-ChIP-Chip(modEncode)/Homer	+	6.9997	Dm.846	NM_079205	Dhc64C	CD|CG7507|Cdhc|DHC|DHC64C|Dhc|Dhc46C|Dhc64|Dhc64c|Dmel\CG7507|Dynein|FCP-A|Fs(3)Lab|Fs(3)Laborc|Fs(3)Sz18|HMW MAP|Lab|Su(Gl)77|cDhc|cDhc64C|dhc|dhc64C|dhc64c|l(3)64Ca	Dmel_CG7507	64B17-64C1	Dynein heavy chain 64C	protein-coding
38560	NM_139658	-455	ACTAATAAAA	caudal(Homeobox)/Drosophila-Embryos-ChIP-Chip(modEncode)/Homer	+	6.79891	Dm.4889	NM_139658	CG11353	Dmel\CG11353|anon-WO0172774.162	Dmel_CG11353	64B9-64B9	CG11353 gene product from transcript CG11353-RB	protein-coding
38560	NM_139658	-419	TACAATAAAT	caudal(Homeobox)/Drosophila-Embryos-ChIP-Chip(modEncode)/Homer	+	6.80234	Dm.4889	NM_139658	CG11353	Dmel\CG11353|anon-WO0172774.162	Dmel_CG11353	64B9-64B9	CG11353 gene product from transcript CG11353-RB	protein-coding
38560	NM_139658	-371	TTTTATGATT	caudal(Homeobox)/Drosophila-Embryos-ChIP-Chip(modEncode)/Homer	-	8.58866	Dm.4889	NM_139658	CG11353	Dmel\CG11353|anon-WO0172774.162	Dmel_CG11353	64B9-64B9	CG11353 gene product from transcript CG11353-RB	protein-coding
38560	NM_139658	-1321	GTTTATGATT	caudal(Homeobox)/Drosophila-Embryos-ChIP-Chip(modEncode)/Homer	-	7.34816	Dm.4889	NM_139658	CG11353	Dmel\CG11353|anon-WO0172774.162	Dmel_CG11353	64B9-64B9	CG11353 gene product from transcript CG11353-RB	protein-coding
38559	NM_079204	-654	AATCATAAAA	caudal(Homeobox)/Drosophila-Embryos-ChIP-Chip(modEncode)/Homer	+	8.58866	Dm.13034	NM_079204	Tie	CG7525|DPR1|Dmel\CG7525|RTK|tie	Dmel_CG7525	64B9-64B9	Tie-like receptor tyrosine kinase	protein-coding
38559	NM_079204	-570	TTTTATTAGT	caudal(Homeobox)/Drosophila-Embryos-ChIP-Chip(modEncode)/Homer	-	6.79891	Dm.13034	NM_079204	Tie	CG7525|DPR1|Dmel\CG7525|RTK|tie	Dmel_CG7525	64B9-64B9	Tie-like receptor tyrosine kinase	protein-coding
38559	NM_079204	-606	ATTTATTGTA	caudal(Homeobox)/Drosophila-Embryos-ChIP-Chip(modEncode)/Homer	-	6.80234	Dm.13034	NM_079204	Tie	CG7525|DPR1|Dmel\CG7525|RTK|tie	Dmel_CG7525	64B9-64B9	Tie-like receptor tyrosine kinase	protein-coding
38549	NM_139648	-1015	TATCATAAAG	caudal(Homeobox)/Drosophila-Embryos-ChIP-Chip(modEncode)/Homer	+	6.91257	Dm.18870	NM_139648	CG15022	BcDNA:RE24507|Dmel\CG15022	Dmel_CG15022	64B6-64B6	CG15022 gene product from transcript CG15022-RA	protein-coding
38549	NM_139648	-1444	ATTTATGACT	caudal(Homeobox)/Drosophila-Embryos-ChIP-Chip(modEncode)/Homer	-	9.11099	Dm.18870	NM_139648	CG15022	BcDNA:RE24507|Dmel\CG15022	Dmel_CG15022	64B6-64B6	CG15022 gene product from transcript CG15022-RA	protein-coding
38549	NM_139648	-1687	ATTTATGACA	caudal(Homeobox)/Drosophila-Embryos-ChIP-Chip(modEncode)/Homer	-	8.73943	Dm.18870	NM_139648	CG15022	BcDNA:RE24507|Dmel\CG15022	Dmel_CG15022	64B6-64B6	CG15022 gene product from transcript CG15022-RA	protein-coding
38533	NM_139635	-345	GTTTACGACA	caudal(Homeobox)/Drosophila-Embryos-ChIP-Chip(modEncode)/Homer	-	6.7973	Dm.31170	NM_139635	CG15014	Dmel\CG15014	Dmel_CG15014	64B1-64B1	CG15014 gene product from transcript CG15014-RA	protein-coding
326205	NM_168080	-299	GGCCATAAAC	caudal(Homeobox)/Drosophila-Embryos-ChIP-Chip(modEncode)/Homer	+	9.22248	Dm.21144	NM_168080	Claspin	CG1326|CG32251|Dmel\CG32251	Dmel_CG32251	64B1-64B1	CG32251 gene product from transcript CG32251-RB	protein-coding
326205	NM_168080	-331	ATTTATGGCT	caudal(Homeobox)/Drosophila-Embryos-ChIP-Chip(modEncode)/Homer	-	9.36523	Dm.21144	NM_168080	Claspin	CG1326|CG32251|Dmel\CG32251	Dmel_CG32251	64B1-64B1	CG32251 gene product from transcript CG32251-RB	protein-coding
326205	NM_168080	-1497	TTTTATGACT	caudal(Homeobox)/Drosophila-Embryos-ChIP-Chip(modEncode)/Homer	-	9.49428	Dm.21144	NM_168080	Claspin	CG1326|CG32251|Dmel\CG32251	Dmel_CG32251	64B1-64B1	CG32251 gene product from transcript CG32251-RB	protein-coding
38509	NM_139616	-222	ATTTACGGTT	caudal(Homeobox)/Drosophila-Embryos-ChIP-Chip(modEncode)/Homer	-	7.37469	Dm.23972	NM_139616	Cpr64Ab	CG15007|DmelCpr64Ab|Dmel\CG15007	Dmel_CG15007	64A10-64A10	Cuticular protein 64Ab	protein-coding
38479	NM_139596	-1073	TTTTATTATC	caudal(Homeobox)/Drosophila-Embryos-ChIP-Chip(modEncode)/Homer	-	8.01742	Dm.4537	NM_139596	CG1136	Dmel\CG1136|novel	Dmel_CG1136	64A5-64A5	CG1136 gene product from transcript CG1136-RA	protein-coding
38402	NM_139539	-1468	TACAATAAAA	caudal(Homeobox)/Drosophila-Embryos-ChIP-Chip(modEncode)/Homer	+	7.18563	Dm.12875	NM_139539	ckd	BcDNA:RH52423|CG14959|CKD|Dmel\CG14959|EP(2)3139|EP(3)0714|EP3139|EP714	Dmel_CG14959	63C2-63C3	cracked	protein-coding
38402	NM_139539	-1074	GGTCATAAAT	caudal(Homeobox)/Drosophila-Embryos-ChIP-Chip(modEncode)/Homer	+	9.82546	Dm.12875	NM_139539	ckd	BcDNA:RH52423|CG14959|CKD|Dmel\CG14959|EP(2)3139|EP(3)0714|EP3139|EP714	Dmel_CG14959	63C2-63C3	cracked	protein-coding
38402	NM_139539	-1050	CATCATAAAT	caudal(Homeobox)/Drosophila-Embryos-ChIP-Chip(modEncode)/Homer	+	7.65647	Dm.12875	NM_139539	ckd	BcDNA:RH52423|CG14959|CKD|Dmel\CG14959|EP(2)3139|EP(3)0714|EP3139|EP714	Dmel_CG14959	63C2-63C3	cracked	protein-coding
38402	NM_139539	-388	GGTGATAAAA	caudal(Homeobox)/Drosophila-Embryos-ChIP-Chip(modEncode)/Homer	+	6.91292	Dm.12875	NM_139539	ckd	BcDNA:RH52423|CG14959|CKD|Dmel\CG14959|EP(2)3139|EP(3)0714|EP3139|EP714	Dmel_CG14959	63C2-63C3	cracked	protein-coding
38402	NM_139539	-307	AGCCATAAAA	caudal(Homeobox)/Drosophila-Embryos-ChIP-Chip(modEncode)/Homer	+	9.74852	Dm.12875	NM_139539	ckd	BcDNA:RH52423|CG14959|CKD|Dmel\CG14959|EP(2)3139|EP(3)0714|EP3139|EP714	Dmel_CG14959	63C2-63C3	cracked	protein-coding
38402	NM_139539	-529	TTATATGGCT	caudal(Homeobox)/Drosophila-Embryos-ChIP-Chip(modEncode)/Homer	-	6.76642	Dm.12875	NM_139539	ckd	BcDNA:RH52423|CG14959|CKD|Dmel\CG14959|EP(2)3139|EP(3)0714|EP3139|EP714	Dmel_CG14959	63C2-63C3	cracked	protein-coding
38399	NM_139536	-1218	ATTTATTGTC	caudal(Homeobox)/Drosophila-Embryos-ChIP-Chip(modEncode)/Homer	-	7.88837	Dm.11337	NM_139536	CG11505	Dmel\CG11505	Dmel_CG11505	63C1-63C1	CG11505 gene product from transcript CG11505-RD	protein-coding
38258	NM_139423	-69	GACAATAAAT	caudal(Homeobox)/Drosophila-Embryos-ChIP-Chip(modEncode)/Homer	+	7.88837	Dm.4377	NM_139423	Cnb	CG5690|Dmel\CG5690|anon-62BCa|cDNA C|cnb	Dmel_CG5690	62B11-62B11	Centrobin	protein-coding
38241	NM_139411	-1719	TATCATAAAG	caudal(Homeobox)/Drosophila-Embryos-ChIP-Chip(modEncode)/Homer	+	6.91257	Dm.821	NM_139411	Cpr62Bc	CG1919|DmelCpr62Bc|Dmel\CG1919	Dmel_CG1919	62B7-62B7	Cuticular protein 62Bc	protein-coding
38241	NM_139411	-1302	TGCCGTAAAA	caudal(Homeobox)/Drosophila-Embryos-ChIP-Chip(modEncode)/Homer	+	8.29204	Dm.821	NM_139411	Cpr62Bc	CG1919|DmelCpr62Bc|Dmel\CG1919	Dmel_CG1919	62B7-62B7	Cuticular protein 62Bc	protein-coding
38241	NM_139411	-586	GTTTACGGCT	caudal(Homeobox)/Drosophila-Embryos-ChIP-Chip(modEncode)/Homer	-	7.4231	Dm.821	NM_139411	Cpr62Bc	CG1919|DmelCpr62Bc|Dmel\CG1919	Dmel_CG1919	62B7-62B7	Cuticular protein 62Bc	protein-coding
38241	NM_139411	-936	ATTTATGGGA	caudal(Homeobox)/Drosophila-Embryos-ChIP-Chip(modEncode)/Homer	-	7.584	Dm.821	NM_139411	Cpr62Bc	CG1919|DmelCpr62Bc|Dmel\CG1919	Dmel_CG1919	62B7-62B7	Cuticular protein 62Bc	protein-coding
38178	NM_139363	-1926	ATTTATGATC	caudal(Homeobox)/Drosophila-Embryos-ChIP-Chip(modEncode)/Homer	-	8.91984	Dm.11783	NM_139363	CG7852	Dmel\CG7852	Dmel_CG7852	62A3-62A3	CG7852 gene product from transcript CG7852-RC	protein-coding
38082	NM_138206	-715	CACCGTAAAA	caudal(Homeobox)/Drosophila-Embryos-ChIP-Chip(modEncode)/Homer	+	7.20909	Dm.11333	NM_138206	ebd1	CG3371|Dmel\CG3371|EP3592|Ebd1	Dmel_CG3371	61C8-61C8	earthbound 1	protein-coding
37998	NM_138147	-1150	TACAATAAAT	caudal(Homeobox)/Drosophila-Embryos-ChIP-Chip(modEncode)/Homer	+	6.80234	Dm.789	NM_138147	CG2736	Dmel\CG2736|cg2736	Dmel_CG2736	60E11-60E11	CG2736 gene product from transcript CG2736-RA	protein-coding
37998	NM_138147	-563	TTTTACGACC	caudal(Homeobox)/Drosophila-Embryos-ChIP-Chip(modEncode)/Homer	-	9.12384	Dm.789	NM_138147	CG2736	Dmel\CG2736|cg2736	Dmel_CG2736	60E11-60E11	CG2736 gene product from transcript CG2736-RA	protein-coding
37997	NM_138146	-879	AGTCGTAAAA	caudal(Homeobox)/Drosophila-Embryos-ChIP-Chip(modEncode)/Homer	+	8.40937	Dm.6160	NM_138146	Phk-3	BcDNA:RE09339|CG9358|DmelCSP3|Dmel\CG9358|PHK-3	Dmel_CG9358	60E11-60E11	Pherokine 3	protein-coding
37997	NM_138146	-823	CTTTATGGCC	caudal(Homeobox)/Drosophila-Embryos-ChIP-Chip(modEncode)/Homer	-	9.15846	Dm.6160	NM_138146	Phk-3	BcDNA:RE09339|CG9358|DmelCSP3|Dmel\CG9358|PHK-3	Dmel_CG9358	60E11-60E11	Pherokine 3	protein-coding
37997	NM_138146	-1360	TTTTATTGTT	caudal(Homeobox)/Drosophila-Embryos-ChIP-Chip(modEncode)/Homer	-	7.55719	Dm.6160	NM_138146	Phk-3	BcDNA:RE09339|CG9358|DmelCSP3|Dmel\CG9358|PHK-3	Dmel_CG9358	60E11-60E11	Pherokine 3	protein-coding
37840	NM_138031	-1300	ACTCATAAAA	caudal(Homeobox)/Drosophila-Embryos-ChIP-Chip(modEncode)/Homer	+	8.08462		NM_138031	IntS1	CG3173|Dmel\CG3173|Int1	Dmel_CG3173	60B5-60B5	Integrator 1	protein-coding
49821	NM_080227	-470	ATTTATTATT	caudal(Homeobox)/Drosophila-Embryos-ChIP-Chip(modEncode)/Homer	-	6.91966	Dm.20534	NM_080227	EbpIII	BcDNA:RH74005|CG11390|DmelCSP2|Dmel\CG11390|PEB|PEBmeIII|PEBmelIII|PebIII|Phk-2|phk-2	Dmel_CG11390	60B4-60B4	Ejaculatory bulb protein III	protein-coding
37733	NM_057785	-992	GCCCATAAAG	caudal(Homeobox)/Drosophila-Embryos-ChIP-Chip(modEncode)/Homer	+	7.74879	Dm.1676	NM_057785	Pi3K59F	CG5373|DmVps34|Dmel\CG5373|PI(3)K|PI3K|PI3K-59F|PI3K_59F|PI[[3]]K|Pi3K_59F|VPS34|Vps34|dPI3K|dVps34|dVps34/PI3K59F|vps34	Dmel_CG5373	59E4-59F1	Phosphotidylinositol 3 kinase 59F	protein-coding
37733	NM_057785	-1754	CTTTATGACG	caudal(Homeobox)/Drosophila-Embryos-ChIP-Chip(modEncode)/Homer	-	7.64086	Dm.1676	NM_057785	Pi3K59F	CG5373|DmVps34|Dmel\CG5373|PI(3)K|PI3K|PI3K-59F|PI3K_59F|PI[[3]]K|Pi3K_59F|VPS34|Vps34|dPI3K|dVps34|dVps34/PI3K59F|vps34	Dmel_CG5373	59E4-59F1	Phosphotidylinositol 3 kinase 59F	protein-coding
5740446	NM_001032275	-659	CATCATAAAA	caudal(Homeobox)/Drosophila-Embryos-ChIP-Chip(modEncode)/Homer	+	8.03976		NM_001032275	Rgk3	CG15660|CG15663|CG15664|CG33949|CG34397|Dmel\CG34397|Dmel_CG15660|Dmel_CG33949|RGK3|mdcds_15673|mdcds_15683	Dmel_CG34397	57D5-57D6	Rad, Gem/Kir family member 3	protein-coding
37417	NM_057425	-968	GATAATAAAT	caudal(Homeobox)/Drosophila-Embryos-ChIP-Chip(modEncode)/Homer	+	7.63413		NM_057425	tud	CG9450|Dmel\CG9450|TUD|Tud|tu	Dmel_CG9450	57C8-57C9	tudor	protein-coding
37417	NM_057425	-1032	TTTTATGGCA	caudal(Homeobox)/Drosophila-Embryos-ChIP-Chip(modEncode)/Homer	-	9.37696		NM_057425	tud	CG9450|Dmel\CG9450|TUD|Tud|tu	Dmel_CG9450	57C8-57C9	tudor	protein-coding
37417	NM_057425	-1926	TTTTACTACA	caudal(Homeobox)/Drosophila-Embryos-ChIP-Chip(modEncode)/Homer	-	6.7521		NM_057425	tud	CG9450|Dmel\CG9450|TUD|Tud|tu	Dmel_CG9450	57C8-57C9	tudor	protein-coding
37388	NM_137696	-1028	TGCAATAAAT	caudal(Homeobox)/Drosophila-Embryos-ChIP-Chip(modEncode)/Homer	+	7.70796	Dm.28040	NM_137696	CG15653	Dmel\CG15653	Dmel_CG15653	57B16-57B16	CG15653 gene product from transcript CG15653-RA	protein-coding
37388	NM_137696	-150	TTTTATGAGC	caudal(Homeobox)/Drosophila-Embryos-ChIP-Chip(modEncode)/Homer	-	8.79909	Dm.28040	NM_137696	CG15653	Dmel\CG15653	Dmel_CG15653	57B16-57B16	CG15653 gene product from transcript CG15653-RA	protein-coding
37388	NM_137696	-1035	TTTTATGATA	caudal(Homeobox)/Drosophila-Embryos-ChIP-Chip(modEncode)/Homer	-	8.2171	Dm.28040	NM_137696	CG15653	Dmel\CG15653	Dmel_CG15653	57B16-57B16	CG15653 gene product from transcript CG15653-RA	protein-coding
37345	NM_166410	-972	ATTTATGAGG	caudal(Homeobox)/Drosophila-Embryos-ChIP-Chip(modEncode)/Homer	-	7.15243	Dm.7830	NM_166410	exu	CG8994|Dmel\CG8994|Exu|bs30h09.y1|exu1	Dmel_CG8994	57A9-57A10|2-93 cM	exuperantia	protein-coding
37345	NM_166410	-988	TTTTACTACA	caudal(Homeobox)/Drosophila-Embryos-ChIP-Chip(modEncode)/Homer	-	6.7521	Dm.7830	NM_166410	exu	CG8994|Dmel\CG8994|Exu|bs30h09.y1|exu1	Dmel_CG8994	57A9-57A10|2-93 cM	exuperantia	protein-coding
37299	NM_137626	-1515	ACTCATAAAC	caudal(Homeobox)/Drosophila-Embryos-ChIP-Chip(modEncode)/Homer	+	6.84411	Dm.6041	NM_137626	Cpr56F	CG9036|DmelCpr56F|Dmel\CG9036	Dmel_CG9036	56F16-56F16	Cuticular protein 56F	protein-coding
37299	NM_137626	-1319	GGCAATAAAA	caudal(Homeobox)/Drosophila-Embryos-ChIP-Chip(modEncode)/Homer	+	9.17728	Dm.6041	NM_137626	Cpr56F	CG9036|DmelCpr56F|Dmel\CG9036	Dmel_CG9036	56F16-56F16	Cuticular protein 56F	protein-coding
37299	NM_137626	-1022	ACCCATAAAT	caudal(Homeobox)/Drosophila-Embryos-ChIP-Chip(modEncode)/Homer	+	7.95556	Dm.6041	NM_137626	Cpr56F	CG9036|DmelCpr56F|Dmel\CG9036	Dmel_CG9036	56F16-56F16	Cuticular protein 56F	protein-coding
37299	NM_137626	-434	GTTTATGGCC	caudal(Homeobox)/Drosophila-Embryos-ChIP-Chip(modEncode)/Homer	-	9.22248	Dm.6041	NM_137626	Cpr56F	CG9036|DmelCpr56F|Dmel\CG9036	Dmel_CG9036	56F16-56F16	Cuticular protein 56F	protein-coding
37299	NM_137626	-1672	TTTTATTGTG	caudal(Homeobox)/Drosophila-Embryos-ChIP-Chip(modEncode)/Homer	-	7.00829	Dm.6041	NM_137626	Cpr56F	CG9036|DmelCpr56F|Dmel\CG9036	Dmel_CG9036	56F16-56F16	Cuticular protein 56F	protein-coding
37196	NM_166322	-1452	ACTCATAAAG	caudal(Homeobox)/Drosophila-Embryos-ChIP-Chip(modEncode)/Homer	+	6.78009	Dm.4703	NM_166322	5-HT1A	5-HT-dro2A|5-HT1ADro|5-HT[1A]Dro|5-HT[[1ADro]]|5-HT[[1A]]|5-HT[[1A]]DRO|5HT-R2A|5HT-dro2A|5HT-drp[[2A]]|5HT1A|5HT[[1ADro]]|5htdro2a|CG16720|DRO2A|Dm5HTdro2A|Dmel\CG16720|d5-HT1A	Dmel_CG16720	56B2-56B5	5-hydroxytryptamine (serotonin) receptor 1A	protein-coding
37196	NM_166322	-308	GTTTATTACC	caudal(Homeobox)/Drosophila-Embryos-ChIP-Chip(modEncode)/Homer	-	7.68254	Dm.4703	NM_166322	5-HT1A	5-HT-dro2A|5-HT1ADro|5-HT[1A]Dro|5-HT[[1ADro]]|5-HT[[1A]]|5-HT[[1A]]DRO|5HT-R2A|5HT-dro2A|5HT-drp[[2A]]|5HT1A|5HT[[1ADro]]|5htdro2a|CG16720|DRO2A|Dm5HTdro2A|Dmel\CG16720|d5-HT1A	Dmel_CG16720	56B2-56B5	5-hydroxytryptamine (serotonin) receptor 1A	protein-coding
37196	NM_166322	-347	ATTTATTACA	caudal(Homeobox)/Drosophila-Embryos-ChIP-Chip(modEncode)/Homer	-	7.45372	Dm.4703	NM_166322	5-HT1A	5-HT-dro2A|5-HT1ADro|5-HT[1A]Dro|5-HT[[1ADro]]|5-HT[[1A]]|5-HT[[1A]]DRO|5HT-R2A|5HT-dro2A|5HT-drp[[2A]]|5HT1A|5HT[[1ADro]]|5htdro2a|CG16720|DRO2A|Dm5HTdro2A|Dmel\CG16720|d5-HT1A	Dmel_CG16720	56B2-56B5	5-hydroxytryptamine (serotonin) receptor 1A	protein-coding
37196	NM_166322	-1105	ATTTATTATT	caudal(Homeobox)/Drosophila-Embryos-ChIP-Chip(modEncode)/Homer	-	6.91966	Dm.4703	NM_166322	5-HT1A	5-HT-dro2A|5-HT1ADro|5-HT[1A]Dro|5-HT[[1ADro]]|5-HT[[1A]]|5-HT[[1A]]DRO|5HT-R2A|5HT-dro2A|5HT-drp[[2A]]|5HT1A|5HT[[1ADro]]|5htdro2a|CG16720|DRO2A|Dm5HTdro2A|Dmel\CG16720|d5-HT1A	Dmel_CG16720	56B2-56B5	5-hydroxytryptamine (serotonin) receptor 1A	protein-coding
37196	NM_166322	-1791	TTTTATGGTT	caudal(Homeobox)/Drosophila-Embryos-ChIP-Chip(modEncode)/Homer	-	8.8429	Dm.4703	NM_166322	5-HT1A	5-HT-dro2A|5-HT1ADro|5-HT[1A]Dro|5-HT[[1ADro]]|5-HT[[1A]]|5-HT[[1A]]DRO|5HT-R2A|5HT-dro2A|5HT-drp[[2A]]|5HT1A|5HT[[1ADro]]|5htdro2a|CG16720|DRO2A|Dm5HTdro2A|Dmel\CG16720|d5-HT1A	Dmel_CG16720	56B2-56B5	5-hydroxytryptamine (serotonin) receptor 1A	protein-coding
37179	NM_137540	-17	TTTTAGGGCC	caudal(Homeobox)/Drosophila-Embryos-ChIP-Chip(modEncode)/Homer	-	6.92134	Dm.30993	NM_137540	CG18190	Dmel\CG18190	Dmel_CG18190	55F7-55F7	CG18190 gene product from transcript CG18190-RB	protein-coding
37179	NM_137540	-1375	TTTTACGATT	caudal(Homeobox)/Drosophila-Embryos-ChIP-Chip(modEncode)/Homer	-	7.50375	Dm.30993	NM_137540	CG18190	Dmel\CG18190	Dmel_CG18190	55F7-55F7	CG18190 gene product from transcript CG18190-RB	protein-coding
37179	NM_137540	-1453	GTTTATGATG	caudal(Homeobox)/Drosophila-Embryos-ChIP-Chip(modEncode)/Homer	-	6.79926	Dm.30993	NM_137540	CG18190	Dmel\CG18190	Dmel_CG18190	55F7-55F7	CG18190 gene product from transcript CG18190-RB	protein-coding
37158	NM_137521	-1596	GGCCATAAAT	caudal(Homeobox)/Drosophila-Embryos-ChIP-Chip(modEncode)/Homer	+	10.0797	Dm.15899	NM_137521	CG18609	CT42569|Dmel\CG18609	Dmel_CG18609	55E11-55E11	CG18609 gene product from transcript CG18609-RA	protein-coding
37158	NM_137521	-226	TTTTACTATC	caudal(Homeobox)/Drosophila-Embryos-ChIP-Chip(modEncode)/Homer	-	6.93251	Dm.15899	NM_137521	CG18609	CT42569|Dmel\CG18609	Dmel_CG18609	55E11-55E11	CG18609 gene product from transcript CG18609-RA	protein-coding
37158	NM_137521	-1537	TTTTATTATA	caudal(Homeobox)/Drosophila-Embryos-ChIP-Chip(modEncode)/Homer	-	6.93139	Dm.15899	NM_137521	CG18609	CT42569|Dmel\CG18609	Dmel_CG18609	55E11-55E11	CG18609 gene product from transcript CG18609-RA	protein-coding
37104	NM_137477	-70	ACCAATAAAA	caudal(Homeobox)/Drosophila-Embryos-ChIP-Chip(modEncode)/Homer	+	7.05314	Dm.685	NM_137477	Idgf5	CG5154|Cht14|DmIDGF5|Dmel\CG5154|IDGF|IDGF-5|IDGF5	Dmel_CG5154	55C4-55C6	Imaginal disc growth factor 5	protein-coding
37104	NM_137477	-932	CTTTATGATA	caudal(Homeobox)/Drosophila-Embryos-ChIP-Chip(modEncode)/Homer	-	6.91257	Dm.685	NM_137477	Idgf5	CG5154|Cht14|DmIDGF5|Dmel\CG5154|IDGF|IDGF-5|IDGF5	Dmel_CG5154	55C4-55C6	Imaginal disc growth factor 5	protein-coding
37104	NM_137477	-1144	TTTTATGGCT	caudal(Homeobox)/Drosophila-Embryos-ChIP-Chip(modEncode)/Homer	-	9.74852	Dm.685	NM_137477	Idgf5	CG5154|Cht14|DmIDGF5|Dmel\CG5154|IDGF|IDGF-5|IDGF5	Dmel_CG5154	55C4-55C6	Imaginal disc growth factor 5	protein-coding
37104	NM_137477	-1177	GTTTATTGTC	caudal(Homeobox)/Drosophila-Embryos-ChIP-Chip(modEncode)/Homer	-	7.03115	Dm.685	NM_137477	Idgf5	CG5154|Cht14|DmIDGF5|Dmel\CG5154|IDGF|IDGF-5|IDGF5	Dmel_CG5154	55C4-55C6	Imaginal disc growth factor 5	protein-coding
37006	NM_137399	-286	TTTTATTACT	caudal(Homeobox)/Drosophila-Embryos-ChIP-Chip(modEncode)/Homer	-	8.20858	Dm.11625	NM_137399	P32	CG 6459|CG6459|Dmel\CG6459|TAP|dp32|p32	Dmel_CG6459	54D4-54D4	CG6459 gene product from transcript CG6459-RA	protein-coding
36950	NM_137361	-709	TTTTACGGTG	caudal(Homeobox)/Drosophila-Embryos-ChIP-Chip(modEncode)/Homer	-	7.20909	Dm.663	NM_137361	CG30101	CG15901|CG6564|Dmel\CG30101|FBgn0050101|vajk-4	Dmel_CG30101	54B7-54B7	CG30101 gene product from transcript CG30101-RA	protein-coding
36882	NM_137315	-645	GACAATAAAT	caudal(Homeobox)/Drosophila-Embryos-ChIP-Chip(modEncode)/Homer	+	7.88837	Dm.23931	NM_137315	CG15615	Dmel\CG15615	Dmel_CG15615	53D9-53D9	CG15615 gene product from transcript CG15615-RB	protein-coding
36882	NM_137315	-350	ATTTATGGCC	caudal(Homeobox)/Drosophila-Embryos-ChIP-Chip(modEncode)/Homer	-	10.0797	Dm.23931	NM_137315	CG15615	Dmel\CG15615	Dmel_CG15615	53D9-53D9	CG15615 gene product from transcript CG15615-RB	protein-coding
36882	NM_137315	-702	TTTTATGGGG	caudal(Homeobox)/Drosophila-Embryos-ChIP-Chip(modEncode)/Homer	-	7.78995	Dm.23931	NM_137315	CG15615	Dmel\CG15615	Dmel_CG15615	53D9-53D9	CG15615 gene product from transcript CG15615-RB	protein-coding
36840	NM_001103867	-1437	AATAATAAAT	caudal(Homeobox)/Drosophila-Embryos-ChIP-Chip(modEncode)/Homer	+	6.91966		NM_001103867	CG4409	Dmel\CG4409	Dmel_CG4409	53C4-53C4	CG4409 gene product from transcript CG4409-RB	protein-coding
36840	NM_001103867	-913	TGTAATAAAT	caudal(Homeobox)/Drosophila-Embryos-ChIP-Chip(modEncode)/Homer	+	7.45372		NM_001103867	CG4409	Dmel\CG4409	Dmel_CG4409	53C4-53C4	CG4409 gene product from transcript CG4409-RB	protein-coding
36840	NM_001103867	-372	TTTTATGGCC	caudal(Homeobox)/Drosophila-Embryos-ChIP-Chip(modEncode)/Homer	-	10.463		NM_001103867	CG4409	Dmel\CG4409	Dmel_CG4409	53C4-53C4	CG4409 gene product from transcript CG4409-RB	protein-coding
36840	NM_001103867	-410	ATTTACGATT	caudal(Homeobox)/Drosophila-Embryos-ChIP-Chip(modEncode)/Homer	-	7.12046		NM_001103867	CG4409	Dmel\CG4409	Dmel_CG4409	53C4-53C4	CG4409 gene product from transcript CG4409-RB	protein-coding
36840	NM_001103867	-1178	GTTTACGGCT	caudal(Homeobox)/Drosophila-Embryos-ChIP-Chip(modEncode)/Homer	-	7.4231		NM_001103867	CG4409	Dmel\CG4409	Dmel_CG4409	53C4-53C4	CG4409 gene product from transcript CG4409-RB	protein-coding
36840	NM_001103867	-1696	CTTTATGGCA	caudal(Homeobox)/Drosophila-Embryos-ChIP-Chip(modEncode)/Homer	-	8.07243		NM_001103867	CG4409	Dmel\CG4409	Dmel_CG4409	53C4-53C4	CG4409 gene product from transcript CG4409-RB	protein-coding
5740310	NM_137272	-1982	GGCGATAAAA	caudal(Homeobox)/Drosophila-Embryos-ChIP-Chip(modEncode)/Homer	+	7.16715		NM_137272	Nox	CG15924|CG34399|CG3896|Dmel\CG34399|Dmel_CG15924|Dmel_CG3896|NOX-1|Nox1|dNox|dnox	Dmel_CG34399	53B3-53B4	NADPH oxidase	protein-coding
5740310	NM_137272	-1511	GGCCATAAAA	caudal(Homeobox)/Drosophila-Embryos-ChIP-Chip(modEncode)/Homer	+	10.463		NM_137272	Nox	CG15924|CG34399|CG3896|Dmel\CG34399|Dmel_CG15924|Dmel_CG3896|NOX-1|Nox1|dNox|dnox	Dmel_CG34399	53B3-53B4	NADPH oxidase	protein-coding
5740310	NM_137272	-81	TTTTATGAGT	caudal(Homeobox)/Drosophila-Embryos-ChIP-Chip(modEncode)/Homer	-	8.08462		NM_137272	Nox	CG15924|CG34399|CG3896|Dmel\CG34399|Dmel_CG15924|Dmel_CG3896|NOX-1|Nox1|dNox|dnox	Dmel_CG34399	53B3-53B4	NADPH oxidase	protein-coding
5740310	NM_137272	-1163	CTTTATGATT	caudal(Homeobox)/Drosophila-Embryos-ChIP-Chip(modEncode)/Homer	-	7.28413		NM_137272	Nox	CG15924|CG34399|CG3896|Dmel\CG34399|Dmel_CG15924|Dmel_CG3896|NOX-1|Nox1|dNox|dnox	Dmel_CG34399	53B3-53B4	NADPH oxidase	protein-coding
5740310	NM_137272	-1172	TTTTATGGGC	caudal(Homeobox)/Drosophila-Embryos-ChIP-Chip(modEncode)/Homer	-	9.05332		NM_137272	Nox	CG15924|CG34399|CG3896|Dmel\CG34399|Dmel_CG15924|Dmel_CG3896|NOX-1|Nox1|dNox|dnox	Dmel_CG34399	53B3-53B4	NADPH oxidase	protein-coding
36806	NM_057768	-1971	TGCAATAAAT	caudal(Homeobox)/Drosophila-Embryos-ChIP-Chip(modEncode)/Homer	+	7.70796		NM_057768	CngA	CG15709|CG42701|CG7779|CNG|Cng|DmCNGC|Dmel\CG42701|Dmel_CG15709|Dmel_CG7779|cng|dCNCalpha|dmCNGA	Dmel_CG42701	53A2-53A2	Cyclic nucleotide-gated ion channel subunit A	protein-coding
36806	NM_057768	-1048	TGTCATAAAC	caudal(Homeobox)/Drosophila-Embryos-ChIP-Chip(modEncode)/Homer	+	7.88221		NM_057768	CngA	CG15709|CG42701|CG7779|CNG|Cng|DmCNGC|Dmel\CG42701|Dmel_CG15709|Dmel_CG7779|cng|dCNCalpha|dmCNGA	Dmel_CG42701	53A2-53A2	Cyclic nucleotide-gated ion channel subunit A	protein-coding
36806	NM_057768	-615	ATTTATGGCC	caudal(Homeobox)/Drosophila-Embryos-ChIP-Chip(modEncode)/Homer	-	10.0797		NM_057768	CngA	CG15709|CG42701|CG7779|CNG|Cng|DmCNGC|Dmel\CG42701|Dmel_CG15709|Dmel_CG7779|cng|dCNCalpha|dmCNGA	Dmel_CG42701	53A2-53A2	Cyclic nucleotide-gated ion channel subunit A	protein-coding
36806	NM_057768	-1104	TTTTATGATG	caudal(Homeobox)/Drosophila-Embryos-ChIP-Chip(modEncode)/Homer	-	8.03976		NM_057768	CngA	CG15709|CG42701|CG7779|CNG|Cng|DmCNGC|Dmel\CG42701|Dmel_CG15709|Dmel_CG7779|cng|dCNCalpha|dmCNGA	Dmel_CG42701	53A2-53A2	Cyclic nucleotide-gated ion channel subunit A	protein-coding
36758	NM_137227	-671	CGCCATAAAC	caudal(Homeobox)/Drosophila-Embryos-ChIP-Chip(modEncode)/Homer	+	7.95911	Dm.5967	NM_137227	Pex11	CG8315|DmelPex11|Dmel\CG8315|PEX11A|PEX11B	Dmel_CG8315	52D9-52D9	Peroxin 11	protein-coding
36758	NM_137227	-1943	ATTTATTGGC	caudal(Homeobox)/Drosophila-Embryos-ChIP-Chip(modEncode)/Homer	-	7.38432	Dm.5967	NM_137227	Pex11	CG8315|DmelPex11|Dmel\CG8315|PEX11A|PEX11B	Dmel_CG8315	52D9-52D9	Peroxin 11	protein-coding
36752	NM_137223	-584	ATTTATGATG	caudal(Homeobox)/Drosophila-Embryos-ChIP-Chip(modEncode)/Homer	-	7.65647		NM_137223	Cyp4aa1	4aa1|CG8302|Cyp4AA1|Dmel\CG8302	Dmel_CG8302	52D3-52D4	CG8302 gene product from transcript CG8302-RB	protein-coding
36663	NM_079024	-1719	GCTCATAAAG	caudal(Homeobox)/Drosophila-Embryos-ChIP-Chip(modEncode)/Homer	+	7.49456	Dm.632	NM_079024	Cyp6a9	6a9|CG10246|CYP6A9|Cyt-P450-rAF4|Dmel\CG10246|P-450|P450	Dmel_CG10246	51D1-51D1	Cytochrome P450-6a9	protein-coding
36663	NM_079024	-472	CATAATAAAA	caudal(Homeobox)/Drosophila-Embryos-ChIP-Chip(modEncode)/Homer	+	6.75406	Dm.632	NM_079024	Cyp6a9	6a9|CG10246|CYP6A9|Cyt-P450-rAF4|Dmel\CG10246|P-450|P450	Dmel_CG10246	51D1-51D1	Cytochrome P450-6a9	protein-coding
36613	NM_137124	-1836	AGCCATAAAT	caudal(Homeobox)/Drosophila-Embryos-ChIP-Chip(modEncode)/Homer	+	9.36523	Dm.6174	NM_137124	Cpr51A	CG10112|Dmel\CG10112	Dmel_CG10112	51A6-51A6	Cuticular protein 51A	protein-coding
36613	NM_137124	-1535	AACAATAAAA	caudal(Homeobox)/Drosophila-Embryos-ChIP-Chip(modEncode)/Homer	+	7.55719	Dm.6174	NM_137124	Cpr51A	CG10112|Dmel\CG10112	Dmel_CG10112	51A6-51A6	Cuticular protein 51A	protein-coding
36613	NM_137124	-500	GACCATAAAA	caudal(Homeobox)/Drosophila-Embryos-ChIP-Chip(modEncode)/Homer	+	9.55737	Dm.6174	NM_137124	Cpr51A	CG10112|Dmel\CG10112	Dmel_CG10112	51A6-51A6	Cuticular protein 51A	protein-coding
36613	NM_137124	-1095	ATATATGACC	caudal(Homeobox)/Drosophila-Embryos-ChIP-Chip(modEncode)/Homer	-	6.84337	Dm.6174	NM_137124	Cpr51A	CG10112|Dmel\CG10112	Dmel_CG10112	51A6-51A6	Cuticular protein 51A	protein-coding
36531	NM_137062	-854	GCCCATAAAA	caudal(Homeobox)/Drosophila-Embryos-ChIP-Chip(modEncode)/Homer	+	9.05332	Dm.608	NM_137062	CG6347	Dmel\CG6347	Dmel_CG6347	50C6-50C6	CG6347 gene product from transcript CG6347-RA	protein-coding
36531	NM_137062	-149	ACCCATAAAC	caudal(Homeobox)/Drosophila-Embryos-ChIP-Chip(modEncode)/Homer	+	7.09834	Dm.608	NM_137062	CG6347	Dmel\CG6347	Dmel_CG6347	50C6-50C6	CG6347 gene product from transcript CG6347-RA	protein-coding
36530	NM_137061	-1607	TGCCATAAAA	caudal(Homeobox)/Drosophila-Embryos-ChIP-Chip(modEncode)/Homer	+	9.37696	Dm.5230	NM_137061	CG6337	Dmel\CG6337	Dmel_CG6337	50C6-50C6	CG6337 gene product from transcript CG6337-RB	protein-coding
36530	NM_137061	-469	TTTTATGGGC	caudal(Homeobox)/Drosophila-Embryos-ChIP-Chip(modEncode)/Homer	-	9.05332	Dm.5230	NM_137061	CG6337	Dmel\CG6337	Dmel_CG6337	50C6-50C6	CG6337 gene product from transcript CG6337-RB	protein-coding
36530	NM_137061	-1174	GTTTATGGGT	caudal(Homeobox)/Drosophila-Embryos-ChIP-Chip(modEncode)/Homer	-	7.09834	Dm.5230	NM_137061	CG6337	Dmel\CG6337	Dmel_CG6337	50C6-50C6	CG6337 gene product from transcript CG6337-RB	protein-coding
36492	NM_137031	-1471	TGCAATAAAT	caudal(Homeobox)/Drosophila-Embryos-ChIP-Chip(modEncode)/Homer	+	7.70796	Dm.600	NM_137031	cbs	CG4840|Cbs|Dmel\CG4840|dGolgin-97|dem	Dmel_CG4840	50A9-50A9	centrosomin's beautiful sister	protein-coding
36492	NM_137031	-898	TATAATAAAA	caudal(Homeobox)/Drosophila-Embryos-ChIP-Chip(modEncode)/Homer	+	6.93139	Dm.600	NM_137031	cbs	CG4840|Cbs|Dmel\CG4840|dGolgin-97|dem	Dmel_CG4840	50A9-50A9	centrosomin's beautiful sister	protein-coding
36492	NM_137031	-777	AATCGTAAAT	caudal(Homeobox)/Drosophila-Embryos-ChIP-Chip(modEncode)/Homer	+	7.12046	Dm.600	NM_137031	cbs	CG4840|Cbs|Dmel\CG4840|dGolgin-97|dem	Dmel_CG4840	50A9-50A9	centrosomin's beautiful sister	protein-coding
36492	NM_137031	-1580	ATTTATTGTA	caudal(Homeobox)/Drosophila-Embryos-ChIP-Chip(modEncode)/Homer	-	6.80234	Dm.600	NM_137031	cbs	CG4840|Cbs|Dmel\CG4840|dGolgin-97|dem	Dmel_CG4840	50A9-50A9	centrosomin's beautiful sister	protein-coding
46020	NM_143770	-524	GGCCATAAAC	caudal(Homeobox)/Drosophila-Embryos-ChIP-Chip(modEncode)/Homer	+	9.22248		NM_143770	NAT1	CG3845|Dmel\CG3845|Nat1|dNAT1|l(2)01424	Dmel_CG3845	49E1-49E1	CG3845 gene product from transcript CG3845-RA	protein-coding
36409	NM_057868	-1665	AATCGTAAAT	caudal(Homeobox)/Drosophila-Embryos-ChIP-Chip(modEncode)/Homer	+	7.12046	Dm.4630	NM_057868	Nacalpha	CG8759|Dmel\CG8759|NAC|NACalpha|aic|alpha-NAC|alphaNAC|l(2)04329	Dmel_CG8759	49C2-49C3	Nascent polypeptide associated complex protein alpha subunit	protein-coding
36409	NM_057868	-695	GACAATAAAC	caudal(Homeobox)/Drosophila-Embryos-ChIP-Chip(modEncode)/Homer	+	7.03115	Dm.4630	NM_057868	Nacalpha	CG8759|Dmel\CG8759|NAC|NACalpha|aic|alpha-NAC|alphaNAC|l(2)04329	Dmel_CG8759	49C2-49C3	Nascent polypeptide associated complex protein alpha subunit	protein-coding
36409	NM_057868	-1080	TTTTATTAGC	caudal(Homeobox)/Drosophila-Embryos-ChIP-Chip(modEncode)/Homer	-	7.51338	Dm.4630	NM_057868	Nacalpha	CG8759|Dmel\CG8759|NAC|NACalpha|aic|alpha-NAC|alphaNAC|l(2)04329	Dmel_CG8759	49C2-49C3	Nascent polypeptide associated complex protein alpha subunit	protein-coding
36353	NM_136932	-257	GGCAGTAAAC	caudal(Homeobox)/Drosophila-Embryos-ChIP-Chip(modEncode)/Homer	+	6.85186		NM_136932	Cpr49Ag	CG8511|DmelCpr49Ag|Dmel\CG8511	Dmel_CG8511	49A3-49A3	Cuticular protein 49Ag	protein-coding
36353	NM_136932	-176	GGCAATAAAA	caudal(Homeobox)/Drosophila-Embryos-ChIP-Chip(modEncode)/Homer	+	9.17728		NM_136932	Cpr49Ag	CG8511|DmelCpr49Ag|Dmel\CG8511	Dmel_CG8511	49A3-49A3	Cuticular protein 49Ag	protein-coding
36353	NM_136932	-555	TTTTATGGCG	caudal(Homeobox)/Drosophila-Embryos-ChIP-Chip(modEncode)/Homer	-	9.19962		NM_136932	Cpr49Ag	CG8511|DmelCpr49Ag|Dmel\CG8511	Dmel_CG8511	49A3-49A3	Cuticular protein 49Ag	protein-coding
36351	NM_136930	-1895	TGCCGTAAAG	caudal(Homeobox)/Drosophila-Embryos-ChIP-Chip(modEncode)/Homer	+	6.98751	Dm.581	NM_136930	Cpr49Ae	CG8505|DmelCpr49Ae|Dmel\CG8505	Dmel_CG8505	49A2-49A2	Cuticular protein 49Ae	protein-coding
36351	NM_136930	-1826	GACCATAAAG	caudal(Homeobox)/Drosophila-Embryos-ChIP-Chip(modEncode)/Homer	+	8.25284	Dm.581	NM_136930	Cpr49Ae	CG8505|DmelCpr49Ae|Dmel\CG8505	Dmel_CG8505	49A2-49A2	Cuticular protein 49Ae	protein-coding
36293	NM_136880	-1616	AACCATAAAT	caudal(Homeobox)/Drosophila-Embryos-ChIP-Chip(modEncode)/Homer	+	8.4596	Dm.571	NM_136880	CG8888	Dmel\CG8888	Dmel_CG8888	48D8-48E1	CG8888 gene product from transcript CG8888-RA	protein-coding
36293	NM_136880	-794	ATTTATTGCA	caudal(Homeobox)/Drosophila-Embryos-ChIP-Chip(modEncode)/Homer	-	7.70796	Dm.571	NM_136880	CG8888	Dmel\CG8888	Dmel_CG8888	48D8-48E1	CG8888 gene product from transcript CG8888-RA	protein-coding
36293	NM_136880	-831	TTTTATTGGT	caudal(Homeobox)/Drosophila-Embryos-ChIP-Chip(modEncode)/Homer	-	7.05314	Dm.571	NM_136880	CG8888	Dmel\CG8888	Dmel_CG8888	48D8-48E1	CG8888 gene product from transcript CG8888-RA	protein-coding
36293	NM_136880	-1295	ATTTATGGCA	caudal(Homeobox)/Drosophila-Embryos-ChIP-Chip(modEncode)/Homer	-	8.99366	Dm.571	NM_136880	CG8888	Dmel\CG8888	Dmel_CG8888	48D8-48E1	CG8888 gene product from transcript CG8888-RA	protein-coding
36268	NM_001103809	-378	TACAATAAAT	caudal(Homeobox)/Drosophila-Embryos-ChIP-Chip(modEncode)/Homer	+	6.80234		NM_001103809	CG13185	CG18329|Dmel\CG13185	Dmel_CG13185	48C5-48C5	CG13185 gene product from transcript CG13185-RD	protein-coding
36265	NM_136863	-476	CCCCATAAAT	caudal(Homeobox)/Drosophila-Embryos-ChIP-Chip(modEncode)/Homer	+	7.40666	Dm.6135	NM_136863	TwdlBeta	CG8986|CT25838|Dmel\CG8986	Dmel_CG8986	48C5-48C5	CG8986 gene product from transcript CG8986-RA	protein-coding
36250	NM_136851	-1557	TATAATAAAA	caudal(Homeobox)/Drosophila-Embryos-ChIP-Chip(modEncode)/Homer	+	6.93139	Dm.13542	NM_136851	CG13196	Dmel\CG13196	Dmel_CG13196	48C1-48C1	CG13196 gene product from transcript CG13196-RA	protein-coding
36250	NM_136851	-730	GACCATAAAC	caudal(Homeobox)/Drosophila-Embryos-ChIP-Chip(modEncode)/Homer	+	8.31686	Dm.13542	NM_136851	CG13196	Dmel\CG13196	Dmel_CG13196	48C1-48C1	CG13196 gene product from transcript CG13196-RA	protein-coding
36250	NM_136851	-697	TATCATAAAA	caudal(Homeobox)/Drosophila-Embryos-ChIP-Chip(modEncode)/Homer	+	8.2171	Dm.13542	NM_136851	CG13196	Dmel\CG13196	Dmel_CG13196	48C1-48C1	CG13196 gene product from transcript CG13196-RA	protein-coding
36250	NM_136851	-1360	TTTTATGATT	caudal(Homeobox)/Drosophila-Embryos-ChIP-Chip(modEncode)/Homer	-	8.58866	Dm.13542	NM_136851	CG13196	Dmel\CG13196	Dmel_CG13196	48C1-48C1	CG13196 gene product from transcript CG13196-RA	protein-coding
36215	NM_136830	-1767	GGTAATAAAC	caudal(Homeobox)/Drosophila-Embryos-ChIP-Chip(modEncode)/Homer	+	7.68254		NM_136830	kappaTry	CG12388|Dmel\CG12388|SPH109	Dmel_CG12388	47F3-47F3	CG12388 gene product from transcript CG12388-RC	protein-coding
36215	NM_136830	-1458	ATTTATGATT	caudal(Homeobox)/Drosophila-Embryos-ChIP-Chip(modEncode)/Homer	-	8.20537		NM_136830	kappaTry	CG12388|Dmel\CG12388|SPH109	Dmel_CG12388	47F3-47F3	CG12388 gene product from transcript CG12388-RC	protein-coding
36136	NM_136767	-1634	ATTTATGGGA	caudal(Homeobox)/Drosophila-Embryos-ChIP-Chip(modEncode)/Homer	-	7.584	Dm.7713	NM_136767	mms4	CG12936|Dmel\CG12936|EME1	Dmel_CG12936	47C1-47C1	Methyl methanesulfonate sensitivity 4 ortholog (S. cerevisiae)	protein-coding
36121	NM_136754	-1638	GCCAATAAAT	caudal(Homeobox)/Drosophila-Embryos-ChIP-Chip(modEncode)/Homer	+	7.38432	Dm.556	NM_136754	CG11883	Dmel\CG11883	Dmel_CG11883	47B1-47B1	CG11883 gene product from transcript CG11883-RD	protein-coding
36121	NM_136754	-783	AACAATAAAT	caudal(Homeobox)/Drosophila-Embryos-ChIP-Chip(modEncode)/Homer	+	7.1739	Dm.556	NM_136754	CG11883	Dmel\CG11883	Dmel_CG11883	47B1-47B1	CG11883 gene product from transcript CG11883-RD	protein-coding
36121	NM_136754	-232	ATTTATTGTT	caudal(Homeobox)/Drosophila-Embryos-ChIP-Chip(modEncode)/Homer	-	7.1739	Dm.556	NM_136754	CG11883	Dmel\CG11883	Dmel_CG11883	47B1-47B1	CG11883 gene product from transcript CG11883-RD	protein-coding
36121	NM_136754	-287	TTTTATTATG	caudal(Homeobox)/Drosophila-Embryos-ChIP-Chip(modEncode)/Homer	-	6.75406	Dm.556	NM_136754	CG11883	Dmel\CG11883	Dmel_CG11883	47B1-47B1	CG11883 gene product from transcript CG11883-RD	protein-coding
36057	NM_057238	-1619	AATCATAAAT	caudal(Homeobox)/Drosophila-Embryos-ChIP-Chip(modEncode)/Homer	+	8.20537	Dm.3574	NM_057238	Jra	AP-1|AP1|CG2275|D-Jun|D-jun|D-jun/Jra|DJUN|DJun|DM14|Djun|Dmel\CG2275|JRA|JUN|Jun|V|c-Jun|cJun|d-JRA|d-Jun|d-jun|dAP-1|dJRA|dJUN|dJra|dJun|djun|dm-Jun|jra|jun|l(2)46Ef|l(2)IA109|l(2R)IA109	Dmel_CG2275	46E4-46E5|2-60 cM	Jun-related antigen	protein-coding
36057	NM_057238	-837	TACAATAAAT	caudal(Homeobox)/Drosophila-Embryos-ChIP-Chip(modEncode)/Homer	+	6.80234	Dm.3574	NM_057238	Jra	AP-1|AP1|CG2275|D-Jun|D-jun|D-jun/Jra|DJUN|DJun|DM14|Djun|Dmel\CG2275|JRA|JUN|Jun|V|c-Jun|cJun|d-JRA|d-Jun|d-jun|dAP-1|dJRA|dJUN|dJra|dJun|djun|dm-Jun|jra|jun|l(2)46Ef|l(2)IA109|l(2R)IA109	Dmel_CG2275	46E4-46E5|2-60 cM	Jun-related antigen	protein-coding
36057	NM_057238	-550	TATCATAAAT	caudal(Homeobox)/Drosophila-Embryos-ChIP-Chip(modEncode)/Homer	+	7.83381	Dm.3574	NM_057238	Jra	AP-1|AP1|CG2275|D-Jun|D-jun|D-jun/Jra|DJUN|DJun|DM14|Djun|Dmel\CG2275|JRA|JUN|Jun|V|c-Jun|cJun|d-JRA|d-Jun|d-jun|dAP-1|dJRA|dJUN|dJra|dJun|djun|dm-Jun|jra|jun|l(2)46Ef|l(2)IA109|l(2R)IA109	Dmel_CG2275	46E4-46E5|2-60 cM	Jun-related antigen	protein-coding
36057	NM_057238	-230	TTTTACTGCC	caudal(Homeobox)/Drosophila-Embryos-ChIP-Chip(modEncode)/Homer	-	8.09237	Dm.3574	NM_057238	Jra	AP-1|AP1|CG2275|D-Jun|D-jun|D-jun/Jra|DJUN|DJun|DM14|Djun|Dmel\CG2275|JRA|JUN|Jun|V|c-Jun|cJun|d-JRA|d-Jun|d-jun|dAP-1|dJRA|dJUN|dJra|dJun|djun|dm-Jun|jra|jun|l(2)46Ef|l(2)IA109|l(2R)IA109	Dmel_CG2275	46E4-46E5|2-60 cM	Jun-related antigen	protein-coding
36057	NM_057238	-558	ATTTATTGCT	caudal(Homeobox)/Drosophila-Embryos-ChIP-Chip(modEncode)/Homer	-	8.07952	Dm.3574	NM_057238	Jra	AP-1|AP1|CG2275|D-Jun|D-jun|D-jun/Jra|DJUN|DJun|DM14|Djun|Dmel\CG2275|JRA|JUN|Jun|V|c-Jun|cJun|d-JRA|d-Jun|d-jun|dAP-1|dJRA|dJUN|dJra|dJun|djun|dm-Jun|jra|jun|l(2)46Ef|l(2)IA109|l(2R)IA109	Dmel_CG2275	46E4-46E5|2-60 cM	Jun-related antigen	protein-coding
36057	NM_057238	-729	TTTTAGGGCC	caudal(Homeobox)/Drosophila-Embryos-ChIP-Chip(modEncode)/Homer	-	6.92134	Dm.3574	NM_057238	Jra	AP-1|AP1|CG2275|D-Jun|D-jun|D-jun/Jra|DJUN|DJun|DM14|Djun|Dmel\CG2275|JRA|JUN|Jun|V|c-Jun|cJun|d-JRA|d-Jun|d-jun|dAP-1|dJRA|dJUN|dJra|dJun|djun|dm-Jun|jra|jun|l(2)46Ef|l(2)IA109|l(2R)IA109	Dmel_CG2275	46E4-46E5|2-60 cM	Jun-related antigen	protein-coding
36057	NM_057238	-1246	TTTTATGGGT	caudal(Homeobox)/Drosophila-Embryos-ChIP-Chip(modEncode)/Homer	-	8.33885	Dm.3574	NM_057238	Jra	AP-1|AP1|CG2275|D-Jun|D-jun|D-jun/Jra|DJUN|DJun|DM14|Djun|Dmel\CG2275|JRA|JUN|Jun|V|c-Jun|cJun|d-JRA|d-Jun|d-jun|dAP-1|dJRA|dJUN|dJra|dJun|djun|dm-Jun|jra|jun|l(2)46Ef|l(2)IA109|l(2R)IA109	Dmel_CG2275	46E4-46E5|2-60 cM	Jun-related antigen	protein-coding
36029	NM_136691	-1745	CGCCATAAAA	caudal(Homeobox)/Drosophila-Embryos-ChIP-Chip(modEncode)/Homer	+	9.19962	Dm.4300	NM_136691	CG1441	Dmel\CG1441	Dmel_CG1441	46C4-46C4	CG1441 gene product from transcript CG1441-RB	protein-coding
36029	NM_136691	-925	GGCCATAAAG	caudal(Homeobox)/Drosophila-Embryos-ChIP-Chip(modEncode)/Homer	+	9.15846	Dm.4300	NM_136691	CG1441	Dmel\CG1441	Dmel_CG1441	46C4-46C4	CG1441 gene product from transcript CG1441-RB	protein-coding
36029	NM_136691	-303	GATAATAAAT	caudal(Homeobox)/Drosophila-Embryos-ChIP-Chip(modEncode)/Homer	+	7.63413	Dm.4300	NM_136691	CG1441	Dmel\CG1441	Dmel_CG1441	46C4-46C4	CG1441 gene product from transcript CG1441-RB	protein-coding
36029	NM_136691	-343	TTTTATGATT	caudal(Homeobox)/Drosophila-Embryos-ChIP-Chip(modEncode)/Homer	-	8.58866	Dm.4300	NM_136691	CG1441	Dmel\CG1441	Dmel_CG1441	46C4-46C4	CG1441 gene product from transcript CG1441-RB	protein-coding
36029	NM_136691	-1435	TTTTATTACG	caudal(Homeobox)/Drosophila-Embryos-ChIP-Chip(modEncode)/Homer	-	7.65968	Dm.4300	NM_136691	CG1441	Dmel\CG1441	Dmel_CG1441	46C4-46C4	CG1441 gene product from transcript CG1441-RB	protein-coding
36029	NM_136691	-1859	TTTTATTGTT	caudal(Homeobox)/Drosophila-Embryos-ChIP-Chip(modEncode)/Homer	-	7.55719	Dm.4300	NM_136691	CG1441	Dmel\CG1441	Dmel_CG1441	46C4-46C4	CG1441 gene product from transcript CG1441-RB	protein-coding
36012	NM_136677	-1977	CTTTATGACC	caudal(Homeobox)/Drosophila-Embryos-ChIP-Chip(modEncode)/Homer	-	8.90423	Dm.14726	NM_136677	CG1663	Dmel\CG1663	Dmel_CG1663	46B4-46B4	CG1663 gene product from transcript CG1663-RA	protein-coding
36005	NM_136672	-1255	ATTTATGGTG	caudal(Homeobox)/Drosophila-Embryos-ChIP-Chip(modEncode)/Homer	-	7.91071	Dm.3162	NM_136672	CG1688	BcDNA:GH04802|Dmel\CG1688|anon-WO0109301.12|anon-WO0109301.47|anon-WO0109301.48|anon-WO0109301.49|anon-WO0109301.50	Dmel_CG1688	46B2-46B4	CG1688 gene product from transcript CG1688-RA	protein-coding
36006	NM_136673	-354	GATAATAAAA	caudal(Homeobox)/Drosophila-Embryos-ChIP-Chip(modEncode)/Homer	+	8.01742	Dm.22009	NM_136673	CG1698	DmNAT5|Dmel\CG1698	Dmel_CG1698	46B3-46B3	CG1698 gene product from transcript CG1698-RA	protein-coding
5740204	NM_001103776	-44	AACCGTAAAA	caudal(Homeobox)/Drosophila-Embryos-ChIP-Chip(modEncode)/Homer	+	7.75798	Dm.19889	NM_001103776	clos	CG12927|CG12928|CG1863|CG33479|CG34364|CG42600|Dmel\CG42600|Dmel_CG12927|Dmel_CG12928|Dmel_CG1863|Dmel_CG33479|Dmel_CG34364	Dmel_CG42600	45F5-45F5	closca	protein-coding
5740204	NM_001103776	-24	GGTAGTAAAA	caudal(Homeobox)/Drosophila-Embryos-ChIP-Chip(modEncode)/Homer	+	7.83813	Dm.19889	NM_001103776	clos	CG12927|CG12928|CG1863|CG33479|CG34364|CG42600|Dmel\CG42600|Dmel_CG12927|Dmel_CG12928|Dmel_CG1863|Dmel_CG33479|Dmel_CG34364	Dmel_CG42600	45F5-45F5	closca	protein-coding
45524	NM_080089	-969	AATCATAAAT	caudal(Homeobox)/Drosophila-Embryos-ChIP-Chip(modEncode)/Homer	+	8.20537	Dm.1795	NM_080089	Cyp4p1	4p1|CG10842|Dmel\CG10842|P-450|P450|anon-WO0140519.35	Dmel_CG10842	45B7-45B7	Cytochrome P450-4p1	protein-coding
45524	NM_080089	-236	AACAATAAAA	caudal(Homeobox)/Drosophila-Embryos-ChIP-Chip(modEncode)/Homer	+	7.55719	Dm.1795	NM_080089	Cyp4p1	4p1|CG10842|Dmel\CG10842|P-450|P450|anon-WO0140519.35	Dmel_CG10842	45B7-45B7	Cytochrome P450-4p1	protein-coding
45524	NM_080089	-1951	CTTTATTGCA	caudal(Homeobox)/Drosophila-Embryos-ChIP-Chip(modEncode)/Homer	-	6.78672	Dm.1795	NM_080089	Cyp4p1	4p1|CG10842|Dmel\CG10842|P-450|P450|anon-WO0140519.35	Dmel_CG10842	45B7-45B7	Cytochrome P450-4p1	protein-coding
35908	NM_136597	-182	ATTTATTGTT	caudal(Homeobox)/Drosophila-Embryos-ChIP-Chip(modEncode)/Homer	-	7.1739	Dm.6060	NM_136597	CG8170	Dmel\CG8170|SP54	Dmel_CG8170	45A1-45A1	CG8170 gene product from transcript CG8170-RA	protein-coding
35908	NM_136597	-480	TTTTATTGTT	caudal(Homeobox)/Drosophila-Embryos-ChIP-Chip(modEncode)/Homer	-	7.55719	Dm.6060	NM_136597	CG8170	Dmel\CG8170|SP54	Dmel_CG8170	45A1-45A1	CG8170 gene product from transcript CG8170-RA	protein-coding
35908	NM_136597	-687	CTTTACGACT	caudal(Homeobox)/Drosophila-Embryos-ChIP-Chip(modEncode)/Homer	-	7.10484	Dm.6060	NM_136597	CG8170	Dmel\CG8170|SP54	Dmel_CG8170	45A1-45A1	CG8170 gene product from transcript CG8170-RA	protein-coding
35905	NM_136594	-1321	TACCATAAAT	caudal(Homeobox)/Drosophila-Embryos-ChIP-Chip(modEncode)/Homer	+	8.08804	Dm.13532	NM_136594	CG8172	Dmel\CG8172|SP32|c-SP32	Dmel_CG8172	45A1-45A1	CG8172 gene product from transcript CG8172-RD	protein-coding
35905	NM_136594	-913	GTTTACGGCT	caudal(Homeobox)/Drosophila-Embryos-ChIP-Chip(modEncode)/Homer	-	7.4231	Dm.13532	NM_136594	CG8172	Dmel\CG8172|SP32|c-SP32	Dmel_CG8172	45A1-45A1	CG8172 gene product from transcript CG8172-RD	protein-coding
35840	NM_136549	-1289	CGCAGTAAAA	caudal(Homeobox)/Drosophila-Embryos-ChIP-Chip(modEncode)/Homer	+	6.829	Dm.17809	NM_136549	CG14752	Dmel\CG14752	Dmel_CG14752	44D4-44D4	CG14752 gene product from transcript CG14752-RA	protein-coding
35840	NM_136549	-755	ATTTACGGCG	caudal(Homeobox)/Drosophila-Embryos-ChIP-Chip(modEncode)/Homer	-	7.73142	Dm.17809	NM_136549	CG14752	Dmel\CG14752	Dmel_CG14752	44D4-44D4	CG14752 gene product from transcript CG14752-RA	protein-coding
35840	NM_136549	-766	TTTTATTGCA	caudal(Homeobox)/Drosophila-Embryos-ChIP-Chip(modEncode)/Homer	-	8.09125	Dm.17809	NM_136549	CG14752	Dmel\CG14752	Dmel_CG14752	44D4-44D4	CG14752 gene product from transcript CG14752-RA	protein-coding
35774	NM_078934	-95	ATTTATTATT	caudal(Homeobox)/Drosophila-Embryos-ChIP-Chip(modEncode)/Homer	-	6.91966	Dm.2016	NM_078934	sut1	CG8714|Dmel\CG8714|Sut1	Dmel_CG8714	44A4-44A4	sugar transporter 1	protein-coding
35774	NM_078934	-404	TTTTATTAGC	caudal(Homeobox)/Drosophila-Embryos-ChIP-Chip(modEncode)/Homer	-	7.51338	Dm.2016	NM_078934	sut1	CG8714|Dmel\CG8714|Sut1	Dmel_CG8714	44A4-44A4	sugar transporter 1	protein-coding
35761	NM_136498	-555	GACAATAAAG	caudal(Homeobox)/Drosophila-Embryos-ChIP-Chip(modEncode)/Homer	+	6.96713	Dm.11366	NM_136498	ACC	A1Z784_DROME|ACoT|CG11198|CG8723|DmACC|Dmel\CG11198|FBgn0043811|dACC	Dmel_CG11198	44A1-44A2	Acetyl-CoA carboxylase	protein-coding
35761	NM_136498	-663	TTTTATGAGT	caudal(Homeobox)/Drosophila-Embryos-ChIP-Chip(modEncode)/Homer	-	8.08462	Dm.11366	NM_136498	ACC	A1Z784_DROME|ACoT|CG11198|CG8723|DmACC|Dmel\CG11198|FBgn0043811|dACC	Dmel_CG11198	44A1-44A2	Acetyl-CoA carboxylase	protein-coding
35761	NM_136498	-676	TTTTATGGTT	caudal(Homeobox)/Drosophila-Embryos-ChIP-Chip(modEncode)/Homer	-	8.8429	Dm.11366	NM_136498	ACC	A1Z784_DROME|ACoT|CG11198|CG8723|DmACC|Dmel\CG11198|FBgn0043811|dACC	Dmel_CG11198	44A1-44A2	Acetyl-CoA carboxylase	protein-coding
35761	NM_136498	-1272	TTTTATGACT	caudal(Homeobox)/Drosophila-Embryos-ChIP-Chip(modEncode)/Homer	-	9.49428	Dm.11366	NM_136498	ACC	A1Z784_DROME|ACoT|CG11198|CG8723|DmACC|Dmel\CG11198|FBgn0043811|dACC	Dmel_CG11198	44A1-44A2	Acetyl-CoA carboxylase	protein-coding
35651	NM_136424	-1337	AGCCATATAA	caudal(Homeobox)/Drosophila-Embryos-ChIP-Chip(modEncode)/Homer	+	6.76642	Dm.503	NM_136424	CG12164	Dmel\CG12164	Dmel_CG12164	43A4-43A4	CG12164 gene product from transcript CG12164-RB	protein-coding
35613	NM_078906	-31	GCTCATAAAA	caudal(Homeobox)/Drosophila-Embryos-ChIP-Chip(modEncode)/Homer	+	8.79909	Dm.499	NM_078906	Tsp42Ed	BcDNA:GH07074|CG12846|Dm.Tsp42Ed|Dmel\CG12846|GH07074	Dmel_CG12846	42E5-42E5	Tetraspanin 42Ed	protein-coding
35613	NM_078906	-273	TTTTACTACA	caudal(Homeobox)/Drosophila-Embryos-ChIP-Chip(modEncode)/Homer	-	6.7521	Dm.499	NM_078906	Tsp42Ed	BcDNA:GH07074|CG12846|Dm.Tsp42Ed|Dmel\CG12846|GH07074	Dmel_CG12846	42E5-42E5	Tetraspanin 42Ed	protein-coding
35554	NM_078903	-1132	AGTAATAAAA	caudal(Homeobox)/Drosophila-Embryos-ChIP-Chip(modEncode)/Homer	+	8.20858	Dm.3155	NM_078903	Pld	CG12110|Dmel\CG12110|PLD|dPLD|dPld|mitoPLD|pld|pld1	Dmel_CG12110	42A14-42A14	Phospholipase D	protein-coding
318859	NM_165362	-1458	CACAATAAAA	caudal(Homeobox)/Drosophila-Embryos-ChIP-Chip(modEncode)/Homer	+	7.00829	Dm.20929	NM_165362	CG31626	BcDNA:RE20756|Dmel\CG31626	Dmel_CG31626	39B3-39B4	CG31626 gene product from transcript CG31626-RA	protein-coding
35351	NM_144336	-1131	GGTAATAAAA	caudal(Homeobox)/Drosophila-Embryos-ChIP-Chip(modEncode)/Homer	+	8.92305	Dm.14161	NM_144336	CG31676	BcDNA:RH34376|CG14403|CG14404|Dmel\CG31676	Dmel_CG31676	38F2-38F2	CG31676 gene product from transcript CG31676-RB	protein-coding
35351	NM_144336	-652	AATAATAAAA	caudal(Homeobox)/Drosophila-Embryos-ChIP-Chip(modEncode)/Homer	+	7.30295	Dm.14161	NM_144336	CG31676	BcDNA:RH34376|CG14403|CG14404|Dmel\CG31676	Dmel_CG31676	38F2-38F2	CG31676 gene product from transcript CG31676-RB	protein-coding
35286	NM_165316	-1213	GCCAATAAAA	caudal(Homeobox)/Drosophila-Embryos-ChIP-Chip(modEncode)/Homer	+	7.76761	Dm.5706	NM_165316	sNPF	38B.2|CG13968|Dmel\CG13968|Drm-sNPF|Drm-sNPF-1|Drm-sNPF-2|Drm-sNPF-3|Drm-sNPF-4|Drm-sNPF-AP1|LRLRFamide|SNPF|lrlrfa|s-NPF|sNPF-1|sNPF-1[4-11]|sNPF-2|sNPF-2[12-19]|sNPF-2s|sNPF-3|sNPF-4|sNPF1|sNPF3|short NPF|snpf	Dmel_CG13968	38B1-38B1	short neuropeptide F precursor	protein-coding
35286	NM_165316	-34	TTTTACGGCT	caudal(Homeobox)/Drosophila-Embryos-ChIP-Chip(modEncode)/Homer	-	8.66361	Dm.5706	NM_165316	sNPF	38B.2|CG13968|Dmel\CG13968|Drm-sNPF|Drm-sNPF-1|Drm-sNPF-2|Drm-sNPF-3|Drm-sNPF-4|Drm-sNPF-AP1|LRLRFamide|SNPF|lrlrfa|s-NPF|sNPF-1|sNPF-1[4-11]|sNPF-2|sNPF-2[12-19]|sNPF-2s|sNPF-3|sNPF-4|sNPF1|sNPF3|short NPF|snpf	Dmel_CG13968	38B1-38B1	short neuropeptide F precursor	protein-coding
35286	NM_165316	-986	CTTTATTGCA	caudal(Homeobox)/Drosophila-Embryos-ChIP-Chip(modEncode)/Homer	-	6.78672	Dm.5706	NM_165316	sNPF	38B.2|CG13968|Dmel\CG13968|Drm-sNPF|Drm-sNPF-1|Drm-sNPF-2|Drm-sNPF-3|Drm-sNPF-4|Drm-sNPF-AP1|LRLRFamide|SNPF|lrlrfa|s-NPF|sNPF-1|sNPF-1[4-11]|sNPF-2|sNPF-2[12-19]|sNPF-2s|sNPF-3|sNPF-4|sNPF1|sNPF3|short NPF|snpf	Dmel_CG13968	38B1-38B1	short neuropeptide F precursor	protein-coding
35286	NM_165316	-1139	CTTTATGGTT	caudal(Homeobox)/Drosophila-Embryos-ChIP-Chip(modEncode)/Homer	-	7.53837	Dm.5706	NM_165316	sNPF	38B.2|CG13968|Dmel\CG13968|Drm-sNPF|Drm-sNPF-1|Drm-sNPF-2|Drm-sNPF-3|Drm-sNPF-4|Drm-sNPF-AP1|LRLRFamide|SNPF|lrlrfa|s-NPF|sNPF-1|sNPF-1[4-11]|sNPF-2|sNPF-2[12-19]|sNPF-2s|sNPF-3|sNPF-4|sNPF1|sNPF3|short NPF|snpf	Dmel_CG13968	38B1-38B1	short neuropeptide F precursor	protein-coding
35106	NM_136039	-1197	AATAATAAAT	caudal(Homeobox)/Drosophila-Embryos-ChIP-Chip(modEncode)/Homer	+	6.91966	Dm.455	NM_136039	CG10211	Dmel\CG10211	Dmel_CG10211	36F6-36F6	CG10211 gene product from transcript CG10211-RB	protein-coding
35106	NM_136039	-323	TTTTATGGGT	caudal(Homeobox)/Drosophila-Embryos-ChIP-Chip(modEncode)/Homer	-	8.33885	Dm.455	NM_136039	CG10211	Dmel\CG10211	Dmel_CG10211	36F6-36F6	CG10211 gene product from transcript CG10211-RB	protein-coding
35106	NM_136039	-922	ATTTATGGCT	caudal(Homeobox)/Drosophila-Embryos-ChIP-Chip(modEncode)/Homer	-	9.36523	Dm.455	NM_136039	CG10211	Dmel\CG10211	Dmel_CG10211	36F6-36F6	CG10211 gene product from transcript CG10211-RB	protein-coding
35068	NM_136009	-1851	CACCATAAAC	caudal(Homeobox)/Drosophila-Embryos-ChIP-Chip(modEncode)/Homer	+	7.05349	Dm.17998	NM_136009	Sytalpha	CG5559|Dmel\CG5559|SYT-alpha|SYT3|Syt alpha|Syt3|dsytalpha|sytalpha	Dmel_CG5559	36D-36D	Synaptotagmin alpha	protein-coding
35068	NM_136009	-136	ATTTATTGGC	caudal(Homeobox)/Drosophila-Embryos-ChIP-Chip(modEncode)/Homer	-	7.38432	Dm.17998	NM_136009	Sytalpha	CG5559|Dmel\CG5559|SYT-alpha|SYT3|Syt alpha|Syt3|dsytalpha|sytalpha	Dmel_CG5559	36D-36D	Synaptotagmin alpha	protein-coding
35045	NM_078865	-1851	AGCAATAAAA	caudal(Homeobox)/Drosophila-Embryos-ChIP-Chip(modEncode)/Homer	+	8.46281	Dm.19845	NM_078865	Dif	6794|CG6794|DIF|Dmel\CG6794|dif	Dmel_CG6794	36C7-36C8	Dorsal-related immunity factor	protein-coding
35045	NM_078865	-1446	AGCCATAAAG	caudal(Homeobox)/Drosophila-Embryos-ChIP-Chip(modEncode)/Homer	+	8.44399	Dm.19845	NM_078865	Dif	6794|CG6794|DIF|Dmel\CG6794|dif	Dmel_CG6794	36C7-36C8	Dorsal-related immunity factor	protein-coding
35045	NM_078865	-479	AACAATAAAT	caudal(Homeobox)/Drosophila-Embryos-ChIP-Chip(modEncode)/Homer	+	7.1739	Dm.19845	NM_078865	Dif	6794|CG6794|DIF|Dmel\CG6794|dif	Dmel_CG6794	36C7-36C8	Dorsal-related immunity factor	protein-coding
35045	NM_078865	-496	TTTTATGATA	caudal(Homeobox)/Drosophila-Embryos-ChIP-Chip(modEncode)/Homer	-	8.2171	Dm.19845	NM_078865	Dif	6794|CG6794|DIF|Dmel\CG6794|dif	Dmel_CG6794	36C7-36C8	Dorsal-related immunity factor	protein-coding
35005	NM_078862	-315	ATTTATGGGT	caudal(Homeobox)/Drosophila-Embryos-ChIP-Chip(modEncode)/Homer	-	7.95556	Dm.2635	NM_078862	yellow-b	CG17914|Dmel\CG17914|Yellow-b|yell-b	Dmel_CG17914	36A14-36A14	CG17914 gene product from transcript CG17914-RB	protein-coding
35002	NM_135962	-279	CACAATAAAA	caudal(Homeobox)/Drosophila-Embryos-ChIP-Chip(modEncode)/Homer	+	7.00829	Dm.23210	NM_135962	ChLD3	CG17905|DmCDA3|DmChLD3|Dmel\CG17905	Dmel_CG17905	36A13-36A14	CG17905 gene product from transcript CG17905-RA	protein-coding
34946	NM_057517	-740	ATTTATGCCC	caudal(Homeobox)/Drosophila-Embryos-ChIP-Chip(modEncode)/Homer	-	6.8345	Dm.7521	NM_057517	BicC	BG:DS00913.2|BICC|Bic-C|CG4824|Dmel\CG4824|Dromel_CG4824_FBtr0080804_bicc_mORF|br34|l(2)br34	Dmel_CG4824	35E2-35E2|2-51 cM	Bicaudal C	protein-coding
34946	NM_057517	-1236	TTTTACGGTT	caudal(Homeobox)/Drosophila-Embryos-ChIP-Chip(modEncode)/Homer	-	7.75798	Dm.7521	NM_057517	BicC	BG:DS00913.2|BICC|Bic-C|CG4824|Dmel\CG4824|Dromel_CG4824_FBtr0080804_bicc_mORF|br34|l(2)br34	Dmel_CG4824	35E2-35E2|2-51 cM	Bicaudal C	protein-coding
34945	NM_078856	-799	GTTTATTGCT	caudal(Homeobox)/Drosophila-Embryos-ChIP-Chip(modEncode)/Homer	-	7.22231	Dm.2594	NM_078856	beat-Ic	BG:DS00913.1|Beat-Ic|CG4838|CT15531|Dmel\CG4838|beat Ic|beat-C	Dmel_CG4838	35E1-35E2	beaten path Ic	protein-coding
318970	NM_165098	-217	AACAATAAAA	caudal(Homeobox)/Drosophila-Embryos-ChIP-Chip(modEncode)/Homer	+	7.55719		NM_165098	CG31832	AAF44911|BG:DS00929.7|DS00929.7|Dmel\CG31832|FBpp0080285	Dmel_CG31832	35B8-35B8	CG31832 gene product from transcript CG31832-RB	protein-coding
318970	NM_165098	-181	AACAATAAAA	caudal(Homeobox)/Drosophila-Embryos-ChIP-Chip(modEncode)/Homer	+	7.55719		NM_165098	CG31832	AAF44911|BG:DS00929.7|DS00929.7|Dmel\CG31832|FBpp0080285	Dmel_CG31832	35B8-35B8	CG31832 gene product from transcript CG31832-RB	protein-coding
318970	NM_165098	-1691	TTTTACGATT	caudal(Homeobox)/Drosophila-Embryos-ChIP-Chip(modEncode)/Homer	-	7.50375		NM_165098	CG31832	AAF44911|BG:DS00929.7|DS00929.7|Dmel\CG31832|FBpp0080285	Dmel_CG31832	35B8-35B8	CG31832 gene product from transcript CG31832-RB	protein-coding
34863	NM_135882	-1339	AACAATAAAA	caudal(Homeobox)/Drosophila-Embryos-ChIP-Chip(modEncode)/Homer	+	7.55719	Dm.435	NM_135882	CG15279	BG:DS03431.1|DS03431.1|DmNAT6|Dmel\CG15279|anon-WO0149848.9	Dmel_CG15279	35B6-35B6	CG15279 gene product from transcript CG15279-RB	protein-coding
34863	NM_135882	-502	TGCCGTAAAT	caudal(Homeobox)/Drosophila-Embryos-ChIP-Chip(modEncode)/Homer	+	7.90875	Dm.435	NM_135882	CG15279	BG:DS03431.1|DS03431.1|DmNAT6|Dmel\CG15279|anon-WO0149848.9	Dmel_CG15279	35B6-35B6	CG15279 gene product from transcript CG15279-RB	protein-coding
34863	NM_135882	-285	TTTTATGGGA	caudal(Homeobox)/Drosophila-Embryos-ChIP-Chip(modEncode)/Homer	-	7.96729	Dm.435	NM_135882	CG15279	BG:DS03431.1|DS03431.1|DmNAT6|Dmel\CG15279|anon-WO0149848.9	Dmel_CG15279	35B6-35B6	CG15279 gene product from transcript CG15279-RB	protein-coding
34863	NM_135882	-1607	TTTTATTGTA	caudal(Homeobox)/Drosophila-Embryos-ChIP-Chip(modEncode)/Homer	-	7.18563	Dm.435	NM_135882	CG15279	BG:DS03431.1|DS03431.1|DmNAT6|Dmel\CG15279|anon-WO0149848.9	Dmel_CG15279	35B6-35B6	CG15279 gene product from transcript CG15279-RB	protein-coding
34809	NM_135844	-754	TTTTACGACT	caudal(Homeobox)/Drosophila-Embryos-ChIP-Chip(modEncode)/Homer	-	8.40937	Dm.12177	NM_135844	CG16886	BG:DS00180.2|Dmel\CG16886|vajk-1	Dmel_CG16886	34E4-34E4	CG16886 gene product from transcript CG16886-RB	protein-coding
34802	NM_135840	-1623	GCCAATAAAA	caudal(Homeobox)/Drosophila-Embryos-ChIP-Chip(modEncode)/Homer	+	7.76761		NM_135840	CG7968	BG:DS00941.15|DS00941.15|Dmel\CG7968	Dmel_CG7968	34D8-34D8	CG7968 gene product from transcript CG7968-RA	protein-coding
34647	NM_135714	-17	TTATATGACC	caudal(Homeobox)/Drosophila-Embryos-ChIP-Chip(modEncode)/Homer	-	7.22666	Dm.6694	NM_135714	atilla	CG6579|Dmel\CG6579	Dmel_CG6579	33D2-33D3	CG6579 gene product from transcript CG6579-RB	protein-coding
34647	NM_135714	-1521	CTTTATGGTG	caudal(Homeobox)/Drosophila-Embryos-ChIP-Chip(modEncode)/Homer	-	6.98947	Dm.6694	NM_135714	atilla	CG6579|Dmel\CG6579	Dmel_CG6579	33D2-33D3	CG6579 gene product from transcript CG6579-RB	protein-coding
34588	NM_135672	-1936	AGCCGTAAAC	caudal(Homeobox)/Drosophila-Embryos-ChIP-Chip(modEncode)/Homer	+	7.4231	Dm.26793	NM_135672	CG14931	Dmel\CG14931	Dmel_CG14931	33A1-33A1	CG14931 gene product from transcript CG14931-RC	protein-coding
34588	NM_135672	-298	ACCCATAAAT	caudal(Homeobox)/Drosophila-Embryos-ChIP-Chip(modEncode)/Homer	+	7.95556	Dm.26793	NM_135672	CG14931	Dmel\CG14931	Dmel_CG14931	33A1-33A1	CG14931 gene product from transcript CG14931-RC	protein-coding
34588	NM_135672	-1706	TTATATGGCC	caudal(Homeobox)/Drosophila-Embryos-ChIP-Chip(modEncode)/Homer	-	7.48089	Dm.26793	NM_135672	CG14931	Dmel\CG14931	Dmel_CG14931	33A1-33A1	CG14931 gene product from transcript CG14931-RC	protein-coding
34489	NM_135609	-654	TTTTATTACA	caudal(Homeobox)/Drosophila-Embryos-ChIP-Chip(modEncode)/Homer	-	7.83701	Dm.23869	NM_135609	CG17127	Dmel\CG17127	Dmel_CG17127	32A5-32A5	CG17127 gene product from transcript CG17127-RB	protein-coding
43973	NM_078816	-362	CATCATAAAA	caudal(Homeobox)/Drosophila-Embryos-ChIP-Chip(modEncode)/Homer	+	8.03976	Dm.6707	NM_078816	Lip1	CG7279|Dmel\CG7279|Dmlip1|LIP1Dm|Lip|dLip1|dilp1|lip1	Dmel_CG7279	32A4-32A4	Lipase 1	protein-coding
43973	NM_078816	-18	TTTTATTATT	caudal(Homeobox)/Drosophila-Embryos-ChIP-Chip(modEncode)/Homer	-	7.30295	Dm.6707	NM_078816	Lip1	CG7279|Dmel\CG7279|Dmlip1|LIP1Dm|Lip|dLip1|dilp1|lip1	Dmel_CG7279	32A4-32A4	Lipase 1	protein-coding
34350	NM_058124	-1144	CATCATAAAC	caudal(Homeobox)/Drosophila-Embryos-ChIP-Chip(modEncode)/Homer	+	6.79926		NM_058124	Sur	BEST:CK00325|CG5772|CK00325|CYO|Dme_CG5772|Dmel\CG5772|Dsur|SUR|cyo|dSUR|dSur|dsur|sur	Dmel_CG5772	31B1-31B1	Sulfonylurea receptor	protein-coding
34350	NM_058124	-941	TTTTATGCCC	caudal(Homeobox)/Drosophila-Embryos-ChIP-Chip(modEncode)/Homer	-	7.21779		NM_058124	Sur	BEST:CK00325|CG5772|CK00325|CYO|Dme_CG5772|Dmel\CG5772|Dsur|SUR|cyo|dSUR|dSur|dsur|sur	Dmel_CG5772	31B1-31B1	Sulfonylurea receptor	protein-coding
34326	NM_135489	-516	GGGCATAAAA	caudal(Homeobox)/Drosophila-Embryos-ChIP-Chip(modEncode)/Homer	+	7.21779	Dm.3557	NM_135489	CG5846	Dmel\CG5846	Dmel_CG5846	30F2-30F2	CG5846 gene product from transcript CG5846-RA	protein-coding
34326	NM_135489	-172	TTTTATGATT	caudal(Homeobox)/Drosophila-Embryos-ChIP-Chip(modEncode)/Homer	-	8.58866	Dm.3557	NM_135489	CG5846	Dmel\CG5846	Dmel_CG5846	30F2-30F2	CG5846 gene product from transcript CG5846-RA	protein-coding
34326	NM_135489	-911	TTTTATGAGT	caudal(Homeobox)/Drosophila-Embryos-ChIP-Chip(modEncode)/Homer	-	8.08462	Dm.3557	NM_135489	CG5846	Dmel\CG5846	Dmel_CG5846	30F2-30F2	CG5846 gene product from transcript CG5846-RA	protein-coding
34297	NM_135466	-75	GACCGTAAAT	caudal(Homeobox)/Drosophila-Embryos-ChIP-Chip(modEncode)/Homer	+	8.08916	Dm.7694	NM_135466	CG17633	Dmel\CG17633	Dmel_CG17633	30C8-30C8	CG17633 gene product from transcript CG17633-RA	protein-coding
34297	NM_135466	-101	ATTTACTGCC	caudal(Homeobox)/Drosophila-Embryos-ChIP-Chip(modEncode)/Homer	-	7.70908	Dm.7694	NM_135466	CG17633	Dmel\CG17633	Dmel_CG17633	30C8-30C8	CG17633 gene product from transcript CG17633-RA	protein-coding
44173	NM_079975	-1324	AATAATAAAA	caudal(Homeobox)/Drosophila-Embryos-ChIP-Chip(modEncode)/Homer	+	7.30295	Dm.20299	NM_079975	hoip	CG3949|Dmel\CG3949|HOIP|Hoip	Dmel_CG3949	30C5-30C5	hoi-polloi	protein-coding
44173	NM_079975	-895	GGGCATAAAA	caudal(Homeobox)/Drosophila-Embryos-ChIP-Chip(modEncode)/Homer	+	7.21779	Dm.20299	NM_079975	hoip	CG3949|Dmel\CG3949|HOIP|Hoip	Dmel_CG3949	30C5-30C5	hoi-polloi	protein-coding
44173	NM_079975	-313	TTTTATTGTT	caudal(Homeobox)/Drosophila-Embryos-ChIP-Chip(modEncode)/Homer	-	7.55719	Dm.20299	NM_079975	hoip	CG3949|Dmel\CG3949|HOIP|Hoip	Dmel_CG3949	30C5-30C5	hoi-polloi	protein-coding
44173	NM_079975	-696	ATTTACGACT	caudal(Homeobox)/Drosophila-Embryos-ChIP-Chip(modEncode)/Homer	-	8.02608	Dm.20299	NM_079975	hoip	CG3949|Dmel\CG3949|HOIP|Hoip	Dmel_CG3949	30C5-30C5	hoi-polloi	protein-coding
44173	NM_079975	-925	CTTTATTGCT	caudal(Homeobox)/Drosophila-Embryos-ChIP-Chip(modEncode)/Homer	-	7.15828	Dm.20299	NM_079975	hoip	CG3949|Dmel\CG3949|HOIP|Hoip	Dmel_CG3949	30C5-30C5	hoi-polloi	protein-coding
34228	NM_135424	-835	TATCATAAAA	caudal(Homeobox)/Drosophila-Embryos-ChIP-Chip(modEncode)/Homer	+	8.2171	Dm.36582	NM_135424	CG13102	BcDNA:RE57454|Dmel\CG13102	Dmel_CG13102	29F7-29F7	CG13102 gene product from transcript CG13102-RB	protein-coding
34228	NM_135424	-569	GACCATAAAT	caudal(Homeobox)/Drosophila-Embryos-ChIP-Chip(modEncode)/Homer	+	9.17408	Dm.36582	NM_135424	CG13102	BcDNA:RE57454|Dmel\CG13102	Dmel_CG13102	29F7-29F7	CG13102 gene product from transcript CG13102-RB	protein-coding
34228	NM_135424	-127	GTTTATGAGC	caudal(Homeobox)/Drosophila-Embryos-ChIP-Chip(modEncode)/Homer	-	7.55858	Dm.36582	NM_135424	CG13102	BcDNA:RE57454|Dmel\CG13102	Dmel_CG13102	29F7-29F7	CG13102 gene product from transcript CG13102-RB	protein-coding
34228	NM_135424	-462	ATTTATTGCA	caudal(Homeobox)/Drosophila-Embryos-ChIP-Chip(modEncode)/Homer	-	7.70796	Dm.36582	NM_135424	CG13102	BcDNA:RE57454|Dmel\CG13102	Dmel_CG13102	29F7-29F7	CG13102 gene product from transcript CG13102-RB	protein-coding
34227	NM_135423	-603	ATTTATGATG	caudal(Homeobox)/Drosophila-Embryos-ChIP-Chip(modEncode)/Homer	-	7.65647	Dm.6974	NM_135423	CG9568	Dmel\CG9568|FBgn 32087|anon-WO0140519.183	Dmel_CG9568	29F7-29F7	CG9568 gene product from transcript CG9568-RA	protein-coding
34211	NM_078791	-723	GGCGATAAAT	caudal(Homeobox)/Drosophila-Embryos-ChIP-Chip(modEncode)/Homer	+	6.78386	Dm.364	NM_078791	Tsp29Fa	CG9494|Dm.Tsp29Fa|Dmel\CG9494	Dmel_CG9494	29F4-29F4	Tetraspanin 29Fa	protein-coding
12798308	NM_001259016	-1944	TCCCATAAAT	caudal(Homeobox)/Drosophila-Embryos-ChIP-Chip(modEncode)/Homer	+	7.584	Dm.38925	NM_001259016	CG43400	Dmel\CG43400|lincRNA.75	Dmel_CG43400	29D1-29D1	CG43400 gene product from transcript CG43400-RA	protein-coding
12798308	NM_001259016	-94	AACAATAAAT	caudal(Homeobox)/Drosophila-Embryos-ChIP-Chip(modEncode)/Homer	+	7.1739	Dm.38925	NM_001259016	CG43400	Dmel\CG43400|lincRNA.75	Dmel_CG43400	29D1-29D1	CG43400 gene product from transcript CG43400-RA	protein-coding
34145	NM_135368	-990	GGCGATAAAT	caudal(Homeobox)/Drosophila-Embryos-ChIP-Chip(modEncode)/Homer	+	6.78386	Dm.23858	NM_135368	CG14274	Dmel\CG14274	Dmel_CG14274	29A5-29B1	CG14274 gene product from transcript CG14274-RA	protein-coding
34145	NM_135368	-1129	GTTTATGATA	caudal(Homeobox)/Drosophila-Embryos-ChIP-Chip(modEncode)/Homer	-	6.97659	Dm.23858	NM_135368	CG14274	Dmel\CG14274	Dmel_CG14274	29A5-29B1	CG14274 gene product from transcript CG14274-RA	protein-coding
34145	NM_135368	-1407	TTTTATTAGT	caudal(Homeobox)/Drosophila-Embryos-ChIP-Chip(modEncode)/Homer	-	6.79891	Dm.23858	NM_135368	CG14274	Dmel\CG14274	Dmel_CG14274	29A5-29B1	CG14274 gene product from transcript CG14274-RA	protein-coding
34145	NM_135368	-1602	TTTTATGGCC	caudal(Homeobox)/Drosophila-Embryos-ChIP-Chip(modEncode)/Homer	-	10.463	Dm.23858	NM_135368	CG14274	Dmel\CG14274	Dmel_CG14274	29A5-29B1	CG14274 gene product from transcript CG14274-RA	protein-coding
34143	NM_135366	-364	TATAATAAAA	caudal(Homeobox)/Drosophila-Embryos-ChIP-Chip(modEncode)/Homer	+	6.93139	Dm.6356	NM_135366	CG7781	Dmel\CG7781	Dmel_CG7781	29A4-29A4	CG7781 gene product from transcript CG7781-RB	protein-coding
34129	NM_135356	-1288	AGCCATAAAT	caudal(Homeobox)/Drosophila-Embryos-ChIP-Chip(modEncode)/Homer	+	9.36523	Dm.6860	NM_135356	CG14277	Dmel\CG14277	Dmel_CG14277	28F5-28F5	CG14277 gene product from transcript CG14277-RB	protein-coding
34129	NM_135356	-887	TTTTATTAGT	caudal(Homeobox)/Drosophila-Embryos-ChIP-Chip(modEncode)/Homer	-	6.79891	Dm.6860	NM_135356	CG14277	Dmel\CG14277	Dmel_CG14277	28F5-28F5	CG14277 gene product from transcript CG14277-RB	protein-coding
34097	NM_135334	-596	AATAATAAAT	caudal(Homeobox)/Drosophila-Embryos-ChIP-Chip(modEncode)/Homer	+	6.91966	Dm.5923	NM_135334	CCDC53	CG7429|Dmel\CG7429	Dmel_CG7429	28D3-28D3	CG7429 gene product from transcript CG7429-RA	protein-coding
34097	NM_135334	-1030	TTTTATTACC	caudal(Homeobox)/Drosophila-Embryos-ChIP-Chip(modEncode)/Homer	-	8.92305	Dm.5923	NM_135334	CCDC53	CG7429|Dmel\CG7429	Dmel_CG7429	28D3-28D3	CG7429 gene product from transcript CG7429-RA	protein-coding
34075	NM_135313	-524	AACCATAAAA	caudal(Homeobox)/Drosophila-Embryos-ChIP-Chip(modEncode)/Homer	+	8.8429	Dm.6349	NM_135313	TwdlE	CG14534|Dmel\CG14534	Dmel_CG14534	28D2-28D2	TweedleE	protein-coding
34067	NM_135309	-1326	GGCGATAAAA	caudal(Homeobox)/Drosophila-Embryos-ChIP-Chip(modEncode)/Homer	+	7.16715	Dm.18236	NM_135309	cdc14	CDC-14|CDC14|CG7134|Cdc14|Dmel\CG7134	Dmel_CG7134	28C4-28C4	cell division cycle 14	protein-coding
34067	NM_135309	-172	TGTCATAAAA	caudal(Homeobox)/Drosophila-Embryos-ChIP-Chip(modEncode)/Homer	+	9.12272	Dm.18236	NM_135309	cdc14	CDC-14|CDC14|CG7134|Cdc14|Dmel\CG7134	Dmel_CG7134	28C4-28C4	cell division cycle 14	protein-coding
34067	NM_135309	-1767	ATTTATGAGA	caudal(Homeobox)/Drosophila-Embryos-ChIP-Chip(modEncode)/Homer	-	7.32976	Dm.18236	NM_135309	cdc14	CDC-14|CDC14|CG7134|Cdc14|Dmel\CG7134	Dmel_CG7134	28C4-28C4	cell division cycle 14	protein-coding
34059	NM_164771	-1207	TGTAATAAAA	caudal(Homeobox)/Drosophila-Embryos-ChIP-Chip(modEncode)/Homer	+	7.83701		NM_164771	CG7179	CT22169|Dmel\CG7179|Opa|anon-28Cg|tld-like	Dmel_CG7179	28C3-28C3	CG7179 gene product from transcript CG7179-RB	protein-coding
34059	NM_164771	-1010	ACTCATAAAC	caudal(Homeobox)/Drosophila-Embryos-ChIP-Chip(modEncode)/Homer	+	6.84411		NM_164771	CG7179	CT22169|Dmel\CG7179|Opa|anon-28Cg|tld-like	Dmel_CG7179	28C3-28C3	CG7179 gene product from transcript CG7179-RB	protein-coding
34059	NM_164771	-403	CGTCATAAAG	caudal(Homeobox)/Drosophila-Embryos-ChIP-Chip(modEncode)/Homer	+	7.64086		NM_164771	CG7179	CT22169|Dmel\CG7179|Opa|anon-28Cg|tld-like	Dmel_CG7179	28C3-28C3	CG7179 gene product from transcript CG7179-RB	protein-coding
34059	NM_164771	-875	TTTTATTATA	caudal(Homeobox)/Drosophila-Embryos-ChIP-Chip(modEncode)/Homer	-	6.93139		NM_164771	CG7179	CT22169|Dmel\CG7179|Opa|anon-28Cg|tld-like	Dmel_CG7179	28C3-28C3	CG7179 gene product from transcript CG7179-RB	protein-coding
34059	NM_164771	-927	ATTTATTAGC	caudal(Homeobox)/Drosophila-Embryos-ChIP-Chip(modEncode)/Homer	-	7.13009		NM_164771	CG7179	CT22169|Dmel\CG7179|Opa|anon-28Cg|tld-like	Dmel_CG7179	28C3-28C3	CG7179 gene product from transcript CG7179-RB	protein-coding
34059	NM_164771	-1103	TTTTATTATG	caudal(Homeobox)/Drosophila-Embryos-ChIP-Chip(modEncode)/Homer	-	6.75406		NM_164771	CG7179	CT22169|Dmel\CG7179|Opa|anon-28Cg|tld-like	Dmel_CG7179	28C3-28C3	CG7179 gene product from transcript CG7179-RB	protein-coding
34059	NM_164771	-1553	ATTTATTATT	caudal(Homeobox)/Drosophila-Embryos-ChIP-Chip(modEncode)/Homer	-	6.91966		NM_164771	CG7179	CT22169|Dmel\CG7179|Opa|anon-28Cg|tld-like	Dmel_CG7179	28C3-28C3	CG7179 gene product from transcript CG7179-RB	protein-coding
34027	NM_135278	-255	ATTTATGGCA	caudal(Homeobox)/Drosophila-Embryos-ChIP-Chip(modEncode)/Homer	-	8.99366	Dm.14923	NM_135278	CG6055	Dmel\CG6055	Dmel_CG6055	28A1-28A1	CG6055 gene product from transcript CG6055-RA	protein-coding
34027	NM_135278	-1318	ATTTATGGTG	caudal(Homeobox)/Drosophila-Embryos-ChIP-Chip(modEncode)/Homer	-	7.91071	Dm.14923	NM_135278	CG6055	Dmel\CG6055	Dmel_CG6055	28A1-28A1	CG6055 gene product from transcript CG6055-RA	protein-coding
34027	NM_135278	-1968	TTTTATTGTT	caudal(Homeobox)/Drosophila-Embryos-ChIP-Chip(modEncode)/Homer	-	7.55719	Dm.14923	NM_135278	CG6055	Dmel\CG6055	Dmel_CG6055	28A1-28A1	CG6055 gene product from transcript CG6055-RA	protein-coding
33974	NM_057920	-1334	ATTTACGACG	caudal(Homeobox)/Drosophila-Embryos-ChIP-Chip(modEncode)/Homer	-	7.47718	Dm.336	NM_057920	SA	CG3423|DSA|DSA1|DmSA|Dmel\CG3423|ESTS:92H2T|SCC3|Scc3	Dmel_CG3423	27C7-27C7	Stromalin	protein-coding
33974	NM_057920	-1644	ATTTATTATT	caudal(Homeobox)/Drosophila-Embryos-ChIP-Chip(modEncode)/Homer	-	6.91966	Dm.336	NM_057920	SA	CG3423|DSA|DSA1|DmSA|Dmel\CG3423|ESTS:92H2T|SCC3|Scc3	Dmel_CG3423	27C7-27C7	Stromalin	protein-coding
33937	NM_078770	-1954	AGTAATAAAC	caudal(Homeobox)/Drosophila-Embryos-ChIP-Chip(modEncode)/Homer	+	6.96807	Dm.12510	NM_078770	cort	CG11330|Cort|Dmel\CG11330|cor	Dmel_CG11330	26F7-26F7|2-49 cM	cortex	protein-coding
33937	NM_078770	-1523	TTTTACGGGA	caudal(Homeobox)/Drosophila-Embryos-ChIP-Chip(modEncode)/Homer	-	6.88237	Dm.12510	NM_078770	cort	CG11330|Cort|Dmel\CG11330|cor	Dmel_CG11330	26F7-26F7|2-49 cM	cortex	protein-coding
33806	NM_135113	-1475	CATAATAAAA	caudal(Homeobox)/Drosophila-Embryos-ChIP-Chip(modEncode)/Homer	+	6.75406	Dm.2325	NM_135113	obst-E	CG11142|Dmel\CG11142|Obst-E	Dmel_CG11142	25F4-25F4	obstructor-E	protein-coding
33806	NM_135113	-1014	GATCGTAAAA	caudal(Homeobox)/Drosophila-Embryos-ChIP-Chip(modEncode)/Homer	+	8.21822	Dm.2325	NM_135113	obst-E	CG11142|Dmel\CG11142|Obst-E	Dmel_CG11142	25F4-25F4	obstructor-E	protein-coding
33806	NM_135113	-365	TTTTATGAGC	caudal(Homeobox)/Drosophila-Embryos-ChIP-Chip(modEncode)/Homer	-	8.79909	Dm.2325	NM_135113	obst-E	CG11142|Dmel\CG11142|Obst-E	Dmel_CG11142	25F4-25F4	obstructor-E	protein-coding
33803	NM_135110	-2000	AGCAATAAAT	caudal(Homeobox)/Drosophila-Embryos-ChIP-Chip(modEncode)/Homer	+	8.07952	Dm.22471	NM_135110	CG11147	Dmel\CG11147	Dmel_CG11147	25F4-25F4	CG11147 gene product from transcript CG11147-RA	protein-coding
33803	NM_135110	-1150	TGCCATAAAC	caudal(Homeobox)/Drosophila-Embryos-ChIP-Chip(modEncode)/Homer	+	8.13645	Dm.22471	NM_135110	CG11147	Dmel\CG11147	Dmel_CG11147	25F4-25F4	CG11147 gene product from transcript CG11147-RA	protein-coding
33803	NM_135110	-770	CTTTATGAGC	caudal(Homeobox)/Drosophila-Embryos-ChIP-Chip(modEncode)/Homer	-	7.49456	Dm.22471	NM_135110	CG11147	Dmel\CG11147	Dmel_CG11147	25F4-25F4	CG11147 gene product from transcript CG11147-RA	protein-coding
33793	NM_135102	-1941	GCTCGTAAAA	caudal(Homeobox)/Drosophila-Embryos-ChIP-Chip(modEncode)/Homer	+	7.71417		NM_135102	DIP-eta	14010|CG14010|CT33567|Dmel\CG14010	Dmel_CG14010	25F1-25F1	Dpr-interacting protein eta	protein-coding
33793	NM_135102	-1564	CGTCATAAAA	caudal(Homeobox)/Drosophila-Embryos-ChIP-Chip(modEncode)/Homer	+	8.94539		NM_135102	DIP-eta	14010|CG14010|CT33567|Dmel\CG14010	Dmel_CG14010	25F1-25F1	Dpr-interacting protein eta	protein-coding
33793	NM_135102	-734	TCCCGTAAAA	caudal(Homeobox)/Drosophila-Embryos-ChIP-Chip(modEncode)/Homer	+	6.88237		NM_135102	DIP-eta	14010|CG14010|CT33567|Dmel\CG14010	Dmel_CG14010	25F1-25F1	Dpr-interacting protein eta	protein-coding
33756	NM_135074	-1396	TGCAATAAAC	caudal(Homeobox)/Drosophila-Embryos-ChIP-Chip(modEncode)/Homer	+	6.85074	Dm.3755	NM_135074	Cyp4ac3	4ac3|CG14031|Dmel\CG14031	Dmel_CG14031	25D2-25D2	CG14031 gene product from transcript CG14031-RA	protein-coding
33756	NM_135074	-93	TTTTATTATA	caudal(Homeobox)/Drosophila-Embryos-ChIP-Chip(modEncode)/Homer	-	6.93139	Dm.3755	NM_135074	Cyp4ac3	4ac3|CG14031|Dmel\CG14031	Dmel_CG14031	25D2-25D2	CG14031 gene product from transcript CG14031-RA	protein-coding
33676	NM_175961	-413	TATCATAAAT	caudal(Homeobox)/Drosophila-Embryos-ChIP-Chip(modEncode)/Homer	+	7.83381	Dm.33676	NM_175961	CG15630	15630|CG31970|CT35785|Dmel\CG15630	Dmel_CG15630	25A4-25A6	CG15630 gene product from transcript CG15630-RA	protein-coding
33676	NM_175961	-1757	GTTTATGACC	caudal(Homeobox)/Drosophila-Embryos-ChIP-Chip(modEncode)/Homer	-	8.96825	Dm.33676	NM_175961	CG15630	15630|CG31970|CT35785|Dmel\CG15630	Dmel_CG15630	25A4-25A6	CG15630 gene product from transcript CG15630-RA	protein-coding
33577	NM_134946	-979	ATTTATTGTT	caudal(Homeobox)/Drosophila-Embryos-ChIP-Chip(modEncode)/Homer	-	7.1739	Dm.6153	NM_134946	CG8852	CT9284|Dmel\CG8852	Dmel_CG8852	23F6-24A1	CG8852 gene product from transcript CG8852-RA	protein-coding
33480	NM_134874	-1702	TATCGTAAAA	caudal(Homeobox)/Drosophila-Embryos-ChIP-Chip(modEncode)/Homer	+	7.13218	Dm.6002	NM_134874	Cpr23B	CG2973|DmelCpr23B|Dmel\CG2973	Dmel_CG2973	23B3-23B3	Cuticular protein 23B	protein-coding
33480	NM_134874	-254	TTTTATTGCC	caudal(Homeobox)/Drosophila-Embryos-ChIP-Chip(modEncode)/Homer	-	9.17728	Dm.6002	NM_134874	Cpr23B	CG2973|DmelCpr23B|Dmel\CG2973	Dmel_CG2973	23B3-23B3	Cuticular protein 23B	protein-coding
33429	NM_134838	-1627	TTTTATGAGA	caudal(Homeobox)/Drosophila-Embryos-ChIP-Chip(modEncode)/Homer	-	7.71305	Dm.26711	NM_134838	CG18641	CG11535|Dmel\CG18641	Dmel_CG18641	22E1-22E1	CG18641 gene product from transcript CG18641-RC	protein-coding
33373	NM_164445	-1428	AACAATAAAA	caudal(Homeobox)/Drosophila-Embryos-ChIP-Chip(modEncode)/Homer	+	7.55719	Dm.7215	NM_164445	Got2	152801_at|CG4233|Dmel\CG4233|Got|Got 2|Got-2|got2	Dmel_CG4233	22B8-22B8	Glutamate oxaloacetate transaminase 2	protein-coding
33373	NM_164445	-1284	TGTAATAAAA	caudal(Homeobox)/Drosophila-Embryos-ChIP-Chip(modEncode)/Homer	+	7.83701	Dm.7215	NM_164445	Got2	152801_at|CG4233|Dmel\CG4233|Got|Got 2|Got-2|got2	Dmel_CG4233	22B8-22B8	Glutamate oxaloacetate transaminase 2	protein-coding
33373	NM_164445	-179	AGCCATAAAT	caudal(Homeobox)/Drosophila-Embryos-ChIP-Chip(modEncode)/Homer	+	9.36523	Dm.7215	NM_164445	Got2	152801_at|CG4233|Dmel\CG4233|Got|Got 2|Got-2|got2	Dmel_CG4233	22B8-22B8	Glutamate oxaloacetate transaminase 2	protein-coding
33361	NM_164443	-1999	AGCCATAAAA	caudal(Homeobox)/Drosophila-Embryos-ChIP-Chip(modEncode)/Homer	+	9.74852	Dm.13215	NM_164443	wry	CG12704|CG15621|CG31665|CT35769|Dmel\CG31665	Dmel_CG31665	22B3-22B4	weary	protein-coding
33361	NM_164443	-1904	AACCATAAAT	caudal(Homeobox)/Drosophila-Embryos-ChIP-Chip(modEncode)/Homer	+	8.4596	Dm.13215	NM_164443	wry	CG12704|CG15621|CG31665|CT35769|Dmel\CG31665	Dmel_CG31665	22B3-22B4	weary	protein-coding
33361	NM_164443	-1643	GGCAATAAAA	caudal(Homeobox)/Drosophila-Embryos-ChIP-Chip(modEncode)/Homer	+	9.17728	Dm.13215	NM_164443	wry	CG12704|CG15621|CG31665|CT35769|Dmel\CG31665	Dmel_CG31665	22B3-22B4	weary	protein-coding
33361	NM_164443	-44	TTTTATGGCA	caudal(Homeobox)/Drosophila-Embryos-ChIP-Chip(modEncode)/Homer	-	9.37696	Dm.13215	NM_164443	wry	CG12704|CG15621|CG31665|CT35769|Dmel\CG31665	Dmel_CG31665	22B3-22B4	weary	protein-coding
33224	NM_134685	-1543	CACCATAAAA	caudal(Homeobox)/Drosophila-Embryos-ChIP-Chip(modEncode)/Homer	+	8.294	Dm.6739	NM_134685	cbt	CG4427|Cabot|Cabut|Dmel\CG4427|EP(2)2237|EP2237|dTIEG	Dmel_CG4427	21D1-21D1	cabut	protein-coding
33163	NM_134644	-214	GACAATAAAA	caudal(Homeobox)/Drosophila-Embryos-ChIP-Chip(modEncode)/Homer	+	8.27166	Dm.26691	NM_134644	CG11374	Dmel\CG11374	Dmel_CG11374	21B1-21B1	CG11374 gene product from transcript CG11374-RC	protein-coding
33163	NM_134644	-125	TTTTATTATT	caudal(Homeobox)/Drosophila-Embryos-ChIP-Chip(modEncode)/Homer	-	7.30295	Dm.26691	NM_134644	CG11374	Dmel\CG11374	Dmel_CG11374	21B1-21B1	CG11374 gene product from transcript CG11374-RC	protein-coding
33163	NM_134644	-400	GTTTATGACT	caudal(Homeobox)/Drosophila-Embryos-ChIP-Chip(modEncode)/Homer	-	8.25378	Dm.26691	NM_134644	CG11374	Dmel\CG11374	Dmel_CG11374	21B1-21B1	CG11374 gene product from transcript CG11374-RC	protein-coding
33163	NM_134644	-1529	TTTTACGATA	caudal(Homeobox)/Drosophila-Embryos-ChIP-Chip(modEncode)/Homer	-	7.13218	Dm.26691	NM_134644	CG11374	Dmel\CG11374	Dmel_CG11374	21B1-21B1	CG11374 gene product from transcript CG11374-RC	protein-coding
32416	NM_132751	-1325	GTATAAAAGGTA	TATA-box/Drosophila-Promoters/Homer	+	9.98801	Dm.17422	NM_132751	CG9518	Dm GMCzeta1|Dmel\CG9518	Dmel_CG9518	12F6-12F7	CG9518 gene product from transcript CG9518-RA	protein-coding
32194	NM_132571	-29	CTATATAAACCG	TATA-box/Drosophila-Promoters/Homer	+	10.954		NM_132571	CG15731	Dmel\CG15731	Dmel_CG15731	11A11-11A11	CG15731 gene product from transcript CG15731-RA	protein-coding
31962	NM_132391	-32	CTATAAAAGCGC	TATA-box/Drosophila-Promoters/Homer	+	12.1372	Dm.23622	NM_132391	CG43740	CG12641|CG15307|Dmel\CG43740|Dmel_CG12641|Dmel_CG15307	Dmel_CG43740	9B7-9B7	CG43740 gene product from transcript CG43740-RA	protein-coding
31952	NM_132384	-27	GTATAAAAGACT	TATA-box/Drosophila-Promoters/Homer	+	10.1828	Dm.6614	NM_132384	CG2962	Dmel\CG2962	Dmel_CG2962	9B4-9B4	CG2962 gene product from transcript CG2962-RA	protein-coding
31357	NM_057518	-1887	CGCTTTTTATAC	TATA-box/Drosophila-Promoters/Homer	-	10.9199	Dm.3118	NM_057518	Xpac	CG6358|DhR14|DhXPA|DmXPA|Dmel\CG6358|Dxpa|EG:EG0007.8|XPAC|XPA_DROME|Xpa|dmXPA|dxpa	Dmel_CG6358	4A5-4A5	Xeroderma pigmentosum group A-like	protein-coding
30979	NM_130483	-1142	GTACTTTTATAG	TATA-box/Drosophila-Promoters/Homer	-	9.62159	Dm.33579	NM_130483	CG3777	BEST:CK01670|CK01670|Dmel\CG3777|EG:125H10.1	Dmel_CG3777	1A1-1A5	CG3777 gene product from transcript CG3777-RB	protein-coding
43745	NM_143635	-2000	GTATAAAAAGCG	TATA-box/Drosophila-Promoters/Homer	+	10.9199	Dm.11662	NM_143635	CG2150	Dmel\CG2150|GCR 1|GCR-1|GCR1|Pen100DE|anon-Pen100DE|pen100DE	Dmel_CG2150	100D2-100D2	CG2150 gene product from transcript CG2150-RA	protein-coding
43622	NM_143543	-30	GTATAAAAGTGC	TATA-box/Drosophila-Promoters/Homer	+	9.71016	Dm.20283	NM_143543	Jon99Fi	CG18030|Dmel\CG18030|Jon99F|SPH181	Dmel_CG18030	99F6-99F6	Jonah 99Fi	protein-coding
43622	NM_143543	-1006	GAGCTTTTATAC	TATA-box/Drosophila-Promoters/Homer	-	10.8436	Dm.20283	NM_143543	Jon99Fi	CG18030|Dmel\CG18030|Jon99F|SPH181	Dmel_CG18030	99F6-99F6	Jonah 99Fi	protein-coding
43391	NM_143371	-158	GTATAAAAAACA	TATA-box/Drosophila-Promoters/Homer	+	9.70145	Dm.16358	NM_143371	CG9990	Dmel\CG9990	Dmel_CG9990	98E1-98E2	CG9990 gene product from transcript CG9990-RA	protein-coding
43258	NM_143272	-31	GTATATAAAGCG	TATA-box/Drosophila-Promoters/Homer	+	10.0029	Dm.16412	NM_143272	Cpr97Ea	CG6131|Dmel\CG6131	Dmel_CG6131	97E1-97E2	Cuticular protein 97Ea	protein-coding
43212	NM_143237	-24	CTATAAAAACGC	TATA-box/Drosophila-Promoters/Homer	+	11.2346	Dm.19296	NM_143237	Tb	CG5480|Dmel\CG5480|Tu|TwdlA	Dmel_CG5480	97C3-97C3|3-90.6 cM	Tubby	protein-coding
43210	NM_143235	-28	CTATAAAAGCCA	TATA-box/Drosophila-Promoters/Homer	+	12.3301	Dm.5940	NM_143235	TwdlD	CG14243|Dmel\CG14243	Dmel_CG14243	97C3-97C3	TweedleD	protein-coding
42924	NM_143008	-26	GTATAAAAAGAC	TATA-box/Drosophila-Promoters/Homer	+	9.87624	Dm.6180	NM_143008	CG13618	Dmel\CG13618	Dmel_CG13618	96A5-96A6	CG13618 gene product from transcript CG13618-RA	protein-coding
42075	NM_142349	-26	GTATAAAAGGCC	TATA-box/Drosophila-Promoters/Homer	+	11.6021	Dm.10125	NM_142349	TwdlW	CG4060|Dmel\CG4060	Dmel_CG4060	89F1-89F1	TweedleW	protein-coding
41700	NM_142066	-163	TTGCTTATATAC	TATA-box/Drosophila-Promoters/Homer	-	10.2711	Dm.36848	NM_142066	CG9926	Dmel\CG9926	Dmel_CG9926	88A3-88A3	CG9926 gene product from transcript CG9926-RB	protein-coding
41583	NM_169481	-486	TGGCTTTTATAT	TATA-box/Drosophila-Promoters/Homer	-	9.61845	Dm.20770	NM_169481	beat-Vb	Beat-Vb|CG14385|CG14386|CG31298|Dmel\CG31298|beat Vb	Dmel_CG31298	87D4-87D4	CG31298 gene product from transcript CG31298-RB	protein-coding
14462452	NM_141909	-45	CTATATAAACCT	TATA-box/Drosophila-Promoters/Homer	+	10.0893	Dm.27265	NM_141909	CG12256	Dmel\CG12256|SP133	Dmel_CG12256	87B2-87B2	CG12256 gene product from transcript CG12256-RA	protein-coding
41209	NM_141697	-752	CTATAAAAGTGA	TATA-box/Drosophila-Promoters/Homer	+	9.80569	Dm.17044	NM_141697	FBXO11	CG9461|Dmel\CG9461|FBX011|dFBX011	Dmel_CG9461	85E9-85E10	F-box protein 11	protein-coding
40819	NM_141420	-33	GTATAAAAGCCC	TATA-box/Drosophila-Promoters/Homer	+	12.2346	Dm.14501	NM_141420	Ccp84Ag	BG:DS00004.7|BcDNA:RE04513|CG2342|Ccp|DmelCcp84Ag|Dmel\CG2342|cc2	Dmel_CG2342	84A2-84A2	CG2342 gene product from transcript CG2342-RA	protein-coding
318801	NM_169133	-1250	GTATAAAAACAC	TATA-box/Drosophila-Promoters/Homer	+	10.5087	Dm.26575	NM_169133	Osi16	CG10314|CG31561|Dmel\CG31561	Dmel_CG31561	83E2-83E2	Osiris 16	protein-coding
318801	NM_169133	-767	GTATAAAAGCAT	TATA-box/Drosophila-Promoters/Homer	+	10.7669	Dm.26575	NM_169133	Osi16	CG10314|CG31561|Dmel\CG31561	Dmel_CG31561	83E2-83E2	Osiris 16	protein-coding
318801	NM_169133	-50	GTATAAAAGCGA	TATA-box/Drosophila-Promoters/Homer	+	11.5953	Dm.26575	NM_169133	Osi16	CG10314|CG31561|Dmel\CG31561	Dmel_CG31561	83E2-83E2	Osiris 16	protein-coding
40218	NM_140938	-29	CTATAAAAGCCG	TATA-box/Drosophila-Promoters/Homer	+	12.7735	Dm.27185	NM_140938	CG13813	Dmel\CG13813	Dmel_CG13813	77A3-77A3	CG13813 gene product from transcript CG13813-RA	protein-coding
40070	NM_140822	-1345	CTATAAAAACGA	TATA-box/Drosophila-Promoters/Homer	+	11.0114	Dm.997	NM_140822	CG6836	Dmel\CG6836	Dmel_CG6836	75F1-75F1	CG6836 gene product from transcript CG6836-RA	protein-coding
39803	NM_140617	-33	CTATAAAAACCC	TATA-box/Drosophila-Promoters/Homer	+	11.6507	Dm.24011	NM_140617	CG13059	Dmel\CG13059	Dmel_CG13059	72E1-72E1	CG13059 gene product from transcript CG13059-RA	protein-coding
39802	NM_140616	-303	AGGCTTATATAG	TATA-box/Drosophila-Promoters/Homer	-	10.9919	Dm.14565	NM_140616	CG13060	BcDNA:RE40431|Dmel\CG13060	Dmel_CG13060	72E1-72E1	CG13060 gene product from transcript CG13060-RA	protein-coding
39801	NM_140615	-1795	CTATATAAACGT	TATA-box/Drosophila-Promoters/Homer	+	9.67323	Dm.20095	NM_140615	CG13041	BcDNA:RE63063|Dmel\CG13041	Dmel_CG13041	72E1-72E1	CG13041 gene product from transcript CG13041-RA	protein-coding
39801	NM_140615	-27	CTATATAAGCCT	TATA-box/Drosophila-Promoters/Homer	+	10.9919	Dm.20095	NM_140615	CG13041	BcDNA:RE63063|Dmel\CG13041	Dmel_CG13041	72E1-72E1	CG13041 gene product from transcript CG13041-RA	protein-coding
39790	NM_140605	-33	CTATATAAGCCA	TATA-box/Drosophila-Promoters/Homer	+	11.4131	Dm.23641	NM_140605	CG13047	Dmel\CG13047	Dmel_CG13047	72D12-72D12	CG13047 gene product from transcript CG13047-RB	protein-coding
50271	NM_144161	-228	TGGCTTTTATAG	TATA-box/Drosophila-Promoters/Homer	-	12.3301	Dm.24131	NM_144161	CG13069	Dmel\CG13069	Dmel_CG13069	72D10-72D10	CG13069 gene product from transcript CG13069-RA	protein-coding
5740583	NM_001104148	-57	CTATAAAAGCCA	TATA-box/Drosophila-Promoters/Homer	+	12.3301	Dm.35984	NM_001104148	CG13051	Dmel\CG13051	Dmel_CG13051	72D10-72D10	CG13051 gene product from transcript CG13051-RA	protein-coding
39637	NM_140483	-1163	GTATAAAAAGAA	TATA-box/Drosophila-Promoters/Homer	+	9.6531	Dm.13275	NM_140483	CG13463	BcDNA:RE10167|Dmel\CG13463	Dmel_CG13463	71B2-71B2	CG13463 gene product from transcript CG13463-RA	protein-coding
39637	NM_140483	-613	ACGCTTTTATAG	TATA-box/Drosophila-Promoters/Homer	-	11.4928	Dm.13275	NM_140483	CG13463	BcDNA:RE10167|Dmel\CG13463	Dmel_CG13463	71B2-71B2	CG13463 gene product from transcript CG13463-RA	protein-coding
39125	NM_140084	-29	GTATAAAAGCAG	TATA-box/Drosophila-Promoters/Homer	+	11.6315	Dm.914	NM_140084	CG18180	Dmel\CG18180|SP151	Dmel_CG18180	67C3-67C3	CG18180 gene product from transcript CG18180-RA	protein-coding
39124	NM_140083	-1188	CTATAAAAAGCA	TATA-box/Drosophila-Promoters/Homer	+	10.7951	Dm.10983	NM_140083	CG18179	BEST:LP02275|Dmel\CG18179|SP152	Dmel_CG18179	67C3-67C3	CG18179 gene product from transcript CG18179-RA	protein-coding
38940	NM_139952	-46	ATATAAAAGCGG	TATA-box/Drosophila-Promoters/Homer	+	9.64579	Dm.23988	NM_139952	Cpr66Cb	CG7076|DmelCpr66Cb|Dmel\CG7076	Dmel_CG7076	66C7-66C7	Cuticular protein 66Cb	protein-coding
38922	NM_139936	-30	CTATAAAAGAGT	TATA-box/Drosophila-Promoters/Homer	+	10.0854	Dm.6059	NM_139936	CG13678	BcDNA:RE24439|Dmel\CG13678	Dmel_CG13678	66C1-66C1	CG13678 gene product from transcript CG13678-RA	protein-coding
38921	NM_139935	-32	CTATATAAGCTG	TATA-box/Drosophila-Promoters/Homer	+	10.4655	Dm.27891	NM_139935	CG13674	Dmel\CG13674	Dmel_CG13674	66C1-66C1	CG13674 gene product from transcript CG13674-RA	protein-coding
38826	NM_139859	-479	CTATAAAAACCA	TATA-box/Drosophila-Promoters/Homer	+	11.4275	Dm.22211	NM_139859	CG8563	Dmel\CG8563	Dmel_CG8563	65F11-65F11	CG8563 gene product from transcript CG8563-RB	protein-coding
50315	NM_144201	-27	CTATAAAAAGGC	TATA-box/Drosophila-Promoters/Homer	+	10.6022	Dm.20603	NM_144201	CG15212	BcDNA:RE28658|Dmel\CG15212	Dmel_CG15212	64C6-64C7	CG15212 gene product from transcript CG15212-RA	protein-coding
50315	NM_144201	-713	TGGTTTTTATAC	TATA-box/Drosophila-Promoters/Homer	-	11.1088	Dm.20603	NM_144201	CG15212	BcDNA:RE28658|Dmel\CG15212	Dmel_CG15212	64C6-64C7	CG15212 gene product from transcript CG15212-RA	protein-coding
38549	NM_139648	-28	GTATAAAAGCGG	TATA-box/Drosophila-Promoters/Homer	+	12.0388	Dm.18870	NM_139648	CG15022	BcDNA:RE24507|Dmel\CG15022	Dmel_CG15022	64B6-64B6	CG15022 gene product from transcript CG15022-RA	protein-coding
38511	NM_139618	-1637	GTATAAAAACAA	TATA-box/Drosophila-Promoters/Homer	+	10.2855	Dm.6364	NM_139618	Cpr64Ad	CG1259|DmelCpr64Ad|Dmel\CG1259	Dmel_CG1259	64A10-64A10	Cuticular protein 64Ad	protein-coding
38511	NM_139618	-23	GTATAAAAGTCG	TATA-box/Drosophila-Promoters/Homer	+	10.3465	Dm.6364	NM_139618	Cpr64Ad	CG1259|DmelCpr64Ad|Dmel\CG1259	Dmel_CG1259	64A10-64A10	Cuticular protein 64Ad	protein-coding
38241	NM_139411	-24	ATATAAAAGCGG	TATA-box/Drosophila-Promoters/Homer	+	9.64579	Dm.821	NM_139411	Cpr62Bc	CG1919|DmelCpr62Bc|Dmel\CG1919	Dmel_CG1919	62B7-62B7	Cuticular protein 62Bc	protein-coding
38178	NM_139363	-194	TCGTTTATATAC	TATA-box/Drosophila-Promoters/Homer	-	9.77576	Dm.11783	NM_139363	CG7852	Dmel\CG7852	Dmel_CG7852	62A3-62A3	CG7852 gene product from transcript CG7852-RC	protein-coding
38153	NM_057586	-1731	GCCCTTTTATAC	TATA-box/Drosophila-Promoters/Homer	-	11.1861	Dm.6432	NM_057586	Myo61F	CG9155|Dm IB|DmIB|Dmel\CG9155|DroMIB|IB|MIB|MYO61F|MYOIB|Myo-IB|Myo1B|MyoIC|myo61F|myo61f	Dmel_CG9155	61F6-61F6	Myosin 61F	protein-coding
37997	NM_138146	-29	GTATAAAAGCGA	TATA-box/Drosophila-Promoters/Homer	+	11.5953	Dm.6160	NM_138146	Phk-3	BcDNA:RE09339|CG9358|DmelCSP3|Dmel\CG9358|PHK-3	Dmel_CG9358	60E11-60E11	Pherokine 3	protein-coding
49821	NM_080227	-30	GTATAAAAGCCC	TATA-box/Drosophila-Promoters/Homer	+	12.2346	Dm.20534	NM_080227	EbpIII	BcDNA:RH74005|CG11390|DmelCSP2|Dmel\CG11390|PEB|PEBmeIII|PEBmelIII|PebIII|Phk-2|phk-2	Dmel_CG11390	60B4-60B4	Ejaculatory bulb protein III	protein-coding
37417	NM_057425	-1282	GCGCTTATATAC	TATA-box/Drosophila-Promoters/Homer	-	10.9015		NM_057425	tud	CG9450|Dmel\CG9450|TUD|Tud|tu	Dmel_CG9450	57C8-57C9	tudor	protein-coding
37388	NM_137696	-1053	TGACTTTTATAG	TATA-box/Drosophila-Promoters/Homer	-	10.2218	Dm.28040	NM_137696	CG15653	Dmel\CG15653	Dmel_CG15653	57B16-57B16	CG15653 gene product from transcript CG15653-RA	protein-coding
36950	NM_137361	-28	GTATATAAGCTG	TATA-box/Drosophila-Promoters/Homer	+	10.1469	Dm.663	NM_137361	CG30101	CG15901|CG6564|Dmel\CG30101|FBgn0050101|vajk-4	Dmel_CG30101	54B7-54B7	CG30101 gene product from transcript CG30101-RA	protein-coding
36752	NM_137223	-1339	TCTCTTATATAG	TATA-box/Drosophila-Promoters/Homer	-	9.58963		NM_137223	Cyp4aa1	4aa1|CG8302|Cyp4AA1|Dmel\CG8302	Dmel_CG8302	52D3-52D4	CG8302 gene product from transcript CG8302-RB	protein-coding
36663	NM_079024	-715	GGCCTTTTATAC	TATA-box/Drosophila-Promoters/Homer	-	11.6021	Dm.632	NM_079024	Cyp6a9	6a9|CG10246|CYP6A9|Cyt-P450-rAF4|Dmel\CG10246|P-450|P450	Dmel_CG10246	51D1-51D1	Cytochrome P450-6a9	protein-coding
36613	NM_137124	-27	ATATAAAAGCCC	TATA-box/Drosophila-Promoters/Homer	+	9.84159	Dm.6174	NM_137124	Cpr51A	CG10112|Dmel\CG10112	Dmel_CG10112	51A6-51A6	Cuticular protein 51A	protein-coding
36531	NM_137062	-1297	GATCTTTTATAG	TATA-box/Drosophila-Promoters/Homer	-	9.75485	Dm.608	NM_137062	CG6347	Dmel\CG6347	Dmel_CG6347	50C6-50C6	CG6347 gene product from transcript CG6347-RA	protein-coding
36530	NM_137061	-26	CTATAAAAGATC	TATA-box/Drosophila-Promoters/Homer	+	9.75485	Dm.5230	NM_137061	CG6337	Dmel\CG6337	Dmel_CG6337	50C6-50C6	CG6337 gene product from transcript CG6337-RB	protein-coding
36353	NM_136932	-32	GTATAAAAAGCC	TATA-box/Drosophila-Promoters/Homer	+	10.6996		NM_136932	Cpr49Ag	CG8511|DmelCpr49Ag|Dmel\CG8511	Dmel_CG8511	49A3-49A3	Cuticular protein 49Ag	protein-coding
45524	NM_080089	-20	CTGTTTATATAG	TATA-box/Drosophila-Promoters/Homer	-	10.1306	Dm.1795	NM_080089	Cyp4p1	4p1|CG10842|Dmel\CG10842|P-450|P450|anon-WO0140519.35	Dmel_CG10842	45B7-45B7	Cytochrome P450-4p1	protein-coding
35106	NM_136039	-500	CGGCTTTTATAT	TATA-box/Drosophila-Promoters/Homer	-	10.0619	Dm.455	NM_136039	CG10211	Dmel\CG10211	Dmel_CG10211	36F6-36F6	CG10211 gene product from transcript CG10211-RB	protein-coding
34809	NM_135844	-28	CTATAAAAGTGC	TATA-box/Drosophila-Promoters/Homer	+	10.0288	Dm.12177	NM_135844	CG16886	BG:DS00180.2|Dmel\CG16886|vajk-1	Dmel_CG16886	34E4-34E4	CG16886 gene product from transcript CG16886-RB	protein-coding
34802	NM_135840	-218	AACCTTTTATAG	TATA-box/Drosophila-Promoters/Homer	-	9.88547		NM_135840	CG7968	BG:DS00941.15|DS00941.15|Dmel\CG7968	Dmel_CG7968	34D8-34D8	CG7968 gene product from transcript CG7968-RA	protein-coding
34681	NM_135742	-745	CTGTTTTTATAG	TATA-box/Drosophila-Promoters/Homer	-	11.0476	Dm.4966	NM_135742	spict	CG12292|Dmel\CG12292|Spict|spg6	Dmel_CG12292	33F3-33F3	spichthyin	protein-coding
34621	NM_135695	-28	CTATAAAAGCCG	TATA-box/Drosophila-Promoters/Homer	+	12.7735	Dm.7111	NM_135695	CG6770	CT21019|Dmel\CG6770|anon-WO02059370.25|p8	Dmel_CG6770	33B11-33B11	CG6770 gene product from transcript CG6770-RA	protein-coding
34297	NM_135466	-25	CTATAAAAGGAA	TATA-box/Drosophila-Promoters/Homer	+	10.8744	Dm.7694	NM_135466	CG17633	Dmel\CG17633	Dmel_CG17633	30C8-30C8	CG17633 gene product from transcript CG17633-RA	protein-coding
34228	NM_135424	-29	GTATAAAAGAGT	TATA-box/Drosophila-Promoters/Homer	+	9.76673	Dm.36582	NM_135424	CG13102	BcDNA:RE57454|Dmel\CG13102	Dmel_CG13102	29F7-29F7	CG13102 gene product from transcript CG13102-RB	protein-coding
34097	NM_135334	-1874	GGGTTTATATAC	TATA-box/Drosophila-Promoters/Homer	-	10.415	Dm.5923	NM_135334	CCDC53	CG7429|Dmel\CG7429	Dmel_CG7429	28D3-28D3	CG7429 gene product from transcript CG7429-RA	protein-coding
34075	NM_135313	-26	CTATAAAAGAAA	TATA-box/Drosophila-Promoters/Homer	+	10.0994	Dm.6349	NM_135313	TwdlE	CG14534|Dmel\CG14534	Dmel_CG14534	28D2-28D2	TweedleE	protein-coding
33974	NM_057920	-1822	TGGCTTATATAC	TATA-box/Drosophila-Promoters/Homer	-	11.0944	Dm.336	NM_057920	SA	CG3423|DSA|DSA1|DmSA|Dmel\CG3423|ESTS:92H2T|SCC3|Scc3	Dmel_CG3423	27C7-27C7	Stromalin	protein-coding
33793	NM_135102	-1564	TCCTTTTTATAC	TATA-box/Drosophila-Promoters/Homer	-	10.0603		NM_135102	DIP-eta	14010|CG14010|CT33567|Dmel\CG14010	Dmel_CG14010	25F1-25F1	Dpr-interacting protein eta	protein-coding
33480	NM_134874	-29	GTATAAAAACTC	TATA-box/Drosophila-Promoters/Homer	+	9.94098	Dm.6002	NM_134874	Cpr23B	CG2973|DmelCpr23B|Dmel\CG2973	Dmel_CG2973	23B3-23B3	Cuticular protein 23B	protein-coding
32939	NM_133159	-1053	CAGTGCTG	Unknown2/Drosophila-Promoters/Homer	-	5.83943		NM_133159	CG14200	Dmel\CG14200	Dmel_CG14200	18C8-18C8	CG14200 gene product from transcript CG14200-RA	protein-coding
32728	NM_132989	-1794	CAGTGATG	Unknown2/Drosophila-Promoters/Homer	-	7.85123	Dm.193	NM_132989	CG8568	Dmel\CG8568	Dmel_CG8568	16A5-16A5	CG8568 gene product from transcript CG8568-RA	protein-coding
318094	NM_167539	-366	CAGCCCTA	Unknown2/Drosophila-Promoters/Homer	+	7.64972	Dm.24235	NM_167539	TwdlX	CG32571|Dmel\CG32571	Dmel_CG32571	15A3-15A3	TweedleX	protein-coding
32549	NM_132860	-37	CATCTCTA	Unknown2/Drosophila-Promoters/Homer	+	3.60943	Dm.5325	NM_132860	CG15916	BcDNA:RH08992|Dmel\CG15916	Dmel_CG15916	13F17-13F17	CG15916 gene product from transcript CG15916-RA	protein-coding
32495	NM_132818	-285	TAGGGATG	Unknown2/Drosophila-Promoters/Homer	-	9.66152	Dm.7898	NM_132818	CG8097	Dmel\CG8097	Dmel_CG8097	13D4-13D4	CG8097 gene product from transcript CG8097-RB	protein-coding
32495	NM_132818	-803	CAGTGTTG	Unknown2/Drosophila-Promoters/Homer	-	6.98351	Dm.7898	NM_132818	CG8097	Dmel\CG8097	Dmel_CG8097	13D4-13D4	CG8097 gene product from transcript CG8097-RB	protein-coding
32439	NM_132770	-1135	CAACACTA	Unknown2/Drosophila-Promoters/Homer	+	9.0926	Dm.6507	NM_132770	CG9065	COXS|Dmel\CG9065	Dmel_CG9065	13A9-13A9	CG9065 gene product from transcript CG9065-RA	protein-coding
32439	NM_132770	-893	CATCACTG	Unknown2/Drosophila-Promoters/Homer	+	7.85123	Dm.6507	NM_132770	CG9065	COXS|Dmel\CG9065	Dmel_CG9065	13A9-13A9	CG9065 gene product from transcript CG9065-RA	protein-coding
32439	NM_132770	-425	CAACACTA	Unknown2/Drosophila-Promoters/Homer	+	9.0926	Dm.6507	NM_132770	CG9065	COXS|Dmel\CG9065	Dmel_CG9065	13A9-13A9	CG9065 gene product from transcript CG9065-RA	protein-coding
32439	NM_132770	-11	CAGCCCTG	Unknown2/Drosophila-Promoters/Homer	+	5.54063	Dm.6507	NM_132770	CG9065	COXS|Dmel\CG9065	Dmel_CG9065	13A9-13A9	CG9065 gene product from transcript CG9065-RA	protein-coding
32439	NM_132770	-361	TAGGGTTG	Unknown2/Drosophila-Promoters/Homer	-	8.7938	Dm.6507	NM_132770	CG9065	COXS|Dmel\CG9065	Dmel_CG9065	13A9-13A9	CG9065 gene product from transcript CG9065-RA	protein-coding
32397	NM_132738	-125	CAGGGTTG	Unknown2/Drosophila-Promoters/Homer	-	6.68471	Dm.17429	NM_132738	CG9413	Dmel\CG9413	Dmel_CG9413	12F1-12F1	CG9413 gene product from transcript CG9413-RD	protein-coding
32393	NM_132735	-1384	TAGGGATG	Unknown2/Drosophila-Promoters/Homer	-	9.66152	Dm.5337	NM_132735	CG12540	BcDNA:RE49992|Dmel\CG12540	Dmel_CG12540	12E11-12E11	CG12540 gene product from transcript CG12540-RA	protein-coding
32228	NM_132598	-1211	CAGTGATG	Unknown2/Drosophila-Promoters/Homer	-	7.85123	Dm.3315	NM_132598	ade5	AIRc-SAICARs|Ade5|CG3989|Dmel\CG3989	Dmel_CG3989	11B16-11B16	CG3989 gene product from transcript CG3989-RB	protein-coding
32170	NM_132552	-1351	CATCACTA	Unknown2/Drosophila-Promoters/Homer	+	9.96032		NM_132552	Cyp311a1	311a1|CG1488|Dmel\CG1488	Dmel_CG1488	11A2-11A2	CG1488 gene product from transcript CG1488-RB	protein-coding
32046	NM_132457	-487	CAACCCTG	Unknown2/Drosophila-Promoters/Homer	+	6.68471		NM_132457	CG11122	Dmel\CG11122	Dmel_CG11122	10A4-10A6	CG11122 gene product from transcript CG11122-RA	protein-coding
31952	NM_132384	-1746	CATCCCTG	Unknown2/Drosophila-Promoters/Homer	+	7.55243	Dm.6614	NM_132384	CG2962	Dmel\CG2962	Dmel_CG2962	9B4-9B4	CG2962 gene product from transcript CG2962-RA	protein-coding
31925	NM_132362	-1363	TAGTGTTG	Unknown2/Drosophila-Promoters/Homer	-	9.0926	Dm.13246	NM_132362	CG1986	Dmel\CG1986	Dmel_CG1986	9A3-9A3	CG1986 gene product from transcript CG1986-RB	protein-coding
31915	NM_132353	-1714	TAGTGCTG	Unknown2/Drosophila-Promoters/Homer	-	7.94852	Dm.119	NM_132353	CG32698	CG9678|CG9683|Dmel\CG32698	Dmel_CG32698	9A2-9A2	CG32698 gene product from transcript CG32698-RD	protein-coding
45775	NM_143765	-9	CATCCCTA	Unknown2/Drosophila-Promoters/Homer	+	9.66152	Dm.3139	NM_143765	mei-P26	AF145661|BcDNA:GH10646|CG12218|Dmel\CG12218|MEI-P26|Mei-P26|mei-p26	Dmel_CG12218	8C15-8C17	meiotic P26	protein-coding
31829	NM_132288	-1018	CAACACTG	Unknown2/Drosophila-Promoters/Homer	+	6.98351	Dm.25232	NM_132288	CG15365	Dmel\CG15365	Dmel_CG15365	8C4-8C4	CG15365 gene product from transcript CG15365-RA	protein-coding
31829	NM_132288	-375	CAGTGCTG	Unknown2/Drosophila-Promoters/Homer	-	5.83943	Dm.25232	NM_132288	CG15365	Dmel\CG15365	Dmel_CG15365	8C4-8C4	CG15365 gene product from transcript CG15365-RA	protein-coding
31829	NM_132288	-1283	TAGCGATG	Unknown2/Drosophila-Promoters/Homer	-	3.60943	Dm.25232	NM_132288	CG15365	Dmel\CG15365	Dmel_CG15365	8C4-8C4	CG15365 gene product from transcript CG15365-RA	protein-coding
31811	NM_132275	-252	TAGAGATG	Unknown2/Drosophila-Promoters/Homer	-	3.60943	Dm.19627	NM_132275	l(1)G0020	CG1994|Dmel\CG1994|NAT10|p110	Dmel_CG1994	8A2-8A3	lethal (1) G0020	protein-coding
31777	NM_132250	-33	CAGTGCTG	Unknown2/Drosophila-Promoters/Homer	-	5.83943	Dm.107	NM_132250	CG12123	Dmel\CG12123	Dmel_CG12123	7E9-7E9	CG12123 gene product from transcript CG12123-RA	protein-coding
31394	NM_080333	-25	CAGTGTTG	Unknown2/Drosophila-Promoters/Homer	-	6.98351	Dm.1681	NM_080333	pon	CG3346|Dmel\CG3346|PON|Pon	Dmel_CG3346	4C10-4C10	partner of numb	protein-coding
31357	NM_057518	-1123	CAGTGCTG	Unknown2/Drosophila-Promoters/Homer	-	5.83943	Dm.3118	NM_057518	Xpac	CG6358|DhR14|DhXPA|DmXPA|Dmel\CG6358|Dxpa|EG:EG0007.8|XPAC|XPA_DROME|Xpa|dmXPA|dxpa	Dmel_CG6358	4A5-4A5	Xeroderma pigmentosum group A-like	protein-coding
30995	NM_130489	-1129	CATCACTG	Unknown2/Drosophila-Promoters/Homer	+	7.85123	Dm.11239	NM_130489	CG17896	153323_at|Dmel\CG17896|EG:171D11.1	Dmel_CG17896	1B5-1B5	CG17896 gene product from transcript CG17896-RB	protein-coding
30995	NM_130489	-1299	CAGTGCTG	Unknown2/Drosophila-Promoters/Homer	-	5.83943	Dm.11239	NM_130489	CG17896	153323_at|Dmel\CG17896|EG:171D11.1	Dmel_CG17896	1B5-1B5	CG17896 gene product from transcript CG17896-RB	protein-coding
30979	NM_130483	-856	CAACCCTA	Unknown2/Drosophila-Promoters/Homer	+	8.7938	Dm.33579	NM_130483	CG3777	BEST:CK01670|CK01670|Dmel\CG3777|EG:125H10.1	Dmel_CG3777	1A1-1A5	CG3777 gene product from transcript CG3777-RB	protein-coding
43805	NM_143673	-1825	CATCGCTA	Unknown2/Drosophila-Promoters/Homer	+	3.60943	Dm.17796	NM_143673	Gat	CG1732|CG1732a|CG6218|DmGAT|Dmel\CG1732|GAT|anon-WO0149848.11|dGAT|gat	Dmel_CG1732	102D1-102D1	GABA transporter	protein-coding
43805	NM_143673	-63	CATCGCTA	Unknown2/Drosophila-Promoters/Homer	+	3.60943	Dm.17796	NM_143673	Gat	CG1732|CG1732a|CG6218|DmGAT|Dmel\CG1732|GAT|anon-WO0149848.11|dGAT|gat	Dmel_CG1732	102D1-102D1	GABA transporter	protein-coding
43722	NM_143618	-1048	CAACACTG	Unknown2/Drosophila-Promoters/Homer	+	6.98351	Dm.1389	NM_143618	CG1774	Dmel\CG1774	Dmel_CG1774	100C7-100C7	CG1774 gene product from transcript CG1774-RA	protein-coding
43659	NM_143574	-1430	CAACCCTA	Unknown2/Drosophila-Promoters/Homer	+	8.7938	Dm.25069	NM_143574	CG15546	Dmel\CG15546	Dmel_CG15546	100A6-100A6	CG15546 gene product from transcript CG15546-RA	protein-coding
43659	NM_143574	-1409	CAACACTA	Unknown2/Drosophila-Promoters/Homer	+	9.0926	Dm.25069	NM_143574	CG15546	Dmel\CG15546	Dmel_CG15546	100A6-100A6	CG15546 gene product from transcript CG15546-RA	protein-coding
43600	NM_143526	-1081	CAGTGCTG	Unknown2/Drosophila-Promoters/Homer	-	5.83943	Dm.13758	NM_143526	CG9737	Dmel\CG9737|SP5|c-SP5	Dmel_CG9737	99E3-99E3	CG9737 gene product from transcript CG9737-RA	protein-coding
43550	NM_143496	-1970	CATCCCTG	Unknown2/Drosophila-Promoters/Homer	+	7.55243	Dm.16311	NM_143496	CG15523	Dmel\CG15523|Eif2b	Dmel_CG15523	99C7-99C7	CG15523 gene product from transcript CG15523-RA	protein-coding
43508	NM_143465	-846	TAGTGTTG	Unknown2/Drosophila-Promoters/Homer	-	9.0926	Dm.6905	NM_143465	yata	CG1973|Dmel\CG1973|Yata	Dmel_CG1973	99B10-99B10	CG1973 gene product from transcript CG1973-RB	protein-coding
43379	NM_079817	-351	CAGGGCTG	Unknown2/Drosophila-Promoters/Homer	-	5.54063	Dm.2337	NM_079817	Dhc98D	CG1842|DHC|Dhc|Dmel\CG1842|dhc	Dmel_CG1842	98D2-98D3	Dynein heavy chain at 89D	protein-coding
43245	NM_143262	-1659	CATCCCTG	Unknown2/Drosophila-Promoters/Homer	+	7.55243	Dm.16416	NM_143262	TwdlC	CG14254|Dmel\CG14254|TwdlB	Dmel_CG14254	97D12-97D12	TweedleC	protein-coding
43214	NM_143239	-1341	CATCCCTG	Unknown2/Drosophila-Promoters/Homer	+	7.55243	Dm.27975	NM_143239	TwdlQ	CG14250|Dmel\CG14250	Dmel_CG14250	97C4-97C4	TweedleQ	protein-coding
43212	NM_143237	-824	CAGCCCTA	Unknown2/Drosophila-Promoters/Homer	+	7.64972	Dm.19296	NM_143237	Tb	CG5480|Dmel\CG5480|Tu|TwdlA	Dmel_CG5480	97C3-97C3|3-90.6 cM	Tubby	protein-coding
43210	NM_143235	-1684	CAGTGATG	Unknown2/Drosophila-Promoters/Homer	-	7.85123	Dm.5940	NM_143235	TwdlD	CG14243|Dmel\CG14243	Dmel_CG14243	97C3-97C3	TweedleD	protein-coding
43200	NM_143227	-1252	CATCGCTA	Unknown2/Drosophila-Promoters/Homer	+	3.60943	Dm.16440	NM_143227	TwdlM	CG5468|Dmel\CG5468	Dmel_CG5468	97C2-97C2	TweedleM	protein-coding
43200	NM_143227	-709	CAACCCTA	Unknown2/Drosophila-Promoters/Homer	+	8.7938	Dm.16440	NM_143227	TwdlM	CG5468|Dmel\CG5468	Dmel_CG5468	97C2-97C2	TweedleM	protein-coding
43186	NM_001038981	-1889	CAGCACTG	Unknown2/Drosophila-Promoters/Homer	+	5.83943	Dm.1342	NM_001038981	CG33970	CG14559|CG31085|CG6162|CG6166|Dmel\CG33970	Dmel_CG33970	97A8-97A10	CG33970 gene product from transcript CG33970-RC	protein-coding
43167	NM_143201	-1148	CAACACTG	Unknown2/Drosophila-Promoters/Homer	+	6.98351	Dm.5823	NM_143201	CG14543	Dmel\CG14543	Dmel_CG14543	96F10-96F10	CG14543 gene product from transcript CG14543-RA	protein-coding
43167	NM_143201	-46	CATCACTG	Unknown2/Drosophila-Promoters/Homer	+	7.85123	Dm.5823	NM_143201	CG14543	Dmel\CG14543	Dmel_CG14543	96F10-96F10	CG14543 gene product from transcript CG14543-RA	protein-coding
43062	NM_170221	-992	CAGTGCTG	Unknown2/Drosophila-Promoters/Homer	-	5.83943	Dm.24095	NM_170221	CG31087	CG10551|Dmel\CG31087	Dmel_CG31087	96D1-96D1	CG31087 gene product from transcript CG31087-RA	protein-coding
42987	NM_143058	-3	TAGTGTTG	Unknown2/Drosophila-Promoters/Homer	-	9.0926	Dm.7786	NM_143058	Nmnat	3R4|AAL90149|CG13645|DmNMNAT|Dmel\CG13645|NMNAT|Nmnat1|NmnatB|dNmnat|nmnat	Dmel_CG13645	96B11-96B11	Nicotinamide mononucleotide adenylyltransferase	protein-coding
42987	NM_143058	-173	CAGTGATG	Unknown2/Drosophila-Promoters/Homer	-	7.85123	Dm.7786	NM_143058	Nmnat	3R4|AAL90149|CG13645|DmNMNAT|Dmel\CG13645|NMNAT|Nmnat1|NmnatB|dNmnat|nmnat	Dmel_CG13645	96B11-96B11	Nicotinamide mononucleotide adenylyltransferase	protein-coding
42987	NM_143058	-249	CAGGGCTG	Unknown2/Drosophila-Promoters/Homer	-	5.54063	Dm.7786	NM_143058	Nmnat	3R4|AAL90149|CG13645|DmNMNAT|Dmel\CG13645|NMNAT|Nmnat1|NmnatB|dNmnat|nmnat	Dmel_CG13645	96B11-96B11	Nicotinamide mononucleotide adenylyltransferase	protein-coding
42951	NM_143028	-1593	CAACACTG	Unknown2/Drosophila-Promoters/Homer	+	6.98351		NM_143028	CG13634	Dmel\CG13634	Dmel_CG13634	96A22-96A22	CG13634 gene product from transcript CG13634-RA	protein-coding
42924	NM_143008	-1944	CATCACTG	Unknown2/Drosophila-Promoters/Homer	+	7.85123	Dm.6180	NM_143008	CG13618	Dmel\CG13618	Dmel_CG13618	96A5-96A6	CG13618 gene product from transcript CG13618-RA	protein-coding
42924	NM_143008	-276	CAGGGTTG	Unknown2/Drosophila-Promoters/Homer	-	6.68471	Dm.6180	NM_143008	CG13618	Dmel\CG13618	Dmel_CG13618	96A5-96A6	CG13618 gene product from transcript CG13618-RA	protein-coding
42924	NM_143008	-914	TAGTGTTG	Unknown2/Drosophila-Promoters/Homer	-	9.0926	Dm.6180	NM_143008	CG13618	Dmel\CG13618	Dmel_CG13618	96A5-96A6	CG13618 gene product from transcript CG13618-RA	protein-coding
42853	NM_142954	-9	CATCTCTA	Unknown2/Drosophila-Promoters/Homer	+	3.60943	Dm.3313	NM_142954	SMC1	AAF56231|CG6057|DmSMC1|Dmel\CG6057|Smc1|dSMC1|smc1	Dmel_CG6057	95D11-95D11	Structural maintenance of chromosomes 1	protein-coding
42853	NM_142954	-206	CAGTGATG	Unknown2/Drosophila-Promoters/Homer	-	7.85123	Dm.3313	NM_142954	SMC1	AAF56231|CG6057|DmSMC1|Dmel\CG6057|Smc1|dSMC1|smc1	Dmel_CG6057	95D11-95D11	Structural maintenance of chromosomes 1	protein-coding
42798	NM_142917	-33	CATCACTA	Unknown2/Drosophila-Promoters/Homer	+	9.96032	Dm.20235	NM_142917	CG10300	Dmel\CG10300	Dmel_CG10300	95A10-95A10	CG10300 gene product from transcript CG10300-RA	protein-coding
42727	NM_142862	-145	CAGCACTG	Unknown2/Drosophila-Promoters/Homer	+	5.83943	Dm.16580	NM_142862	CG17111	Dmel\CG17111	Dmel_CG17111	94D10-94D12	CG17111 gene product from transcript CG17111-RB	protein-coding
42727	NM_142862	-952	CAGGGTTG	Unknown2/Drosophila-Promoters/Homer	-	6.68471	Dm.16580	NM_142862	CG17111	Dmel\CG17111	Dmel_CG17111	94D10-94D12	CG17111 gene product from transcript CG17111-RB	protein-coding
42701	NM_142841	-1866	TAGCGATG	Unknown2/Drosophila-Promoters/Homer	-	3.60943	Dm.4213	NM_142841	CG4721	Dmel\CG4721|anon-EST:Posey132	Dmel_CG4721	94C4-94C4	CG4721 gene product from transcript CG4721-RA	protein-coding
42618	NM_170003	-52	CATCGCTA	Unknown2/Drosophila-Promoters/Homer	+	3.60943	Dm.1277	NM_170003	CG5382	Dmel\CG5382	Dmel_CG5382	94A6-94A6	CG5382 gene product from transcript CG5382-RB	protein-coding
42609	NM_142762	-544	CAGCACTA	Unknown2/Drosophila-Promoters/Homer	+	7.94852	Dm.3673	NM_142762	CG7080	Dmel\CG7080	Dmel_CG7080	94A5-94A5	CG7080 gene product from transcript CG7080-RA	protein-coding
42543	NM_142714	-48	CATCCCTA	Unknown2/Drosophila-Promoters/Homer	+	9.66152	Dm.10217	NM_142714	Fancm	CG7922|Dmel\CG7922|cg7922	Dmel_CG7922	93E2-93E2	Fanconi anemia group M helicase	protein-coding
42543	NM_142714	-274	CAGTGCTG	Unknown2/Drosophila-Promoters/Homer	-	5.83943	Dm.10217	NM_142714	Fancm	CG7922|Dmel\CG7922|cg7922	Dmel_CG7922	93E2-93E2	Fanconi anemia group M helicase	protein-coding
318623	NM_001043268	-707	TAGCGATG	Unknown2/Drosophila-Promoters/Homer	-	3.60943	Dm.18739	NM_001043268	GluRIIE	CG31201|DmelGluRIIE|Dmel\CG31201|GluR-IIE	Dmel_CG31201	92F4-92F4	Glutamate receptor IIE	protein-coding
42376	NM_142592	-1248	CAGCACTG	Unknown2/Drosophila-Promoters/Homer	+	5.83943	Dm.10179	NM_142592	CG4462	Dmel\CG4462	Dmel_CG4462	92B7-92B8	CG4462 gene product from transcript CG4462-RA	protein-coding
42319	NM_142546	-1847	CATCGCTA	Unknown2/Drosophila-Promoters/Homer	+	3.60943		NM_142546	CG18493	Dmel\CG18493	Dmel_CG18493	92A3-92A3	CG18493 gene product from transcript CG18493-RA	protein-coding
42319	NM_142546	-1162	CAGTGCTG	Unknown2/Drosophila-Promoters/Homer	-	5.83943		NM_142546	CG18493	Dmel\CG18493	Dmel_CG18493	92A3-92A3	CG18493 gene product from transcript CG18493-RA	protein-coding
42259	NM_142498	-1296	CATCACTG	Unknown2/Drosophila-Promoters/Homer	+	7.85123	Dm.27338	NM_142498	CG14298	Dmel\CG14298	Dmel_CG14298	91D3-91D3	CG14298 gene product from transcript CG14298-RB	protein-coding
42141	NM_142400	-103	CAGCCCTG	Unknown2/Drosophila-Promoters/Homer	+	5.54063	Dm.27329	NM_142400	CG17803	Dmel\CG17803	Dmel_CG17803	90C5-90C5	CG17803 gene product from transcript CG17803-RB	protein-coding
318645	NM_169772	-1828	CAACCCTG	Unknown2/Drosophila-Promoters/Homer	+	6.68471	Dm.16759	NM_169772	CG31251	CG7477|Dmel\CG31251|NudC-L	Dmel_CG31251	90C1-90C1	CG31251 gene product from transcript CG31251-RA	protein-coding
318645	NM_169772	-169	CAGGGCTG	Unknown2/Drosophila-Promoters/Homer	-	5.54063	Dm.16759	NM_169772	CG31251	CG7477|Dmel\CG31251|NudC-L	Dmel_CG31251	90C1-90C1	CG31251 gene product from transcript CG31251-RA	protein-coding
42021	NM_142309	-402	CATCACTA	Unknown2/Drosophila-Promoters/Homer	+	9.96032	Dm.16803	NM_142309	CG17562	Dmel\CG17562	Dmel_CG17562	89D5-89D5	CG17562 gene product from transcript CG17562-RA	protein-coding
42021	NM_142309	-72	CAGCCCTG	Unknown2/Drosophila-Promoters/Homer	+	5.54063	Dm.16803	NM_142309	CG17562	Dmel\CG17562	Dmel_CG17562	89D5-89D5	CG17562 gene product from transcript CG17562-RA	protein-coding
42021	NM_142309	-862	TAGCGATG	Unknown2/Drosophila-Promoters/Homer	-	3.60943	Dm.16803	NM_142309	CG17562	Dmel\CG17562	Dmel_CG17562	89D5-89D5	CG17562 gene product from transcript CG17562-RA	protein-coding
41964	NM_142270	-1711	CAACCCTA	Unknown2/Drosophila-Promoters/Homer	+	8.7938		NM_142270	CG8927	Dmel\CG8927	Dmel_CG8927	89B6-89B7	CG8927 gene product from transcript CG8927-RB	protein-coding
49241	NM_169674	-1360	CAACACTA	Unknown2/Drosophila-Promoters/Homer	+	9.0926	Dm.31313	NM_169674	rec	CG14875|CG31293|CG4828|Dmel\CG31293|MCM8|rec-1|rec1	Dmel_CG31293	89A5-89A5	recombination-defective	protein-coding
49241	NM_169674	-32	CATCTCTA	Unknown2/Drosophila-Promoters/Homer	+	3.60943	Dm.31313	NM_169674	rec	CG14875|CG31293|CG4828|Dmel\CG31293|MCM8|rec-1|rec1	Dmel_CG31293	89A5-89A5	recombination-defective	protein-coding
318741	NM_169666	-738	CAACACTG	Unknown2/Drosophila-Promoters/Homer	+	6.98351	Dm.5959	NM_169666	CG31446	BcDNA:RE40372|Dmel\CG31446	Dmel_CG31446	89A2-89A2	CG31446 gene product from transcript CG31446-RB	protein-coding
318741	NM_169666	-580	CAGTGTTG	Unknown2/Drosophila-Promoters/Homer	-	6.98351	Dm.5959	NM_169666	CG31446	BcDNA:RE40372|Dmel\CG31446	Dmel_CG31446	89A2-89A2	CG31446 gene product from transcript CG31446-RB	protein-coding
41700	NM_142066	-52	CATCACTG	Unknown2/Drosophila-Promoters/Homer	+	7.85123	Dm.36848	NM_142066	CG9926	Dmel\CG9926	Dmel_CG9926	88A3-88A3	CG9926 gene product from transcript CG9926-RB	protein-coding
41700	NM_142066	-1069	TAGTGCTG	Unknown2/Drosophila-Promoters/Homer	-	7.94852	Dm.36848	NM_142066	CG9926	Dmel\CG9926	Dmel_CG9926	88A3-88A3	CG9926 gene product from transcript CG9926-RB	protein-coding
41663	NM_142040	-362	CAACACTG	Unknown2/Drosophila-Promoters/Homer	+	6.98351	Dm.27287	NM_142040	CG9269	Dmel\CG9269	Dmel_CG9269	87F5-87F5	CG9269 gene product from transcript CG9269-RA	protein-coding
41579	NM_141977	-292	CATCACTG	Unknown2/Drosophila-Promoters/Homer	+	7.85123	Dm.7950	NM_141977	CG10126	CT28495|Dmel\CG10126	Dmel_CG10126	87D2-87D2	CG10126 gene product from transcript CG10126-RB	protein-coding
41579	NM_141977	-1431	CAGTGTTG	Unknown2/Drosophila-Promoters/Homer	-	6.98351	Dm.7950	NM_141977	CG10126	CT28495|Dmel\CG10126	Dmel_CG10126	87D2-87D2	CG10126 gene product from transcript CG10126-RB	protein-coding
41526	NM_141937	-887	CATCACTG	Unknown2/Drosophila-Promoters/Homer	+	7.85123	Dm.19043	NM_141937	CG17202	BcDNA:RH21090|Dmel\CG17202	Dmel_CG17202	87B9-87B9	CG17202 gene product from transcript CG17202-RA	protein-coding
41425	NM_141858	-731	CAGCCCTG	Unknown2/Drosophila-Promoters/Homer	+	5.54063	Dm.14343	NM_141858	CG17360	BcDNA:RH29885|Dmel\CG17360	Dmel_CG17360	86E18-86F7	CG17360 gene product from transcript CG17360-RA	protein-coding
41425	NM_141858	-652	CAGTGCTG	Unknown2/Drosophila-Promoters/Homer	-	5.83943	Dm.14343	NM_141858	CG17360	BcDNA:RH29885|Dmel\CG17360	Dmel_CG17360	86E18-86F7	CG17360 gene product from transcript CG17360-RA	protein-coding
41109	NM_141622	-211	TAGGGATG	Unknown2/Drosophila-Promoters/Homer	-	9.66152		NM_141622	CG8861	Dmel\CG8861	Dmel_CG8861	85D8-85D11	CG8861 gene product from transcript CG8861-RC	protein-coding
5740866	NM_001104240	-709	TAGCGATG	Unknown2/Drosophila-Promoters/Homer	-	3.60943	Dm.33387	NM_001104240	CG34301	Dmel\CG34301	Dmel_CG34301	85B1-85B1	CG34301 gene product from transcript CG34301-RA	protein-coding
5740866	NM_001104240	-912	CAGTGCTG	Unknown2/Drosophila-Promoters/Homer	-	5.83943	Dm.33387	NM_001104240	CG34301	Dmel\CG34301	Dmel_CG34301	85B1-85B1	CG34301 gene product from transcript CG34301-RA	protein-coding
41048	NM_141574	-35	CATCGCTA	Unknown2/Drosophila-Promoters/Homer	+	3.60943	Dm.6116	NM_141574	CG13318	Dmel\CG13318|SPH101|c-SPH101	Dmel_CG13318	85B1-85B1	CG13318 gene product from transcript CG13318-RA	protein-coding
41048	NM_141574	-1595	TAGAGATG	Unknown2/Drosophila-Promoters/Homer	-	3.60943	Dm.6116	NM_141574	CG13318	Dmel\CG13318|SPH101|c-SPH101	Dmel_CG13318	85B1-85B1	CG13318 gene product from transcript CG13318-RA	protein-coding
40996	NM_169217	-1355	TAGTGTTG	Unknown2/Drosophila-Promoters/Homer	-	9.0926	Dm.11444	NM_169217	DppIII	CG7415|DPP|DPP III|Dmel\CG7415	Dmel_CG7415	84F13-84F13	Dipeptidyl aminopeptidase III	protein-coding
40938	NM_141494	-1742	CAGCCCTA	Unknown2/Drosophila-Promoters/Homer	+	7.64972	Dm.24034	NM_141494	CG10445	Dmel\CG10445	Dmel_CG10445	84E5-84E5	CG10445 gene product from transcript CG10445-RD	protein-coding
40938	NM_141494	-1221	CAGCACTG	Unknown2/Drosophila-Promoters/Homer	+	5.83943	Dm.24034	NM_141494	CG10445	Dmel\CG10445	Dmel_CG10445	84E5-84E5	CG10445 gene product from transcript CG10445-RD	protein-coding
40938	NM_141494	-1083	CATCACTG	Unknown2/Drosophila-Promoters/Homer	+	7.85123	Dm.24034	NM_141494	CG10445	Dmel\CG10445	Dmel_CG10445	84E5-84E5	CG10445 gene product from transcript CG10445-RD	protein-coding
40938	NM_141494	-872	CAGTGATG	Unknown2/Drosophila-Promoters/Homer	-	7.85123	Dm.24034	NM_141494	CG10445	Dmel\CG10445	Dmel_CG10445	84E5-84E5	CG10445 gene product from transcript CG10445-RD	protein-coding
40938	NM_141494	-1573	TAGTGTTG	Unknown2/Drosophila-Promoters/Homer	-	9.0926	Dm.24034	NM_141494	CG10445	Dmel\CG10445	Dmel_CG10445	84E5-84E5	CG10445 gene product from transcript CG10445-RD	protein-coding
40819	NM_141420	-1788	CAGCCCTG	Unknown2/Drosophila-Promoters/Homer	+	5.54063	Dm.14501	NM_141420	Ccp84Ag	BG:DS00004.7|BcDNA:RE04513|CG2342|Ccp|DmelCcp84Ag|Dmel\CG2342|cc2	Dmel_CG2342	84A2-84A2	CG2342 gene product from transcript CG2342-RA	protein-coding
40782	NM_141389	-1313	CATCGCTA	Unknown2/Drosophila-Promoters/Homer	+	3.60943	Dm.12890	NM_141389	CG18048	Dmel\CG18048	Dmel_CG18048	83E4-83E4	CG18048 gene product from transcript CG18048-RA	protein-coding
40782	NM_141389	-187	CAGCCCTG	Unknown2/Drosophila-Promoters/Homer	+	5.54063	Dm.12890	NM_141389	CG18048	Dmel\CG18048	Dmel_CG18048	83E4-83E4	CG18048 gene product from transcript CG18048-RA	protein-coding
40438	NM_141114	-1210	CAGTGCTG	Unknown2/Drosophila-Promoters/Homer	-	5.83943	Dm.3449	NM_141114	DNApol-eta	AAF51794|CG7143|DNA pol eta|DNA pol-eta|DNApoleta|Dmel\CG7143|Dmpol eta|POLH|dPoleta|drad30A|pol eta|pol h	Dmel_CG7143	79A4-79A4	CG7143 gene product from transcript CG7143-RA	protein-coding
40220	NM_140939	-605	TAGTGTTG	Unknown2/Drosophila-Promoters/Homer	-	9.0926	Dm.3971	NM_140939	CG17233	CG6918|Dmel\CG17233	Dmel_CG17233	77A3-77A3	CG17233 gene product from transcript CG17233-RG	protein-coding
40220	NM_140939	-968	CAGTGCTG	Unknown2/Drosophila-Promoters/Homer	-	5.83943	Dm.3971	NM_140939	CG17233	CG6918|Dmel\CG17233	Dmel_CG17233	77A3-77A3	CG17233 gene product from transcript CG17233-RG	protein-coding
40209	NM_140929	-669	CAGGGATG	Unknown2/Drosophila-Promoters/Homer	-	7.55243	Dm.13640	NM_140929	obst-F	CG7306|Dmel\CG7306	Dmel_CG7306	77A2-77A2	obstructor-F	protein-coding
4379912	NM_001043151	-1680	CATCACTA	Unknown2/Drosophila-Promoters/Homer	+	9.96032	Dm.32127	NM_001043151	CG34116	CG14103|Dmel\CG34116	Dmel_CG34116	76C6-76C6	CG34116 gene product from transcript CG34116-RA	protein-coding
40113	NM_140856	-925	TAGGGCTG	Unknown2/Drosophila-Promoters/Homer	-	7.64972	Dm.33997	NM_140856	CG14096	Dmel\CG14096	Dmel_CG14096	76B3-76B3	CG14096 gene product from transcript CG14096-RA	protein-coding
12797935	NR_048296	-177	CAACACTG	Unknown2/Drosophila-Promoters/Homer	+	6.98351		NR_048296	CR32027	BcDNA:RE02231|CG32027|Dmel\CR32027|Dmel_CG32027	Dmel_CR32027	75E2-75E2	ncRNA	ncRNA
39902	NM_140686	-1302	CAGCCCTG	Unknown2/Drosophila-Promoters/Homer	+	5.54063	Dm.2243	NM_140686	CG3764	Dmel\CG3764	Dmel_CG3764	73E2-73E4	CG3764 gene product from transcript CG3764-RB	protein-coding
39902	NM_140686	-1122	CAGCCCTG	Unknown2/Drosophila-Promoters/Homer	+	5.54063	Dm.2243	NM_140686	CG3764	Dmel\CG3764	Dmel_CG3764	73E2-73E4	CG3764 gene product from transcript CG3764-RB	protein-coding
39902	NM_140686	-1034	CAGGGCTG	Unknown2/Drosophila-Promoters/Homer	-	5.54063	Dm.2243	NM_140686	CG3764	Dmel\CG3764	Dmel_CG3764	73E2-73E4	CG3764 gene product from transcript CG3764-RB	protein-coding
39854	NM_145191	-681	CAGTGTTG	Unknown2/Drosophila-Promoters/Homer	-	6.98351	Dm.29920	NM_145191	CG4098	CG4098-PA|Dmel\CG4098	Dmel_CG4098	73B1-73B1	CG4098 gene product from transcript CG4098-RA	protein-coding
59175	NM_144416	-1772	TAGTGCTG	Unknown2/Drosophila-Promoters/Homer	-	7.94852	Dm.31124	NM_144416	CG18814	Dmel\CG18814	Dmel_CG18814	72E3-72E3	CG18814 gene product from transcript CG18814-RB	protein-coding
39817	NM_140628	-1666	CATCCCTG	Unknown2/Drosophila-Promoters/Homer	+	7.55243	Dm.7978	NM_140628	CG4842	Dmel\CG4842	Dmel_CG4842	72E2-72E3	CG4842 gene product from transcript CG4842-RA	protein-coding
39817	NM_140628	-1234	CAGCCCTG	Unknown2/Drosophila-Promoters/Homer	+	5.54063	Dm.7978	NM_140628	CG4842	Dmel\CG4842	Dmel_CG4842	72E2-72E3	CG4842 gene product from transcript CG4842-RA	protein-coding
39817	NM_140628	-335	TAGTGCTG	Unknown2/Drosophila-Promoters/Homer	-	7.94852	Dm.7978	NM_140628	CG4842	Dmel\CG4842	Dmel_CG4842	72E2-72E3	CG4842 gene product from transcript CG4842-RA	protein-coding
39802	NM_140616	-508	CAGCACTG	Unknown2/Drosophila-Promoters/Homer	+	5.83943	Dm.14565	NM_140616	CG13060	BcDNA:RE40431|Dmel\CG13060	Dmel_CG13060	72E1-72E1	CG13060 gene product from transcript CG13060-RA	protein-coding
39801	NM_140615	-511	CAGCACTG	Unknown2/Drosophila-Promoters/Homer	+	5.83943	Dm.20095	NM_140615	CG13041	BcDNA:RE63063|Dmel\CG13041	Dmel_CG13041	72E1-72E1	CG13041 gene product from transcript CG13041-RA	protein-coding
39796	NM_140611	-1379	CAGCACTA	Unknown2/Drosophila-Promoters/Homer	+	7.94852	Dm.14210	NM_140611	CG13043	BcDNA:RH10371|CT32262|Dmel\CG13043	Dmel_CG13043	72E1-72E1	CG13043 gene product from transcript CG13043-RA	protein-coding
39791	NM_140606	-1816	CAGGGCTG	Unknown2/Drosophila-Promoters/Homer	-	5.54063	Dm.27866	NM_140606	CG13046	Dmel\CG13046	Dmel_CG13046	72D12-72D12	CG13046 gene product from transcript CG13046-RB	protein-coding
39784	NM_140599	-1599	CAGCACTG	Unknown2/Drosophila-Promoters/Homer	+	5.83943	Dm.25455	NM_140599	CG13068	Dmel\CG13068	Dmel_CG13068	72D10-72D10	CG13068 gene product from transcript CG13068-RA	protein-coding
5740583	NM_001104148	-1714	CATCGCTA	Unknown2/Drosophila-Promoters/Homer	+	3.60943	Dm.35984	NM_001104148	CG13051	Dmel\CG13051	Dmel_CG13051	72D10-72D10	CG13051 gene product from transcript CG13051-RA	protein-coding
39746	NM_079375	-1236	CATCCCTG	Unknown2/Drosophila-Promoters/Homer	+	7.55243	Dm.2838	NM_079375	DNApol-delta	5949|CAA61369|CG5949|DNA Pol Delta|DNA pol delta|Dm Poldelta|Dmel\CG5949|Poldelta|dnapol delta|l(3)72Ac	Dmel_CG5949	72C1-72C1	DNA-polymerase-delta	protein-coding
39746	NM_079375	-411	CAACACTA	Unknown2/Drosophila-Promoters/Homer	+	9.0926	Dm.2838	NM_079375	DNApol-delta	5949|CAA61369|CG5949|DNA Pol Delta|DNA pol delta|Dm Poldelta|Dmel\CG5949|Poldelta|dnapol delta|l(3)72Ac	Dmel_CG5949	72C1-72C1	DNA-polymerase-delta	protein-coding
39637	NM_140483	-1484	CATCTCTA	Unknown2/Drosophila-Promoters/Homer	+	3.60943	Dm.13275	NM_140483	CG13463	BcDNA:RE10167|Dmel\CG13463	Dmel_CG13463	71B2-71B2	CG13463 gene product from transcript CG13463-RA	protein-coding
3885643	NM_001038923	-1826	CAGCCCTG	Unknown2/Drosophila-Promoters/Homer	+	5.54063	Dm.30277	NM_001038923	CG34039	BP1005|Dmel\CG34039	Dmel_CG34039	70E2-70E2	CG34039 gene product from transcript CG34039-RB	protein-coding
39465	NM_140355	-959	CAACACTA	Unknown2/Drosophila-Promoters/Homer	+	9.0926	Dm.27134	NM_140355	CG14118	Dmel\CG14118	Dmel_CG14118	69E8-69F1	CG14118 gene product from transcript CG14118-RA	protein-coding
39465	NM_140355	-1266	TAGGGATG	Unknown2/Drosophila-Promoters/Homer	-	9.66152	Dm.27134	NM_140355	CG14118	Dmel\CG14118	Dmel_CG14118	69E8-69F1	CG14118 gene product from transcript CG14118-RA	protein-coding
39227	NM_140165	-436	CATCGCTA	Unknown2/Drosophila-Promoters/Homer	+	3.60943	Dm.6118	NM_140165	CG14147	BcDNA:RE16005|Dmel\CG14147	Dmel_CG14147	68A1-68A1	CG14147 gene product from transcript CG14147-RA	protein-coding
5740788	NM_140112	-1677	CATCACTA	Unknown2/Drosophila-Promoters/Homer	+	9.96032	Dm.15436	NM_140112	CG34382	CG14165|CG14166|Dmel\CG34382|Dmel_CG14165|Dmel_CG14166	Dmel_CG34382	67D1-67D1	CG34382 gene product from transcript CG34382-RC	protein-coding
39125	NM_140084	-1122	CAGCACTG	Unknown2/Drosophila-Promoters/Homer	+	5.83943	Dm.914	NM_140084	CG18180	Dmel\CG18180|SP151	Dmel_CG18180	67C3-67C3	CG18180 gene product from transcript CG18180-RA	protein-coding
39125	NM_140084	-647	CATCCCTA	Unknown2/Drosophila-Promoters/Homer	+	9.66152	Dm.914	NM_140084	CG18180	Dmel\CG18180|SP151	Dmel_CG18180	67C3-67C3	CG18180 gene product from transcript CG18180-RA	protein-coding
39124	NM_140083	-572	CAGCACTG	Unknown2/Drosophila-Promoters/Homer	+	5.83943	Dm.10983	NM_140083	CG18179	BEST:LP02275|Dmel\CG18179|SP152	Dmel_CG18179	67C3-67C3	CG18179 gene product from transcript CG18179-RA	protein-coding
39106	NM_140070	-54	CAGCACTG	Unknown2/Drosophila-Promoters/Homer	+	5.83943	Dm.6315	NM_140070	path	CG3424|Dmel\CG3424|Path|anon-WO0118547.271|anon-WO0118547.370|pth	Dmel_CG3424	67B10-67B10	pathetic	protein-coding
38979	NM_139982	-981	CAGCACTG	Unknown2/Drosophila-Promoters/Homer	+	5.83943	Dm.30090	NM_139982	CG6638	Dmel\CG6638	Dmel_CG6638	66D7-66D7	CG6638 gene product from transcript CG6638-RA	protein-coding
38979	NM_139982	-301	CAGTGTTG	Unknown2/Drosophila-Promoters/Homer	-	6.98351	Dm.30090	NM_139982	CG6638	Dmel\CG6638	Dmel_CG6638	66D7-66D7	CG6638 gene product from transcript CG6638-RA	protein-coding
38979	NM_139982	-1650	TAGTGCTG	Unknown2/Drosophila-Promoters/Homer	-	7.94852	Dm.30090	NM_139982	CG6638	Dmel\CG6638	Dmel_CG6638	66D7-66D7	CG6638 gene product from transcript CG6638-RA	protein-coding
38972	NM_139977	-1744	TAGTGATG	Unknown2/Drosophila-Promoters/Homer	-	9.96032	Dm.5905	NM_139977	GstO3	CG6776|Dmel\CG6776|GSTO3|T14	Dmel_CG6776	66D5-66D5	Glutathione S transferase O3	protein-coding
38954	NM_139961	-222	CAGTGCTG	Unknown2/Drosophila-Promoters/Homer	-	5.83943	Dm.31148	NM_139961	CG7120	BcDNA:AT15424|Dmel\CG7120|gi7295100	Dmel_CG7120	66C11-66C11	CG7120 gene product from transcript CG7120-RG	protein-coding
5740547	NM_001104077	-194	CAGCACTG	Unknown2/Drosophila-Promoters/Homer	+	5.83943	Dm.15483	NM_001104077	CG34461	CG7072|Cpr66Ca|DmelCpr66Ca|Dmel\CG34461|Dmel_CG7072|anon-SAGE:Wang-027	Dmel_CG34461	66C7-66C7	CG34461 gene product from transcript CG34461-RB	protein-coding
38868	NM_001043128	-1244	CAACACTG	Unknown2/Drosophila-Promoters/Homer	+	6.98351	Dm.30116	NM_001043128	Snmp2	148358_at|CG16832|CG7422|Dmel\CG7422|SNMP2	Dmel_CG7422	66A11-66A11	Sensory neuron membrane protein 2	protein-coding
38843	NM_139874	-602	CAGTGATG	Unknown2/Drosophila-Promoters/Homer	-	7.85123	Dm.25880	NM_139874	CG7548	Dmel\CG7548	Dmel_CG7548	66A3-66A3	CG7548 gene product from transcript CG7548-RA	protein-coding
38829	NM_139862	-507	CAGTGATG	Unknown2/Drosophila-Promoters/Homer	-	7.85123	Dm.6145	NM_139862	CG18417	Dmel\CG18417|carboxypeptidase b1	Dmel_CG18417	65F11-65F11	CG18417 gene product from transcript CG18417-RA	protein-coding
38826	NM_139859	-567	TAGTGCTG	Unknown2/Drosophila-Promoters/Homer	-	7.94852	Dm.22211	NM_139859	CG8563	Dmel\CG8563	Dmel_CG8563	65F11-65F11	CG8563 gene product from transcript CG8563-RB	protein-coding
38773	NM_139818	-1530	CAGTGTTG	Unknown2/Drosophila-Promoters/Homer	-	6.98351	Dm.23982	NM_139818	Cpr65Ea	CG8640|DmelCpr65Ea|Dmel\CG8640	Dmel_CG8640	65E3-65E3	Cuticular protein 65Ea	protein-coding
38762	NM_139809	-23	CAGCACTG	Unknown2/Drosophila-Promoters/Homer	+	5.83943	Dm.6087	NM_139809	Mis12	BcDNA:RE19545|CG18156|Dmel\CG18156|Mis-12|dmMis12	Dmel_CG18156	65D5-65D5	CG18156 gene product from transcript CG18156-RA	protein-coding
38762	NM_139809	-920	CAGGGTTG	Unknown2/Drosophila-Promoters/Homer	-	6.68471	Dm.6087	NM_139809	Mis12	BcDNA:RE19545|CG18156|Dmel\CG18156|Mis-12|dmMis12	Dmel_CG18156	65D5-65D5	CG18156 gene product from transcript CG18156-RA	protein-coding
38745	NM_139797	-1706	CAACACTG	Unknown2/Drosophila-Promoters/Homer	+	6.98351	Dm.27071	NM_139797	CG8519	Dmel\CG8519	Dmel_CG8519	65C3-65C3	CG8519 gene product from transcript CG8519-RA	protein-coding
38745	NM_139797	-1078	TAGGGCTG	Unknown2/Drosophila-Promoters/Homer	-	7.64972	Dm.27071	NM_139797	CG8519	Dmel\CG8519	Dmel_CG8519	65C3-65C3	CG8519 gene product from transcript CG8519-RA	protein-coding
38745	NM_139797	-1218	TAGTGTTG	Unknown2/Drosophila-Promoters/Homer	-	9.0926	Dm.27071	NM_139797	CG8519	Dmel\CG8519	Dmel_CG8519	65C3-65C3	CG8519 gene product from transcript CG8519-RA	protein-coding
38718	NM_057956	-1059	CATCTCTA	Unknown2/Drosophila-Promoters/Homer	+	3.60943	Dm.2988	NM_057956	D19A	CG10269|Dmel\CG10269|d19a	Dmel_CG10269	65A7-65A7	CG10269 gene product from transcript CG10269-RA	protein-coding
38718	NM_057956	-64	CAGCCCTG	Unknown2/Drosophila-Promoters/Homer	+	5.54063	Dm.2988	NM_057956	D19A	CG10269|Dmel\CG10269|d19a	Dmel_CG10269	65A7-65A7	CG10269 gene product from transcript CG10269-RA	protein-coding
38711	NM_139773	-787	CAGCCCTA	Unknown2/Drosophila-Promoters/Homer	+	7.64972	Dm.14485	NM_139773	CG13297	BcDNA:RE64858|Dmel\CG13297	Dmel_CG13297	65A6-65A6	CG13297 gene product from transcript CG13297-RA	protein-coding
38588	NM_139682	-124	CAGTGCTG	Unknown2/Drosophila-Promoters/Homer	-	5.83943	Dm.5204	NM_139682	CG13704	BcDNA:RE40159|Dmel\CG13704	Dmel_CG13704	64C2-64C2	CG13704 gene product from transcript CG13704-RA	protein-coding
38580	NM_079205	-429	CATCACTG	Unknown2/Drosophila-Promoters/Homer	+	7.85123	Dm.846	NM_079205	Dhc64C	CD|CG7507|Cdhc|DHC|DHC64C|Dhc|Dhc46C|Dhc64|Dhc64c|Dmel\CG7507|Dynein|FCP-A|Fs(3)Lab|Fs(3)Laborc|Fs(3)Sz18|HMW MAP|Lab|Su(Gl)77|cDhc|cDhc64C|dhc|dhc64C|dhc64c|l(3)64Ca	Dmel_CG7507	64B17-64C1	Dynein heavy chain 64C	protein-coding
38533	NM_139635	-1621	CAACACTG	Unknown2/Drosophila-Promoters/Homer	+	6.98351	Dm.31170	NM_139635	CG15014	Dmel\CG15014	Dmel_CG15014	64B1-64B1	CG15014 gene product from transcript CG15014-RA	protein-coding
38486	NM_139599	-1678	TAGTGTTG	Unknown2/Drosophila-Promoters/Homer	-	9.0926	Dm.4875	NM_139599	CG14990	Dmel\CG14990|SPH97	Dmel_CG14990	64A5-64A5	CG14990 gene product from transcript CG14990-RA	protein-coding
38399	NM_139536	-411	CAACCCTG	Unknown2/Drosophila-Promoters/Homer	+	6.68471	Dm.11337	NM_139536	CG11505	Dmel\CG11505	Dmel_CG11505	63C1-63C1	CG11505 gene product from transcript CG11505-RD	protein-coding
38399	NM_139536	-661	CAGGGTTG	Unknown2/Drosophila-Promoters/Homer	-	6.68471	Dm.11337	NM_139536	CG11505	Dmel\CG11505	Dmel_CG11505	63C1-63C1	CG11505 gene product from transcript CG11505-RD	protein-coding
38241	NM_139411	-1943	CAGCCCTA	Unknown2/Drosophila-Promoters/Homer	+	7.64972	Dm.821	NM_139411	Cpr62Bc	CG1919|DmelCpr62Bc|Dmel\CG1919	Dmel_CG1919	62B7-62B7	Cuticular protein 62Bc	protein-coding
38178	NM_139363	-1161	TAGTGCTG	Unknown2/Drosophila-Promoters/Homer	-	7.94852	Dm.11783	NM_139363	CG7852	Dmel\CG7852	Dmel_CG7852	62A3-62A3	CG7852 gene product from transcript CG7852-RC	protein-coding
38178	NM_139363	-1232	CAGGGCTG	Unknown2/Drosophila-Promoters/Homer	-	5.54063	Dm.11783	NM_139363	CG7852	Dmel\CG7852	Dmel_CG7852	62A3-62A3	CG7852 gene product from transcript CG7852-RC	protein-coding
38153	NM_057586	-1456	CAGCCCTG	Unknown2/Drosophila-Promoters/Homer	+	5.54063	Dm.6432	NM_057586	Myo61F	CG9155|Dm IB|DmIB|Dmel\CG9155|DroMIB|IB|MIB|MYO61F|MYOIB|Myo-IB|Myo1B|MyoIC|myo61F|myo61f	Dmel_CG9155	61F6-61F6	Myosin 61F	protein-coding
37998	NM_138147	-92	CAGTGTTG	Unknown2/Drosophila-Promoters/Homer	-	6.98351	Dm.789	NM_138147	CG2736	Dmel\CG2736|cg2736	Dmel_CG2736	60E11-60E11	CG2736 gene product from transcript CG2736-RA	protein-coding
37997	NM_138146	-1223	CAGTGCTG	Unknown2/Drosophila-Promoters/Homer	-	5.83943	Dm.6160	NM_138146	Phk-3	BcDNA:RE09339|CG9358|DmelCSP3|Dmel\CG9358|PHK-3	Dmel_CG9358	60E11-60E11	Pherokine 3	protein-coding
37986	NM_138136	-744	CAGCACTA	Unknown2/Drosophila-Promoters/Homer	+	7.94852	Dm.19374	NM_138136	CG30427	BEST:LD36843|CG18680|CG2858|Dmel\CG30427	Dmel_CG30427	60E5-60E5	CG30427 gene product from transcript CG30427-RC	protein-coding
37986	NM_138136	-881	CAGGGCTG	Unknown2/Drosophila-Promoters/Homer	-	5.54063	Dm.19374	NM_138136	CG30427	BEST:LD36843|CG18680|CG2858|Dmel\CG30427	Dmel_CG30427	60E5-60E5	CG30427 gene product from transcript CG30427-RC	protein-coding
37916	NM_138081	-108	TAGTGATG	Unknown2/Drosophila-Promoters/Homer	-	9.96032	Dm.13825	NM_138081	Brca2	30169|BRCA2|BcDNA:SD25109|CG13583|CG13584|CG30169|Dmbrca2|Dmel\CG30169|brca2|dmbrca2	Dmel_CG30169	60D4-60D4	Breast cancer 2, early onset homolog	protein-coding
37916	NM_138081	-1884	TAGCGATG	Unknown2/Drosophila-Promoters/Homer	-	3.60943	Dm.13825	NM_138081	Brca2	30169|BRCA2|BcDNA:SD25109|CG13583|CG13584|CG30169|Dmbrca2|Dmel\CG30169|brca2|dmbrca2	Dmel_CG30169	60D4-60D4	Breast cancer 2, early onset homolog	protein-coding
49821	NM_080227	-1263	CATCACTG	Unknown2/Drosophila-Promoters/Homer	+	7.85123	Dm.20534	NM_080227	EbpIII	BcDNA:RH74005|CG11390|DmelCSP2|Dmel\CG11390|PEB|PEBmeIII|PEBmelIII|PebIII|Phk-2|phk-2	Dmel_CG11390	60B4-60B4	Ejaculatory bulb protein III	protein-coding
37623	NM_137878	-1998	CAACACTA	Unknown2/Drosophila-Promoters/Homer	+	9.0926	Dm.27008	NM_137878	CG12490	Dmel\CG12490	Dmel_CG12490	59B2-59B2	CG12490 gene product from transcript CG12490-RB	protein-coding
37623	NM_137878	-302	CAGCCCTG	Unknown2/Drosophila-Promoters/Homer	+	5.54063	Dm.27008	NM_137878	CG12490	Dmel\CG12490	Dmel_CG12490	59B2-59B2	CG12490 gene product from transcript CG12490-RB	protein-coding
5740446	NM_001032275	-1005	CATCGCTA	Unknown2/Drosophila-Promoters/Homer	+	3.60943		NM_001032275	Rgk3	CG15660|CG15663|CG15664|CG33949|CG34397|Dmel\CG34397|Dmel_CG15660|Dmel_CG33949|RGK3|mdcds_15673|mdcds_15683	Dmel_CG34397	57D5-57D6	Rad, Gem/Kir family member 3	protein-coding
37388	NM_137696	-1793	CAGCACTG	Unknown2/Drosophila-Promoters/Homer	+	5.83943	Dm.28040	NM_137696	CG15653	Dmel\CG15653	Dmel_CG15653	57B16-57B16	CG15653 gene product from transcript CG15653-RA	protein-coding
37388	NM_137696	-242	CAGCCCTG	Unknown2/Drosophila-Promoters/Homer	+	5.54063	Dm.28040	NM_137696	CG15653	Dmel\CG15653	Dmel_CG15653	57B16-57B16	CG15653 gene product from transcript CG15653-RA	protein-coding
37345	NM_166410	-17	CATCCCTG	Unknown2/Drosophila-Promoters/Homer	+	7.55243	Dm.7830	NM_166410	exu	CG8994|Dmel\CG8994|Exu|bs30h09.y1|exu1	Dmel_CG8994	57A9-57A10|2-93 cM	exuperantia	protein-coding
37345	NM_166410	-111	CAGGGCTG	Unknown2/Drosophila-Promoters/Homer	-	5.54063	Dm.7830	NM_166410	exu	CG8994|Dmel\CG8994|Exu|bs30h09.y1|exu1	Dmel_CG8994	57A9-57A10|2-93 cM	exuperantia	protein-coding
37345	NM_166410	-867	TAGTGATG	Unknown2/Drosophila-Promoters/Homer	-	9.96032	Dm.7830	NM_166410	exu	CG8994|Dmel\CG8994|Exu|bs30h09.y1|exu1	Dmel_CG8994	57A9-57A10|2-93 cM	exuperantia	protein-coding
37196	NM_166322	-583	TAGGGCTG	Unknown2/Drosophila-Promoters/Homer	-	7.64972	Dm.4703	NM_166322	5-HT1A	5-HT-dro2A|5-HT1ADro|5-HT[1A]Dro|5-HT[[1ADro]]|5-HT[[1A]]|5-HT[[1A]]DRO|5HT-R2A|5HT-dro2A|5HT-drp[[2A]]|5HT1A|5HT[[1ADro]]|5htdro2a|CG16720|DRO2A|Dm5HTdro2A|Dmel\CG16720|d5-HT1A	Dmel_CG16720	56B2-56B5	5-hydroxytryptamine (serotonin) receptor 1A	protein-coding
37196	NM_166322	-1874	TAGAGATG	Unknown2/Drosophila-Promoters/Homer	-	3.60943	Dm.4703	NM_166322	5-HT1A	5-HT-dro2A|5-HT1ADro|5-HT[1A]Dro|5-HT[[1ADro]]|5-HT[[1A]]|5-HT[[1A]]DRO|5HT-R2A|5HT-dro2A|5HT-drp[[2A]]|5HT1A|5HT[[1ADro]]|5htdro2a|CG16720|DRO2A|Dm5HTdro2A|Dmel\CG16720|d5-HT1A	Dmel_CG16720	56B2-56B5	5-hydroxytryptamine (serotonin) receptor 1A	protein-coding
37104	NM_137477	-1002	CAGTGCTG	Unknown2/Drosophila-Promoters/Homer	-	5.83943	Dm.685	NM_137477	Idgf5	CG5154|Cht14|DmIDGF5|Dmel\CG5154|IDGF|IDGF-5|IDGF5	Dmel_CG5154	55C4-55C6	Imaginal disc growth factor 5	protein-coding
36882	NM_137315	-1671	CAGCACTA	Unknown2/Drosophila-Promoters/Homer	+	7.94852	Dm.23931	NM_137315	CG15615	Dmel\CG15615	Dmel_CG15615	53D9-53D9	CG15615 gene product from transcript CG15615-RB	protein-coding
36840	NM_001103867	-1390	CAGTGTTG	Unknown2/Drosophila-Promoters/Homer	-	6.98351		NM_001103867	CG4409	Dmel\CG4409	Dmel_CG4409	53C4-53C4	CG4409 gene product from transcript CG4409-RB	protein-coding
36806	NM_057768	-1175	CAACACTG	Unknown2/Drosophila-Promoters/Homer	+	6.98351		NM_057768	CngA	CG15709|CG42701|CG7779|CNG|Cng|DmCNGC|Dmel\CG42701|Dmel_CG15709|Dmel_CG7779|cng|dCNCalpha|dmCNGA	Dmel_CG42701	53A2-53A2	Cyclic nucleotide-gated ion channel subunit A	protein-coding
36758	NM_137227	-225	CAGTGCTG	Unknown2/Drosophila-Promoters/Homer	-	5.83943	Dm.5967	NM_137227	Pex11	CG8315|DmelPex11|Dmel\CG8315|PEX11A|PEX11B	Dmel_CG8315	52D9-52D9	Peroxin 11	protein-coding
36752	NM_137223	-1334	TAGGGCTG	Unknown2/Drosophila-Promoters/Homer	-	7.64972		NM_137223	Cyp4aa1	4aa1|CG8302|Cyp4AA1|Dmel\CG8302	Dmel_CG8302	52D3-52D4	CG8302 gene product from transcript CG8302-RB	protein-coding
36752	NM_137223	-1769	CAGGGCTG	Unknown2/Drosophila-Promoters/Homer	-	5.54063		NM_137223	Cyp4aa1	4aa1|CG8302|Cyp4AA1|Dmel\CG8302	Dmel_CG8302	52D3-52D4	CG8302 gene product from transcript CG8302-RB	protein-coding
36663	NM_079024	-1260	CAGCACTA	Unknown2/Drosophila-Promoters/Homer	+	7.94852	Dm.632	NM_079024	Cyp6a9	6a9|CG10246|CYP6A9|Cyt-P450-rAF4|Dmel\CG10246|P-450|P450	Dmel_CG10246	51D1-51D1	Cytochrome P450-6a9	protein-coding
36613	NM_137124	-1245	CAACCCTG	Unknown2/Drosophila-Promoters/Homer	+	6.68471	Dm.6174	NM_137124	Cpr51A	CG10112|Dmel\CG10112	Dmel_CG10112	51A6-51A6	Cuticular protein 51A	protein-coding
36531	NM_137062	-1742	CAGGGCTG	Unknown2/Drosophila-Promoters/Homer	-	5.54063	Dm.608	NM_137062	CG6347	Dmel\CG6347	Dmel_CG6347	50C6-50C6	CG6347 gene product from transcript CG6347-RA	protein-coding
36492	NM_137031	-67	CAGCACTG	Unknown2/Drosophila-Promoters/Homer	+	5.83943	Dm.600	NM_137031	cbs	CG4840|Cbs|Dmel\CG4840|dGolgin-97|dem	Dmel_CG4840	50A9-50A9	centrosomin's beautiful sister	protein-coding
46020	NM_143770	-762	CAGGGTTG	Unknown2/Drosophila-Promoters/Homer	-	6.68471		NM_143770	NAT1	CG3845|Dmel\CG3845|Nat1|dNAT1|l(2)01424	Dmel_CG3845	49E1-49E1	CG3845 gene product from transcript CG3845-RA	protein-coding
36353	NM_136932	-1191	CAGGGCTG	Unknown2/Drosophila-Promoters/Homer	-	5.54063		NM_136932	Cpr49Ag	CG8511|DmelCpr49Ag|Dmel\CG8511	Dmel_CG8511	49A3-49A3	Cuticular protein 49Ag	protein-coding
36351	NM_136930	-937	CATCGCTA	Unknown2/Drosophila-Promoters/Homer	+	3.60943	Dm.581	NM_136930	Cpr49Ae	CG8505|DmelCpr49Ae|Dmel\CG8505	Dmel_CG8505	49A2-49A2	Cuticular protein 49Ae	protein-coding
36250	NM_136851	-1160	TAGTGATG	Unknown2/Drosophila-Promoters/Homer	-	9.96032	Dm.13542	NM_136851	CG13196	Dmel\CG13196	Dmel_CG13196	48C1-48C1	CG13196 gene product from transcript CG13196-RA	protein-coding
36215	NM_136830	-281	CAGTGTTG	Unknown2/Drosophila-Promoters/Homer	-	6.98351		NM_136830	kappaTry	CG12388|Dmel\CG12388|SPH109	Dmel_CG12388	47F3-47F3	CG12388 gene product from transcript CG12388-RC	protein-coding
36136	NM_136767	-1707	CATCCCTA	Unknown2/Drosophila-Promoters/Homer	+	9.66152	Dm.7713	NM_136767	mms4	CG12936|Dmel\CG12936|EME1	Dmel_CG12936	47C1-47C1	Methyl methanesulfonate sensitivity 4 ortholog (S. cerevisiae)	protein-coding
36136	NM_136767	-1428	CAGCCCTG	Unknown2/Drosophila-Promoters/Homer	+	5.54063	Dm.7713	NM_136767	mms4	CG12936|Dmel\CG12936|EME1	Dmel_CG12936	47C1-47C1	Methyl methanesulfonate sensitivity 4 ortholog (S. cerevisiae)	protein-coding
36136	NM_136767	-1660	TAGGGCTG	Unknown2/Drosophila-Promoters/Homer	-	7.64972	Dm.7713	NM_136767	mms4	CG12936|Dmel\CG12936|EME1	Dmel_CG12936	47C1-47C1	Methyl methanesulfonate sensitivity 4 ortholog (S. cerevisiae)	protein-coding
36029	NM_136691	-1129	CAGCCCTG	Unknown2/Drosophila-Promoters/Homer	+	5.54063	Dm.4300	NM_136691	CG1441	Dmel\CG1441	Dmel_CG1441	46C4-46C4	CG1441 gene product from transcript CG1441-RB	protein-coding
36005	NM_136672	-714	CATCACTG	Unknown2/Drosophila-Promoters/Homer	+	7.85123	Dm.3162	NM_136672	CG1688	BcDNA:GH04802|Dmel\CG1688|anon-WO0109301.12|anon-WO0109301.47|anon-WO0109301.48|anon-WO0109301.49|anon-WO0109301.50	Dmel_CG1688	46B2-46B4	CG1688 gene product from transcript CG1688-RA	protein-coding
36005	NM_136672	-422	CAGTGCTG	Unknown2/Drosophila-Promoters/Homer	-	5.83943	Dm.3162	NM_136672	CG1688	BcDNA:GH04802|Dmel\CG1688|anon-WO0109301.12|anon-WO0109301.47|anon-WO0109301.48|anon-WO0109301.49|anon-WO0109301.50	Dmel_CG1688	46B2-46B4	CG1688 gene product from transcript CG1688-RA	protein-coding
36005	NM_136672	-723	TAGAGATG	Unknown2/Drosophila-Promoters/Homer	-	3.60943	Dm.3162	NM_136672	CG1688	BcDNA:GH04802|Dmel\CG1688|anon-WO0109301.12|anon-WO0109301.47|anon-WO0109301.48|anon-WO0109301.49|anon-WO0109301.50	Dmel_CG1688	46B2-46B4	CG1688 gene product from transcript CG1688-RA	protein-coding
45524	NM_080089	-641	CAGTGCTG	Unknown2/Drosophila-Promoters/Homer	-	5.83943	Dm.1795	NM_080089	Cyp4p1	4p1|CG10842|Dmel\CG10842|P-450|P450|anon-WO0140519.35	Dmel_CG10842	45B7-45B7	Cytochrome P450-4p1	protein-coding
35840	NM_136549	-1780	CATCTCTA	Unknown2/Drosophila-Promoters/Homer	+	3.60943	Dm.17809	NM_136549	CG14752	Dmel\CG14752	Dmel_CG14752	44D4-44D4	CG14752 gene product from transcript CG14752-RA	protein-coding
35774	NM_078934	-579	CATCACTA	Unknown2/Drosophila-Promoters/Homer	+	9.96032	Dm.2016	NM_078934	sut1	CG8714|Dmel\CG8714|Sut1	Dmel_CG8714	44A4-44A4	sugar transporter 1	protein-coding
35774	NM_078934	-753	TAGAGATG	Unknown2/Drosophila-Promoters/Homer	-	3.60943	Dm.2016	NM_078934	sut1	CG8714|Dmel\CG8714|Sut1	Dmel_CG8714	44A4-44A4	sugar transporter 1	protein-coding
35774	NM_078934	-772	TAGAGATG	Unknown2/Drosophila-Promoters/Homer	-	3.60943	Dm.2016	NM_078934	sut1	CG8714|Dmel\CG8714|Sut1	Dmel_CG8714	44A4-44A4	sugar transporter 1	protein-coding
35761	NM_136498	-565	CATCACTG	Unknown2/Drosophila-Promoters/Homer	+	7.85123	Dm.11366	NM_136498	ACC	A1Z784_DROME|ACoT|CG11198|CG8723|DmACC|Dmel\CG11198|FBgn0043811|dACC	Dmel_CG11198	44A1-44A2	Acetyl-CoA carboxylase	protein-coding
35651	NM_136424	-688	CAGGGTTG	Unknown2/Drosophila-Promoters/Homer	-	6.68471	Dm.503	NM_136424	CG12164	Dmel\CG12164	Dmel_CG12164	43A4-43A4	CG12164 gene product from transcript CG12164-RB	protein-coding
35554	NM_078903	-475	TAGTGTTG	Unknown2/Drosophila-Promoters/Homer	-	9.0926	Dm.3155	NM_078903	Pld	CG12110|Dmel\CG12110|PLD|dPLD|dPld|mitoPLD|pld|pld1	Dmel_CG12110	42A14-42A14	Phospholipase D	protein-coding
35351	NM_144336	-390	CATCACTG	Unknown2/Drosophila-Promoters/Homer	+	7.85123	Dm.14161	NM_144336	CG31676	BcDNA:RH34376|CG14403|CG14404|Dmel\CG31676	Dmel_CG31676	38F2-38F2	CG31676 gene product from transcript CG31676-RB	protein-coding
44380	NM_080713	-1980	CAACCCTA	Unknown2/Drosophila-Promoters/Homer	+	8.7938	Dm.1838	NM_080713	fok	38B.11|CG10746|CG42849|CG43690|Dmel\CG43690|Dmel_CG10746|Dmel_CG42849|Fok|l(2)k07614|noncoding_3938	Dmel_CG43690	38B4-38B4	fledgling of Klp38B	protein-coding
35262	NM_136154	-1698	CATCGCTA	Unknown2/Drosophila-Promoters/Homer	+	3.60943		NM_136154	CG10631	Dmel\CG10631	Dmel_CG10631	38A2-38A2	CG10631 gene product from transcript CG10631-RA	protein-coding
35106	NM_136039	-1612	CAACACTG	Unknown2/Drosophila-Promoters/Homer	+	6.98351	Dm.455	NM_136039	CG10211	Dmel\CG10211	Dmel_CG10211	36F6-36F6	CG10211 gene product from transcript CG10211-RB	protein-coding
35068	NM_136009	-1549	CAGCACTG	Unknown2/Drosophila-Promoters/Homer	+	5.83943	Dm.17998	NM_136009	Sytalpha	CG5559|Dmel\CG5559|SYT-alpha|SYT3|Syt alpha|Syt3|dsytalpha|sytalpha	Dmel_CG5559	36D-36D	Synaptotagmin alpha	protein-coding
35005	NM_078862	-1327	CAGTGTTG	Unknown2/Drosophila-Promoters/Homer	-	6.98351	Dm.2635	NM_078862	yellow-b	CG17914|Dmel\CG17914|Yellow-b|yell-b	Dmel_CG17914	36A14-36A14	CG17914 gene product from transcript CG17914-RB	protein-coding
34946	NM_057517	-364	TAGTGATG	Unknown2/Drosophila-Promoters/Homer	-	9.96032	Dm.7521	NM_057517	BicC	BG:DS00913.2|BICC|Bic-C|CG4824|Dmel\CG4824|Dromel_CG4824_FBtr0080804_bicc_mORF|br34|l(2)br34	Dmel_CG4824	35E2-35E2|2-51 cM	Bicaudal C	protein-coding
34945	NM_078856	-850	CAGTGCTG	Unknown2/Drosophila-Promoters/Homer	-	5.83943	Dm.2594	NM_078856	beat-Ic	BG:DS00913.1|Beat-Ic|CG4838|CT15531|Dmel\CG4838|beat Ic|beat-C	Dmel_CG4838	35E1-35E2	beaten path Ic	protein-coding
34945	NM_078856	-1909	TAGAGATG	Unknown2/Drosophila-Promoters/Homer	-	3.60943	Dm.2594	NM_078856	beat-Ic	BG:DS00913.1|Beat-Ic|CG4838|CT15531|Dmel\CG4838|beat Ic|beat-C	Dmel_CG4838	35E1-35E2	beaten path Ic	protein-coding
34802	NM_135840	-661	CATCACTG	Unknown2/Drosophila-Promoters/Homer	+	7.85123		NM_135840	CG7968	BG:DS00941.15|DS00941.15|Dmel\CG7968	Dmel_CG7968	34D8-34D8	CG7968 gene product from transcript CG7968-RA	protein-coding
34681	NM_135742	-65	CATCACTG	Unknown2/Drosophila-Promoters/Homer	+	7.85123	Dm.4966	NM_135742	spict	CG12292|Dmel\CG12292|Spict|spg6	Dmel_CG12292	33F3-33F3	spichthyin	protein-coding
34681	NM_135742	-49	CAGTGTTG	Unknown2/Drosophila-Promoters/Homer	-	6.98351	Dm.4966	NM_135742	spict	CG12292|Dmel\CG12292|Spict|spg6	Dmel_CG12292	33F3-33F3	spichthyin	protein-coding
34588	NM_135672	-59	CATCTCTA	Unknown2/Drosophila-Promoters/Homer	+	3.60943	Dm.26793	NM_135672	CG14931	Dmel\CG14931	Dmel_CG14931	33A1-33A1	CG14931 gene product from transcript CG14931-RC	protein-coding
53561	NM_080254	-128	CAGCCCTG	Unknown2/Drosophila-Promoters/Homer	+	5.54063	Dm.12764	NM_080254	cmet	CENP-E|CENP-E meta|CENP-META|CENP-Meta|CENPE|CENPmeta|CG6392|Cenp-E|Cenp-M|Cenp-meta|Cenp_E|Cmet|DmCmet|DmCmeta|Dmel\CG6392|KIF 10|KIF10|l(2)04431	Dmel_CG6392	32E2-32E2	CENP-meta	protein-coding
53561	NM_080254	-82	CAGCCCTA	Unknown2/Drosophila-Promoters/Homer	+	7.64972	Dm.12764	NM_080254	cmet	CENP-E|CENP-E meta|CENP-META|CENP-Meta|CENPE|CENPmeta|CG6392|Cenp-E|Cenp-M|Cenp-meta|Cenp_E|Cmet|DmCmet|DmCmeta|Dmel\CG6392|KIF 10|KIF10|l(2)04431	Dmel_CG6392	32E2-32E2	CENP-meta	protein-coding
43973	NM_078816	-611	CAGTGTTG	Unknown2/Drosophila-Promoters/Homer	-	6.98351	Dm.6707	NM_078816	Lip1	CG7279|Dmel\CG7279|Dmlip1|LIP1Dm|Lip|dLip1|dilp1|lip1	Dmel_CG7279	32A4-32A4	Lipase 1	protein-coding
43973	NM_078816	-1863	CAGTGTTG	Unknown2/Drosophila-Promoters/Homer	-	6.98351	Dm.6707	NM_078816	Lip1	CG7279|Dmel\CG7279|Dmlip1|LIP1Dm|Lip|dLip1|dilp1|lip1	Dmel_CG7279	32A4-32A4	Lipase 1	protein-coding
34350	NM_058124	-1941	CAACCCTG	Unknown2/Drosophila-Promoters/Homer	+	6.68471		NM_058124	Sur	BEST:CK00325|CG5772|CK00325|CYO|Dme_CG5772|Dmel\CG5772|Dsur|SUR|cyo|dSUR|dSur|dsur|sur	Dmel_CG5772	31B1-31B1	Sulfonylurea receptor	protein-coding
34350	NM_058124	-1922	CAGTGCTG	Unknown2/Drosophila-Promoters/Homer	-	5.83943		NM_058124	Sur	BEST:CK00325|CG5772|CK00325|CYO|Dme_CG5772|Dmel\CG5772|Dsur|SUR|cyo|dSUR|dSur|dsur|sur	Dmel_CG5772	31B1-31B1	Sulfonylurea receptor	protein-coding
34326	NM_135489	-669	CATCACTG	Unknown2/Drosophila-Promoters/Homer	+	7.85123	Dm.3557	NM_135489	CG5846	Dmel\CG5846	Dmel_CG5846	30F2-30F2	CG5846 gene product from transcript CG5846-RA	protein-coding
34326	NM_135489	-1743	CAGTGTTG	Unknown2/Drosophila-Promoters/Homer	-	6.98351	Dm.3557	NM_135489	CG5846	Dmel\CG5846	Dmel_CG5846	30F2-30F2	CG5846 gene product from transcript CG5846-RA	protein-coding
44173	NM_079975	-115	TAGGGCTG	Unknown2/Drosophila-Promoters/Homer	-	7.64972	Dm.20299	NM_079975	hoip	CG3949|Dmel\CG3949|HOIP|Hoip	Dmel_CG3949	30C5-30C5	hoi-polloi	protein-coding
44173	NM_079975	-1194	CAGTGCTG	Unknown2/Drosophila-Promoters/Homer	-	5.83943	Dm.20299	NM_079975	hoip	CG3949|Dmel\CG3949|HOIP|Hoip	Dmel_CG3949	30C5-30C5	hoi-polloi	protein-coding
34227	NM_135423	-1709	TAGGGTTG	Unknown2/Drosophila-Promoters/Homer	-	8.7938	Dm.6974	NM_135423	CG9568	Dmel\CG9568|FBgn 32087|anon-WO0140519.183	Dmel_CG9568	29F7-29F7	CG9568 gene product from transcript CG9568-RA	protein-coding
12798308	NM_001259016	-578	CAACACTG	Unknown2/Drosophila-Promoters/Homer	+	6.98351	Dm.38925	NM_001259016	CG43400	Dmel\CG43400|lincRNA.75	Dmel_CG43400	29D1-29D1	CG43400 gene product from transcript CG43400-RA	protein-coding
12798308	NM_001259016	-1838	TAGTGTTG	Unknown2/Drosophila-Promoters/Homer	-	9.0926	Dm.38925	NM_001259016	CG43400	Dmel\CG43400|lincRNA.75	Dmel_CG43400	29D1-29D1	CG43400 gene product from transcript CG43400-RA	protein-coding
34145	NM_135368	-629	TAGTGTTG	Unknown2/Drosophila-Promoters/Homer	-	9.0926	Dm.23858	NM_135368	CG14274	Dmel\CG14274	Dmel_CG14274	29A5-29B1	CG14274 gene product from transcript CG14274-RA	protein-coding
34143	NM_135366	-340	CATCCCTG	Unknown2/Drosophila-Promoters/Homer	+	7.55243	Dm.6356	NM_135366	CG7781	Dmel\CG7781	Dmel_CG7781	29A4-29A4	CG7781 gene product from transcript CG7781-RB	protein-coding
34097	NM_135334	-916	CAGTGATG	Unknown2/Drosophila-Promoters/Homer	-	7.85123	Dm.5923	NM_135334	CCDC53	CG7429|Dmel\CG7429	Dmel_CG7429	28D3-28D3	CG7429 gene product from transcript CG7429-RA	protein-coding
34075	NM_135313	-1547	CAACACTA	Unknown2/Drosophila-Promoters/Homer	+	9.0926	Dm.6349	NM_135313	TwdlE	CG14534|Dmel\CG14534	Dmel_CG14534	28D2-28D2	TweedleE	protein-coding
14462714	NM_001273255	-962	CAGCACTG	Unknown2/Drosophila-Promoters/Homer	+	5.83943	Dm.38551	NM_001273255	CG43799	Dmel\CG43799	Dmel_CG43799	27E6-27E6	CG43799 gene product from transcript CG43799-RA	protein-coding
14462714	NM_001273255	-935	CAGCACTG	Unknown2/Drosophila-Promoters/Homer	+	5.83943	Dm.38551	NM_001273255	CG43799	Dmel\CG43799	Dmel_CG43799	27E6-27E6	CG43799 gene product from transcript CG43799-RA	protein-coding
33974	NM_057920	-189	CAGGGCTG	Unknown2/Drosophila-Promoters/Homer	-	5.54063	Dm.336	NM_057920	SA	CG3423|DSA|DSA1|DmSA|Dmel\CG3423|ESTS:92H2T|SCC3|Scc3	Dmel_CG3423	27C7-27C7	Stromalin	protein-coding
33806	NM_135113	-1860	TAGTGTTG	Unknown2/Drosophila-Promoters/Homer	-	9.0926	Dm.2325	NM_135113	obst-E	CG11142|Dmel\CG11142|Obst-E	Dmel_CG11142	25F4-25F4	obstructor-E	protein-coding
33793	NM_135102	-1526	CATCGCTA	Unknown2/Drosophila-Promoters/Homer	+	3.60943		NM_135102	DIP-eta	14010|CG14010|CT33567|Dmel\CG14010	Dmel_CG14010	25F1-25F1	Dpr-interacting protein eta	protein-coding
33644	NM_134985	-618	CAGCACTG	Unknown2/Drosophila-Promoters/Homer	+	5.83943	Dm.294	NM_134985	l(2)k05819	CG3054|Dmel\CG3054|anon-WO0140519.156	Dmel_CG3054	24E5-24F1	lethal (2) k05819	protein-coding
33594	NM_134958	-1376	CATCCCTG	Unknown2/Drosophila-Promoters/Homer	+	7.55243		NM_134958	CG10031	Dmel\CG10031	Dmel_CG10031	24B3-24C1	CG10031 gene product from transcript CG10031-RA	protein-coding
33480	NM_134874	-1871	TAGAGATG	Unknown2/Drosophila-Promoters/Homer	-	3.60943	Dm.6002	NM_134874	Cpr23B	CG2973|DmelCpr23B|Dmel\CG2973	Dmel_CG2973	23B3-23B3	Cuticular protein 23B	protein-coding
33429	NM_134838	-1198	TAGTGTTG	Unknown2/Drosophila-Promoters/Homer	-	9.0926	Dm.26711	NM_134838	CG18641	CG11535|Dmel\CG18641	Dmel_CG18641	22E1-22E1	CG18641 gene product from transcript CG18641-RC	protein-coding
33429	NM_134838	-1969	CAGTGATG	Unknown2/Drosophila-Promoters/Homer	-	7.85123	Dm.26711	NM_134838	CG18641	CG11535|Dmel\CG18641	Dmel_CG18641	22E1-22E1	CG18641 gene product from transcript CG18641-RC	protein-coding
33361	NM_164443	-285	TAGAGATG	Unknown2/Drosophila-Promoters/Homer	-	3.60943	Dm.13215	NM_164443	wry	CG12704|CG15621|CG31665|CT35769|Dmel\CG31665	Dmel_CG31665	22B3-22B4	weary	protein-coding
33163	NM_134644	-1008	TAGGGATG	Unknown2/Drosophila-Promoters/Homer	-	9.66152	Dm.26691	NM_134644	CG11374	Dmel\CG11374	Dmel_CG11374	21B1-21B1	CG11374 gene product from transcript CG11374-RC	protein-coding

## Sheet: Table S7
Table S7. Properties of transcription factor motifs overrepresented upstream of genes encoding transcripts enriched in late blastoderm embryos
GeneID	PromoterID	Offset	Sequence	Motif Name	Strand	MotifScore	Unigene	Refseq	Name	Alias	Orf	Chr	Description	Type
33060	NM_134562	-327	GCAGGTAGTC	Zelda(Zf)/Embryo-zld-ChIP-Seq(GSE65441)/Homer	-	8.24715	Dm.7888	NM_134562	CG1324	Dmel\CG1324|anon-WO0140519.192	Dmel_CG1324	19E2-19E2	CG1324 gene product from transcript CG1324-RC	protein-coding
33059	NM_078700	-728	GCCTACCTGT	Zelda(Zf)/Embryo-zld-ChIP-Seq(GSE65441)/Homer	+	10.7085	Dm.2688	NM_078700	run	1|2|AA33|CG1849|Dmel\CG1849|LB5|P235|RUN|Rnt|Run|Runt|l(1)19Ea|l(1)AA33|l(1)B2/13.1|l(1)LB9|lLB5|leg	Dmel_CG1849	19E2-19E2|1-65 cM	runt	protein-coding
33010	NM_134525	-253	TCAGGTAGAA	Zelda(Zf)/Embryo-zld-ChIP-Seq(GSE65441)/Homer	-	10.2938		NM_134525	fd19B	CG9571|Dmcg9571|Dmel\CG9571	Dmel_CG9571	19B1-19B1	forkhead domain 19B	protein-coding
32999	NM_078692	-393	CTTTACCTGT	Zelda(Zf)/Embryo-zld-ChIP-Seq(GSE65441)/Homer	+	7.3394	Dm.2893	NM_078692	amn	Amn|CG11937|Dmel\CG11937|Drm-amn|EP(X)1442|PACAP|PACAP-38|PACAP-like|PACAP38|PACAP38-like|Pacap38|chpd	Dmel_CG11937	18F4-19A2	amnesiac	protein-coding
32914	NM_133138	-29	CCTTACCTGC	Zelda(Zf)/Embryo-zld-ChIP-Seq(GSE65441)/Homer	+	6.43576	Dm.12826	NM_133138	CG7884	Dmel\CG7884	Dmel_CG7884	18B2-18B4	CG7884 gene product from transcript CG7884-RA	protein-coding
32872	NM_078682	-1907	ACAGGTAGAC	Zelda(Zf)/Embryo-zld-ChIP-Seq(GSE65441)/Homer	-	10.449	Dm.2880	NM_078682	bnb	Bnb|CG7088|Dmel\CG7088|GAP43|Gap43	Dmel_CG7088	17D6-17D6	bangles and beads	protein-coding
32857	NM_133091	-583	TCAGGTAAAC	Zelda(Zf)/Embryo-zld-ChIP-Seq(GSE65441)/Homer	-	8.39524	Dm.5302	NM_133091	phm	306a1|CG6578|CYP306A1|Cyp306a1|Cyp306a1-Dm|Dmel\CG6578|PHM|exo|ptm	Dmel_CG6578	17D1-17D1|1-64 cM	phantom	protein-coding
32857	NM_133091	-1035	ACAGGTAAAT	Zelda(Zf)/Embryo-zld-ChIP-Seq(GSE65441)/Homer	-	6.65933	Dm.5302	NM_133091	phm	306a1|CG6578|CYP306A1|Cyp306a1|Cyp306a1-Dm|Dmel\CG6578|PHM|exo|ptm	Dmel_CG6578	17D1-17D1|1-64 cM	phantom	protein-coding
32813	NM_080356	-1650	GTTTACCTGG	Zelda(Zf)/Embryo-zld-ChIP-Seq(GSE65441)/Homer	+	7.3651		NM_080356	upd1	CG5993|Dmel\CG5993|OS|Os|UPD|Upd|Upd1|l(1)YC43|l(1)YM55|od|odsy|os|sis-C|sis-c|sisC|sy|unp|upa|upd	Dmel_CG5993	17A5-17A5	unpaired 1	protein-coding
32813	NM_080356	-1245	CCAGGTAGGC	Zelda(Zf)/Embryo-zld-ChIP-Seq(GSE65441)/Homer	-	9.7131		NM_080356	upd1	CG5993|Dmel\CG5993|OS|Os|UPD|Upd|Upd1|l(1)YC43|l(1)YM55|od|odsy|os|sis-C|sis-c|sisC|sy|unp|upa|upd	Dmel_CG5993	17A5-17A5	unpaired 1	protein-coding
32813	NM_080356	-1427	CCAGGTAGGC	Zelda(Zf)/Embryo-zld-ChIP-Seq(GSE65441)/Homer	-	9.7131		NM_080356	upd1	CG5993|Dmel\CG5993|OS|Os|UPD|Upd|Upd1|l(1)YC43|l(1)YM55|od|odsy|os|sis-C|sis-c|sisC|sy|unp|upa|upd	Dmel_CG5993	17A5-17A5	unpaired 1	protein-coding
32813	NM_080356	-1453	CCAGGTAGGC	Zelda(Zf)/Embryo-zld-ChIP-Seq(GSE65441)/Homer	-	9.7131		NM_080356	upd1	CG5993|Dmel\CG5993|OS|Os|UPD|Upd|Upd1|l(1)YC43|l(1)YM55|od|odsy|os|sis-C|sis-c|sisC|sy|unp|upa|upd	Dmel_CG5993	17A5-17A5	unpaired 1	protein-coding
32759	NM_133015	-464	TTTTACCTGA	Zelda(Zf)/Embryo-zld-ChIP-Seq(GSE65441)/Homer	+	8.20531	Dm.27576	NM_133015	CG12986	Dmel\CG12986	Dmel_CG12986	16D4-16D4	CG12986 gene product from transcript CG12986-RA	protein-coding
32759	NM_133015	-109	CCAGGTAGTT	Zelda(Zf)/Embryo-zld-ChIP-Seq(GSE65441)/Homer	-	6.71368	Dm.27576	NM_133015	CG12986	Dmel\CG12986	Dmel_CG12986	16D4-16D4	CG12986 gene product from transcript CG12986-RA	protein-coding
32759	NM_133015	-280	GCAGGTAACC	Zelda(Zf)/Embryo-zld-ChIP-Seq(GSE65441)/Homer	-	7.57924	Dm.27576	NM_133015	CG12986	Dmel\CG12986	Dmel_CG12986	16D4-16D4	CG12986 gene product from transcript CG12986-RA	protein-coding
32759	NM_133015	-402	CCAGGTAGTG	Zelda(Zf)/Embryo-zld-ChIP-Seq(GSE65441)/Homer	-	7.39375	Dm.27576	NM_133015	CG12986	Dmel\CG12986	Dmel_CG12986	16D4-16D4	CG12986 gene product from transcript CG12986-RA	protein-coding
32685	NM_132954	-40	ACAGGTAACG	Zelda(Zf)/Embryo-zld-ChIP-Seq(GSE65441)/Homer	-	7.72127	Dm.25338	NM_132954	CG13000	Dmel\CG13000	Dmel_CG13000	15C4-15C4	CG13000 gene product from transcript CG13000-RA	protein-coding
32160	NM_078580	-114	CACTACCTGA	Zelda(Zf)/Embryo-zld-ChIP-Seq(GSE65441)/Homer	+	8.42389	Dm.27553	NM_078580	tsg	CG1502|Dmel\CG1502|RF32|Tsg|dTsg|l(1)11Ab|l(1)11Ac|l(1)RF32|l(1)tsg	Dmel_CG1502	11A1-11A1	twisted gastrulation	protein-coding
32160	NM_078580	-61	ATCTACCTGA	Zelda(Zf)/Embryo-zld-ChIP-Seq(GSE65441)/Homer	+	8.78253	Dm.27553	NM_078580	tsg	CG1502|Dmel\CG1502|RF32|Tsg|dTsg|l(1)11Ab|l(1)11Ac|l(1)RF32|l(1)tsg	Dmel_CG1502	11A1-11A1	twisted gastrulation	protein-coding
32108	NM_206689	-1101	ACTTACCTGT	Zelda(Zf)/Embryo-zld-ChIP-Seq(GSE65441)/Homer	+	6.91884	Dm.7171	NM_206689	CG1561	Dmel\CG1561|e	Dmel_CG1561	10C7-10C7	CG1561 gene product from transcript CG1561-RB	protein-coding
2768871	NM_206687	-62	CCAGGTAACA	Zelda(Zf)/Embryo-zld-ChIP-Seq(GSE65441)/Homer	-	7.55703		NM_206687	CG33235	CG15192|Dmel\CG33235	Dmel_CG33235	10B17-10C1	CG33235 gene product from transcript CG33235-RA	protein-coding
32068	NM_078561	-680	GGCTACCTGA	Zelda(Zf)/Embryo-zld-ChIP-Seq(GSE65441)/Homer	+	10.8656		NM_078561	sisA	CG1641|DM29|Dmel\CG1641|sis A|sis a|sis-A|sis-a|sisa	Dmel_CG1641	10B2-10B2|1-34.3 cM	sisterless A	protein-coding
32068	NM_078561	-48	AGCTACCTGC	Zelda(Zf)/Embryo-zld-ChIP-Seq(GSE65441)/Homer	+	7.96654		NM_078561	sisA	CG1641|DM29|Dmel\CG1641|sis A|sis a|sis-A|sis-a|sisa	Dmel_CG1641	10B2-10B2|1-34.3 cM	sisterless A	protein-coding
32068	NM_078561	-155	GCAGGTAGGC	Zelda(Zf)/Embryo-zld-ChIP-Seq(GSE65441)/Homer	-	9.54538		NM_078561	sisA	CG1641|DM29|Dmel\CG1641|sis A|sis a|sis-A|sis-a|sisa	Dmel_CG1641	10B2-10B2|1-34.3 cM	sisterless A	protein-coding
32068	NM_078561	-228	TCAGGTAGAC	Zelda(Zf)/Embryo-zld-ChIP-Seq(GSE65441)/Homer	-	10.4837		NM_078561	sisA	CG1641|DM29|Dmel\CG1641|sis A|sis a|sis-A|sis-a|sisa	Dmel_CG1641	10B2-10B2|1-34.3 cM	sisterless A	protein-coding
32068	NM_078561	-606	GCAGGTAGCA	Zelda(Zf)/Embryo-zld-ChIP-Seq(GSE65441)/Homer	-	9.4778		NM_078561	sisA	CG1641|DM29|Dmel\CG1641|sis A|sis a|sis-A|sis-a|sisa	Dmel_CG1641	10B2-10B2|1-34.3 cM	sisterless A	protein-coding
10178874	NR_037724	-513	GACTACCTGC	Zelda(Zf)/Embryo-zld-ChIP-Seq(GSE65441)/Homer	+	8.24715		NR_037724	CR42767	Dmel\CR42767	Dmel_CR42767	8E7-8E7	ncRNA	ncRNA
31651	NM_132151	-40	CTCTACCTGC	Zelda(Zf)/Embryo-zld-ChIP-Seq(GSE65441)/Homer	+	8.26474	Dm.13234	NM_132151	CG14427	Dmel\CG14427	Dmel_CG14427	6F1-6F1	CG14427 gene product from transcript CG14427-RA	protein-coding
31651	NM_132151	-84	TCAGGTAGCC	Zelda(Zf)/Embryo-zld-ChIP-Seq(GSE65441)/Homer	-	10.8656	Dm.13234	NM_132151	CG14427	Dmel\CG14427	Dmel_CG14427	6F1-6F1	CG14427 gene product from transcript CG14427-RA	protein-coding
31624	NM_132128	-1468	GTCTACCTGC	Zelda(Zf)/Embryo-zld-ChIP-Seq(GSE65441)/Homer	+	9.28587	Dm.59	NM_132128	Atx-1	CG4547|Dmel\CG4547|dAtx-1|dAtx1	Dmel_CG4547	6D3-6D3	Ataxin 1	protein-coding
31624	NM_132128	-185	GCAGGTAGCG	Zelda(Zf)/Embryo-zld-ChIP-Seq(GSE65441)/Homer	-	8.64661	Dm.59	NM_132128	Atx-1	CG4547|Dmel\CG4547|dAtx-1|dAtx1	Dmel_CG4547	6D3-6D3	Ataxin 1	protein-coding
31464	NM_131998	-1662	TTCTACCTGA	Zelda(Zf)/Embryo-zld-ChIP-Seq(GSE65441)/Homer	+	10.2938		NM_131998	frma	BEST:GH09377|CG3239|Dmel\CG3239	Dmel_CG3239	5A1-5A1	fra mauro	protein-coding
31410	NM_131957	-1645	TGCTACCTGT	Zelda(Zf)/Embryo-zld-ChIP-Seq(GSE65441)/Homer	+	10.641	Dm.13012	NM_131957	Bteb2	BTEB2|BteB2|CG2932|Dmel\CG2932	Dmel_CG2932	4D1-4D1	CG2932 gene product from transcript CG2932-RA	protein-coding
3772376	NR_002097	-1976	GCAGGTAGTC	Zelda(Zf)/Embryo-zld-ChIP-Seq(GSE65441)/Homer	-	8.24715		NR_002097	roX1	BcDNA:GH10432|CR32777|Dmel\CR32777|EG:EG0002.2|RoX1|chrX:3706836..3706970|roX|rox1	Dmel_CR32777	3F3-3F3	RNA on the X 1	ncRNA
31252	NM_130660	-1241	GCAGGTAGAG	Zelda(Zf)/Embryo-zld-ChIP-Seq(GSE65441)/Homer	-	8.26474	Dm.5779	NM_130660	CG2650	0.9|0.9 gene|Dmel\CG2650|EG:155E2.1|anon-3B1.2	Dmel_CG2650	3B2-3B2|1-1.2 cM	CG2650 gene product from transcript CG2650-RA	protein-coding
31227	NM_080310	-117	GCCTACCTGC	Zelda(Zf)/Embryo-zld-ChIP-Seq(GSE65441)/Homer	+	9.54538	Dm.5740	NM_080310	gt	CG7952|DM17|Dmel\CG7952|EG:BACH7M4.5|GIAN_DROME|GT|Giant|Gt|l(1)3Aa|l(1)giant	Dmel_CG7952	3A3-3A3|1-0.9 cM	giant	protein-coding
31227	NM_080310	-1782	GCAGGTAAGG	Zelda(Zf)/Embryo-zld-ChIP-Seq(GSE65441)/Homer	-	6.43576	Dm.5740	NM_080310	gt	CG7952|DM17|Dmel\CG7952|EG:BACH7M4.5|GIAN_DROME|GT|Giant|Gt|l(1)3Aa|l(1)giant	Dmel_CG7952	3A3-3A3|1-0.9 cM	giant	protein-coding
31218	NM_130642	-1731	GTCTACCTGC	Zelda(Zf)/Embryo-zld-ChIP-Seq(GSE65441)/Homer	+	9.28587	Dm.26437	NM_130642	CG14050	Dmel\CG14050|EG:BACH48C10.1|H48C10.1	Dmel_CG14050	2F6-2F6	CG14050 gene product from transcript CG14050-RB	protein-coding
30982	NM_057455	-159	GACTACCTGT	Zelda(Zf)/Embryo-zld-ChIP-Seq(GSE65441)/Homer	+	9.4103	Dm.26417	NM_057455	sc	AS-C T4|AS-C T4sc|CG3827|DROACS2|Dmel\CG3827|EG:198A6.1|Hw|Sc|T4|T4 AS-C|ascT4|bHLHc28|l(1)1Ba|sc/T4|scalpha|scute/sisterlessB|sis b|sis-b|sisB|sisb	Dmel_CG3827	1A8-1A8|1-0.0 cM	scute	protein-coding
30982	NM_057455	-130	CCCTACCTGT	Zelda(Zf)/Embryo-zld-ChIP-Seq(GSE65441)/Homer	+	9.6874	Dm.26417	NM_057455	sc	AS-C T4|AS-C T4sc|CG3827|DROACS2|Dmel\CG3827|EG:198A6.1|Hw|Sc|T4|T4 AS-C|ascT4|bHLHc28|l(1)1Ba|sc/T4|scalpha|scute/sisterlessB|sis b|sis-b|sisB|sisb	Dmel_CG3827	1A8-1A8|1-0.0 cM	scute	protein-coding
30982	NM_057455	-111	GCAGGTAGCT	Zelda(Zf)/Embryo-zld-ChIP-Seq(GSE65441)/Homer	-	7.96654	Dm.26417	NM_057455	sc	AS-C T4|AS-C T4sc|CG3827|DROACS2|Dmel\CG3827|EG:198A6.1|Hw|Sc|T4|T4 AS-C|ascT4|bHLHc28|l(1)1Ba|sc/T4|scalpha|scute/sisterlessB|sis b|sis-b|sisB|sisb	Dmel_CG3827	1A8-1A8|1-0.0 cM	scute	protein-coding
30981	NM_057476	-69	GCAGGTAGGT	Zelda(Zf)/Embryo-zld-ChIP-Seq(GSE65441)/Homer	-	7.84418	Dm.25370	NM_057476	ac	990 E5 F1|AC|AS-C|AS-C T5|AS-C T5ac|ASC|Ac|CG3796|Dmel\CG3796|EG:125H10.3|Hw|T5|ascT5|sc/T5	Dmel_CG3796	1A6-1A6|1-0.0 cM	achaete	protein-coding
43687	NM_079865	-101	GGCTACCTGA	Zelda(Zf)/Embryo-zld-ChIP-Seq(GSE65441)/Homer	+	10.8656	Dm.1899	NM_079865	bnk	Bnk|CG1480|Dmel\CG1480	Dmel_CG1480	100B5-100B5	bottleneck	protein-coding
43687	NM_079865	-47	CCAGGTAGTC	Zelda(Zf)/Embryo-zld-ChIP-Seq(GSE65441)/Homer	-	8.41488	Dm.1899	NM_079865	bnk	Bnk|CG1480|Dmel\CG1480	Dmel_CG1480	100B5-100B5	bottleneck	protein-coding
43687	NM_079865	-142	TCAGGTAGTT	Zelda(Zf)/Embryo-zld-ChIP-Seq(GSE65441)/Homer	-	7.74382	Dm.1899	NM_079865	bnk	Bnk|CG1480|Dmel\CG1480	Dmel_CG1480	100B5-100B5	bottleneck	protein-coding
43656	NM_079857	-259	GCAGGTAGTG	Zelda(Zf)/Embryo-zld-ChIP-Seq(GSE65441)/Homer	-	7.22603	Dm.1906	NM_079857	tll	CG1378|Dmel\CG1378|NR2E2|TLL|Tll|dm-tll	Dmel_CG1378	100A6-100A6|3-102 cM	tailless	protein-coding
43571	NM_079841	-54	TTCTACCTGT	Zelda(Zf)/Embryo-zld-ChIP-Seq(GSE65441)/Homer	+	10.2591	Dm.1915	NM_079841	Sry-alpha	CG17957|Dmel\CG17957|Sry alpha|Sryalpha|ser|sry|sry alpha|sry-a|sry-alpha|srya|sryalpha	Dmel_CG17957	99D3-99D3	Serendipity alpha	protein-coding
43512	NM_143468	-150	GCAGGTAAAC	Zelda(Zf)/Embryo-zld-ChIP-Seq(GSE65441)/Homer	-	7.19738	Dm.31291	NM_143468	sro	CG12068|Dmel\CG12068	Dmel_CG12068	99C1-99C1|3-100 cM	shroud	protein-coding
43512	NM_143468	-345	TCAGGTAGAT	Zelda(Zf)/Embryo-zld-ChIP-Seq(GSE65441)/Homer	-	8.78253	Dm.31291	NM_143468	sro	CG12068|Dmel\CG12068	Dmel_CG12068	99C1-99C1|3-100 cM	shroud	protein-coding
43512	NM_143468	-358	TCAGGTAAAC	Zelda(Zf)/Embryo-zld-ChIP-Seq(GSE65441)/Homer	-	8.39524	Dm.31291	NM_143468	sro	CG12068|Dmel\CG12068	Dmel_CG12068	99C1-99C1|3-100 cM	shroud	protein-coding
43512	NM_143468	-602	TCAGGTAAAG	Zelda(Zf)/Embryo-zld-ChIP-Seq(GSE65441)/Homer	-	7.37412	Dm.31291	NM_143468	sro	CG12068|Dmel\CG12068	Dmel_CG12068	99C1-99C1|3-100 cM	shroud	protein-coding
43489	NM_143451	-1526	ACTTACCTGT	Zelda(Zf)/Embryo-zld-ChIP-Seq(GSE65441)/Homer	+	6.91884	Dm.31290	NM_143451	ppk19	CG18287|Dmel\CG18287|PPK19	Dmel_CG18287	99B7-99B7	pickpocket 19	protein-coding
43489	NM_143451	-1432	AGCTACCTGC	Zelda(Zf)/Embryo-zld-ChIP-Seq(GSE65441)/Homer	+	7.96654	Dm.31290	NM_143451	ppk19	CG18287|Dmel\CG18287|PPK19	Dmel_CG18287	99B7-99B7	pickpocket 19	protein-coding
43383	NM_079818	-1422	TCAGGTAGAT	Zelda(Zf)/Embryo-zld-ChIP-Seq(GSE65441)/Homer	-	8.78253	Dm.22561	NM_079818	fkh	CG10002|Dmel\CG10002|Dmfkh|FKH|Fkh|Sebp2|dFoxA	Dmel_CG10002	98D5-98D5|3-95 cM	fork head	protein-coding
43025	NM_143091	-534	GTCTACCTGG	Zelda(Zf)/Embryo-zld-ChIP-Seq(GSE65441)/Homer	+	9.45359	Dm.27402	NM_143091	CG13653	Dmel\CG13653	Dmel_CG13653	96C4-96C4	CG13653 gene product from transcript CG13653-RA	protein-coding
43025	NM_143091	-357	GTCTACCTGG	Zelda(Zf)/Embryo-zld-ChIP-Seq(GSE65441)/Homer	+	9.45359	Dm.27402	NM_143091	CG13653	Dmel\CG13653	Dmel_CG13653	96C4-96C4	CG13653 gene product from transcript CG13653-RA	protein-coding
4379864	NM_001043292	-1217	CCAGGTAGAC	Zelda(Zf)/Embryo-zld-ChIP-Seq(GSE65441)/Homer	-	9.45359	Dm.16505	NM_001043292	lobo	CG13661|CG13662|CG34110|Dmel\CG34110	Dmel_CG34110	96C2-96C4	lost boys	protein-coding
4379864	NM_001043292	-1394	CCAGGTAGAC	Zelda(Zf)/Embryo-zld-ChIP-Seq(GSE65441)/Homer	-	9.45359	Dm.16505	NM_001043292	lobo	CG13661|CG13662|CG34110|Dmel\CG34110	Dmel_CG34110	96C2-96C4	lost boys	protein-coding
42945	NM_079763	-81	TGTTACCTGC	Zelda(Zf)/Embryo-zld-ChIP-Seq(GSE65441)/Homer	+	7.38931		NM_079763	tld	CG6868|CT21278|Dmel\CG6868|TLD|Tld|Tolloid|dTld	Dmel_CG6868	96A19-96A19|3-85 cM	tolloid	protein-coding
42945	NM_079763	-341	CCAGGTAGAT	Zelda(Zf)/Embryo-zld-ChIP-Seq(GSE65441)/Homer	-	7.75239		NM_079763	tld	CG6868|CT21278|Dmel\CG6868|TLD|Tld|Tolloid|dTld	Dmel_CG6868	96A19-96A19|3-85 cM	tolloid	protein-coding
42469	NM_142664	-185	TTCTACCTGG	Zelda(Zf)/Embryo-zld-ChIP-Seq(GSE65441)/Homer	+	9.26365	Dm.27353	NM_142664	CG15696	Dmel\CG15696	Dmel_CG15696	93A2-93A2	CG15696 gene product from transcript CG15696-RA	protein-coding
42379	NM_057943	-517	GCTTACCTGA	Zelda(Zf)/Embryo-zld-ChIP-Seq(GSE65441)/Homer	+	8.65475	Dm.2993	NM_057943	mira	CG12249|Dmel\CG12249|MIR|MIRA|Mir|Mira|Miranda|mir	Dmel_CG12249	92B9-92B9|3-67.7 cM	miranda	protein-coding
326129	NM_169857	-1420	CTTTACCTGT	Zelda(Zf)/Embryo-zld-ChIP-Seq(GSE65441)/Homer	+	7.3394	Dm.33666	NM_169857	CG31244	CG18491|Dmel\CG31244	Dmel_CG31244	92A3-92A3	CG31244 gene product from transcript CG31244-RA	protein-coding
12798475	NR_048428	-882	GCAGGTAACC	Zelda(Zf)/Embryo-zld-ChIP-Seq(GSE65441)/Homer	-	7.57924		NR_048428	CR43258	Dmel\CR43258|lincRNA.813	Dmel_CR43258	92A2-92A2	ncRNA	ncRNA
42161	NM_142418	-1928	GCTTACCTGA	Zelda(Zf)/Embryo-zld-ChIP-Seq(GSE65441)/Homer	+	8.65475	Dm.16746	NM_142418	CG14317	Dmel\CG14317|anon-WO0172774.95	Dmel_CG14317	90E4-90E4	CG14317 gene product from transcript CG14317-RA	protein-coding
42161	NM_142418	-73	TACTACCTGA	Zelda(Zf)/Embryo-zld-ChIP-Seq(GSE65441)/Homer	+	9.25509	Dm.16746	NM_142418	CG14317	Dmel\CG14317|anon-WO0172774.95	Dmel_CG14317	90E4-90E4	CG14317 gene product from transcript CG14317-RA	protein-coding
42161	NM_142418	-152	ACAGGTAACT	Zelda(Zf)/Embryo-zld-ChIP-Seq(GSE65441)/Homer	-	7.0412	Dm.16746	NM_142418	CG14317	Dmel\CG14317|anon-WO0172774.95	Dmel_CG14317	90E4-90E4	CG14317 gene product from transcript CG14317-RA	protein-coding
42161	NM_142418	-162	TCAGGTAACT	Zelda(Zf)/Embryo-zld-ChIP-Seq(GSE65441)/Homer	-	7.07591	Dm.16746	NM_142418	CG14317	Dmel\CG14317|anon-WO0172774.95	Dmel_CG14317	90E4-90E4	CG14317 gene product from transcript CG14317-RA	protein-coding
14462477	NR_074016	-723	GTTTACCTGC	Zelda(Zf)/Embryo-zld-ChIP-Seq(GSE65441)/Homer	+	7.19738		NR_074016	CR43849	Dmel\CR43849	Dmel_CR43849	89A1-89A1	ncRNA	ncRNA
14462477	NR_074016	-283	TTCTACCTGT	Zelda(Zf)/Embryo-zld-ChIP-Seq(GSE65441)/Homer	+	10.2591		NR_074016	CR43849	Dmel\CR43849	Dmel_CR43849	89A1-89A1	ncRNA	ncRNA
41829	NM_142170	-1251	TTTTACCTGC	Zelda(Zf)/Embryo-zld-ChIP-Seq(GSE65441)/Homer	+	7.00744	Dm.7000	NM_142170	Spn88Eb	CG6687|Dmel\CG6687	Dmel_CG6687	88E3-88E3	Serpin 88Eb	protein-coding
41829	NM_142170	-1225	CCAGGTAGTA	Zelda(Zf)/Embryo-zld-ChIP-Seq(GSE65441)/Homer	-	8.22494	Dm.7000	NM_142170	Spn88Eb	CG6687|Dmel\CG6687	Dmel_CG6687	88E3-88E3	Serpin 88Eb	protein-coding
318677	NM_169586	-854	TCAGGTAGCG	Zelda(Zf)/Embryo-zld-ChIP-Seq(GSE65441)/Homer	-	9.84448	Dm.6339	NM_169586	CG31313	BcDNA:RH02566|Dmel\CG31313	Dmel_CG31313	88C6-88C6	CG31313 gene product from transcript CG31313-RA	protein-coding
41633	NM_142015	-1189	TACTACCTGC	Zelda(Zf)/Embryo-zld-ChIP-Seq(GSE65441)/Homer	+	8.05722	Dm.5874	NM_142015	wntD	CG8458|DWnt-8|DWnt8|Dm DWnt8|Dmel\CG8458|Wnt8|WntD|wnt8	Dmel_CG8458	87E4-87E4	wnt inhibitor of Dorsal	protein-coding
41633	NM_142015	-310	CTCTACCTGC	Zelda(Zf)/Embryo-zld-ChIP-Seq(GSE65441)/Homer	+	8.26474	Dm.5874	NM_142015	wntD	CG8458|DWnt-8|DWnt8|Dm DWnt8|Dmel\CG8458|Wnt8|WntD|wnt8	Dmel_CG8458	87E4-87E4	wnt inhibitor of Dorsal	protein-coding
41633	NM_142015	-228	GCAGGTAGTC	Zelda(Zf)/Embryo-zld-ChIP-Seq(GSE65441)/Homer	-	8.24715	Dm.5874	NM_142015	wntD	CG8458|DWnt-8|DWnt8|Dm DWnt8|Dmel\CG8458|Wnt8|WntD|wnt8	Dmel_CG8458	87E4-87E4	wnt inhibitor of Dorsal	protein-coding
41605	NM_079613	-140	GCAGGTAGTA	Zelda(Zf)/Embryo-zld-ChIP-Seq(GSE65441)/Homer	-	8.05722	Dm.2436	NM_079613	ry	CG7642|Dmel\CG7642|XDH|XOR|Xdh|Xdh/ry|xdh	Dmel_CG7642	87D9-87D9|3-52.0 cM	rosy	protein-coding
41558	NM_141963	-1591	GGTTACCTGC	Zelda(Zf)/Embryo-zld-ChIP-Seq(GSE65441)/Homer	+	7.57924	Dm.1173	NM_141963	Dtg	CG6234|Dmel\CG6234	Dmel_CG6234	87C3-87C3	Dpp target gene	protein-coding
41513	NM_001104286	-1821	TACTACCTGC	Zelda(Zf)/Embryo-zld-ChIP-Seq(GSE65441)/Homer	+	8.05722	Dm.16956	NM_001104286	CG34402	CG17756|CG17793|CG31218|CG4940|CT39356|Dmel\CG34402|Dmel_CG17793|Dmel_CG31218|Dmel_CG4940|SOL-1|sol-1	Dmel_CG34402	87B9-87B9	CG34402 gene product from transcript CG34402-RC	protein-coding
41512	NM_141926	-503	CCTTACCTGC	Zelda(Zf)/Embryo-zld-ChIP-Seq(GSE65441)/Homer	+	6.43576	Dm.19102	NM_141926	GstD11	BcDNA:RE72392|CG17639|DmGSTD11|Dmel\CG17639|GSTD11|cg17639|gstd11	Dmel_CG17639	87B9-87B9	Glutathione S transferase D11	protein-coding
41512	NM_141926	-474	TCAGGTAGAA	Zelda(Zf)/Embryo-zld-ChIP-Seq(GSE65441)/Homer	-	10.2938	Dm.19102	NM_141926	GstD11	BcDNA:RE72392|CG17639|DmGSTD11|Dmel\CG17639|GSTD11|cg17639|gstd11	Dmel_CG17639	87B9-87B9	Glutathione S transferase D11	protein-coding
41511	NM_141925	-171	TTCTACCTGA	Zelda(Zf)/Embryo-zld-ChIP-Seq(GSE65441)/Homer	+	10.2938		NM_141925	CG10035	Dmel\CG10035|anon-EST:Liang-20|clone 20	Dmel_CG10035	87B9-87B9	CG10035 gene product from transcript CG10035-RB	protein-coding
41511	NM_141925	-142	GCAGGTAAGG	Zelda(Zf)/Embryo-zld-ChIP-Seq(GSE65441)/Homer	-	6.43576		NM_141925	CG10035	Dmel\CG10035|anon-EST:Liang-20|clone 20	Dmel_CG10035	87B9-87B9	CG10035 gene product from transcript CG10035-RB	protein-coding
41511	NM_141925	-1737	GCAGGTAGTA	Zelda(Zf)/Embryo-zld-ChIP-Seq(GSE65441)/Homer	-	8.05722		NM_141925	CG10035	Dmel\CG10035|anon-EST:Liang-20|clone 20	Dmel_CG10035	87B9-87B9	CG10035 gene product from transcript CG10035-RB	protein-coding
44858	NM_141866	-103	GCAGGTAGCC	Zelda(Zf)/Embryo-zld-ChIP-Seq(GSE65441)/Homer	-	9.66774	Dm.14394	NM_141866	sad	315a1|CG14728|CYP315A1|Cyp315a1|Dmel\CG14728|Sad	Dmel_CG14728	87A1-87A1|3-51 cM	shadow	protein-coding
41307	NM_141771	-1596	GGTTACCTGC	Zelda(Zf)/Embryo-zld-ChIP-Seq(GSE65441)/Homer	+	7.57924	Dm.27257	NM_141771	CG14694	Dmel\CG14694	Dmel_CG14694	86C7-86C7	CG14694 gene product from transcript CG14694-RA	protein-coding
41249	NM_141728	-212	GTTTACCTGC	Zelda(Zf)/Embryo-zld-ChIP-Seq(GSE65441)/Homer	+	7.19738	Dm.27254	NM_141728	CG12420	Dmel\CG12420	Dmel_CG12420	86A1-86A1	CG12420 gene product from transcript CG12420-RA	protein-coding
41249	NM_141728	-58	GTCTACCTGC	Zelda(Zf)/Embryo-zld-ChIP-Seq(GSE65441)/Homer	+	9.28587	Dm.27254	NM_141728	CG12420	Dmel\CG12420	Dmel_CG12420	86A1-86A1	CG12420 gene product from transcript CG12420-RA	protein-coding
12798083	NR_048355	-1911	GCAGGTAAGA	Zelda(Zf)/Embryo-zld-ChIP-Seq(GSE65441)/Homer	-	7.26695		NR_048355	scaRNA:PsiU1-6	CR43592|Dmel\CR43592|pugU1-6|snoRNA:dmt-a	Dmel_CR43592	85E5-85E5	small Cajal body-specific RNA : PsiU1-6	ncRNA
50005	NM_143930	-1026	ATCTACCTGT	Zelda(Zf)/Embryo-zld-ChIP-Seq(GSE65441)/Homer	+	8.74782	Dm.20674	NM_143930	CG8369	BcDNA:GH11984|Dmel\CG8369|anon-EST:Posey161	Dmel_CG8369	85B2-85B2	CG8369 gene product from transcript CG8369-RC	protein-coding
40975	NM_169213	-93	GTTTACCTGC	Zelda(Zf)/Embryo-zld-ChIP-Seq(GSE65441)/Homer	+	7.19738		NM_169213	ato	ATO|At|Ato|CG7508|Dmel\CG7508|ato1|ato[Dm]|bHLHa10	Dmel_CG7508	84F6-84F6	atonal	protein-coding
40975	NM_169213	-81	CCCTACCTGC	Zelda(Zf)/Embryo-zld-ChIP-Seq(GSE65441)/Homer	+	8.52425		NM_169213	ato	ATO|At|Ato|CG7508|Dmel\CG7508|ato1|ato[Dm]|bHLHa10	Dmel_CG7508	84F6-84F6	atonal	protein-coding
40975	NM_169213	-470	TCAGGTAGAT	Zelda(Zf)/Embryo-zld-ChIP-Seq(GSE65441)/Homer	-	8.78253		NM_169213	ato	ATO|At|Ato|CG7508|Dmel\CG7508|ato1|ato[Dm]|bHLHa10	Dmel_CG7508	84F6-84F6	atonal	protein-coding
12798065	NR_048343	-543	ACAGGTAAGT	Zelda(Zf)/Embryo-zld-ChIP-Seq(GSE65441)/Homer	-	6.91884		NR_048343	CR43302	Dmel\CR43302	Dmel_CR43302	84F2-84F2	ncRNA	ncRNA
40834	NM_058150	-198	GCAGGTAGGC	Zelda(Zf)/Embryo-zld-ChIP-Seq(GSE65441)/Homer	-	9.54538	Dm.24032	NM_058150	ftz	BG:DS07876.1|CG2047|Dm-Ftz|Dm-ftz|DmFtz|Dmel\CG2047|Dmftz|FTZ|Ftz|Ual|l(3)84Ag	Dmel_CG2047	84A6-84A6|3-47.5 cM	fushi tarazu	protein-coding
14462440	NR_073987	-1912	ATTTACCTGT	Zelda(Zf)/Embryo-zld-ChIP-Seq(GSE65441)/Homer	+	6.65933		NR_073987	CR42651	CG42651|Dmel\CR42651|pri-mir-10	Dmel_CR42651	84A5-84A5	ncRNA	ncRNA
14462440	NR_073987	-1868	TCAGGTAGCC	Zelda(Zf)/Embryo-zld-ChIP-Seq(GSE65441)/Homer	-	10.8656		NR_073987	CR42651	CG42651|Dmel\CR42651|pri-mir-10	Dmel_CR42651	84A5-84A5	ncRNA	ncRNA
40828	NM_057445	-1445	ACCTACCTGA	Zelda(Zf)/Embryo-zld-ChIP-Seq(GSE65441)/Homer	+	9.04204	Dm.27227	NM_057445	zen	BG:DS00276.9|CG1046|Dmel\CG1046|ZEN|ZEN VRE|Zen|dm-zen|l(3)84Ad|z1|zen1	Dmel_CG1046	84A5-84A5|3-47.5 cM	zerknullt	protein-coding
40828	NM_057445	-298	GTCTACCTGG	Zelda(Zf)/Embryo-zld-ChIP-Seq(GSE65441)/Homer	+	9.45359	Dm.27227	NM_057445	zen	BG:DS00276.9|CG1046|Dmel\CG1046|ZEN|ZEN VRE|Zen|dm-zen|l(3)84Ad|z1|zen1	Dmel_CG1046	84A5-84A5|3-47.5 cM	zerknullt	protein-coding
40827	NM_057446	-64	ACAGGTAGGA	Zelda(Zf)/Embryo-zld-ChIP-Seq(GSE65441)/Homer	-	10.5186	Dm.27226	NM_057446	zen2	BG:DS00276.10|CG1048|Dmel\CG1048|z2|zpr	Dmel_CG1048	84A5-84A5|3-47.5 cM	zerknullt-related	protein-coding
40827	NM_057446	-719	GCAGGTAGCT	Zelda(Zf)/Embryo-zld-ChIP-Seq(GSE65441)/Homer	-	7.96654	Dm.27226	NM_057446	zen2	BG:DS00276.10|CG1048|Dmel\CG1048|z2|zpr	Dmel_CG1048	84A5-84A5|3-47.5 cM	zerknullt-related	protein-coding
2768659	NM_206428	-61	GACTACCTGC	Zelda(Zf)/Embryo-zld-ChIP-Seq(GSE65441)/Homer	+	8.24715	Dm.7315	NM_206428	CG33293	BcDNA:GH07964|CG12163|Dmel\CG33293|NEST:bs06b05|NEST:bs07d08|NEST:bs34a01|NEST:bs35d06|bs06b05.y1|bs07d08.y1|bs34a01.y1|bs35d06.y1	Dmel_CG33293	82F7-82F7	CG33293 gene product from transcript CG33293-RA	protein-coding
12798230	NM_001259995	-882	GTCTACCTGC	Zelda(Zf)/Embryo-zld-ChIP-Seq(GSE65441)/Homer	+	9.28587	Dm.38892	NM_001259995	CG43131	Dmel\CG43131	Dmel_CG43131	82F1-82F1	CG43131 gene product from transcript CG43131-RA	protein-coding
12798230	NM_001259995	-153	GCCTACCTGG	Zelda(Zf)/Embryo-zld-ChIP-Seq(GSE65441)/Homer	+	9.7131	Dm.38892	NM_001259995	CG43131	Dmel\CG43131	Dmel_CG43131	82F1-82F1	CG43131 gene product from transcript CG43131-RA	protein-coding
40549	NM_079497	-1846	ATCTACCTGC	Zelda(Zf)/Embryo-zld-ChIP-Seq(GSE65441)/Homer	+	7.58467	Dm.2495	NM_079497	hkb	5953|CG9768|Dmel\CG9768|HKB|Hkb|anon-82B3|gurt	Dmel_CG9768	82A4-82A4	huckebein	protein-coding
40375	NM_141059	-1023	GTCTACCTGA	Zelda(Zf)/Embryo-zld-ChIP-Seq(GSE65441)/Homer	+	10.4837	Dm.27887	NM_141059	Neu2	CG7204|Dmel\CG7204	Dmel_CG7204	78D3-78D4	Neuroectoderm-expressed 2	protein-coding
40375	NM_141059	-227	TTTTACCTGC	Zelda(Zf)/Embryo-zld-ChIP-Seq(GSE65441)/Homer	+	7.00744	Dm.27887	NM_141059	Neu2	CG7204|Dmel\CG7204	Dmel_CG7204	78D3-78D4	Neuroectoderm-expressed 2	protein-coding
40375	NM_141059	-91	CCAGGTAACA	Zelda(Zf)/Embryo-zld-ChIP-Seq(GSE65441)/Homer	-	7.55703	Dm.27887	NM_141059	Neu2	CG7204|Dmel\CG7204	Dmel_CG7204	78D3-78D4	Neuroectoderm-expressed 2	protein-coding
40287	NM_079463	-1280	ACAGGTAGCT	Zelda(Zf)/Embryo-zld-ChIP-Seq(GSE65441)/Homer	-	9.12969	Dm.2511	NM_079463	kni	CG4717|Dmel\CG4717|KNI|KNIRPS|Kn|Kni|NR0A1|kn|knr|ri	Dmel_CG4717	77E3-77E3	knirps	protein-coding
40041	NM_140799	-135	GTCTACCTGA	Zelda(Zf)/Embryo-zld-ChIP-Seq(GSE65441)/Homer	+	10.4837	Dm.5500	NM_140799	CG6885	Dmel\CG6885|anon-WO0118547.731	Dmel_CG6885	75D8-75D8	CG6885 gene product from transcript CG6885-RA	protein-coding
47208	NM_080143	-54	GTCTACCTGT	Zelda(Zf)/Embryo-zld-ChIP-Seq(GSE65441)/Homer	+	10.449	Dm.4481	NM_080143	term	Bsg75C|CG4216|Dmel\CG4216|Term|ter	Dmel_CG4216	75D2-75D3	terminus	protein-coding
40021	NM_140784	-55	GACTACCTGT	Zelda(Zf)/Embryo-zld-ChIP-Seq(GSE65441)/Homer	+	9.4103	Dm.20107	NM_140784	CG7271	Dmel\CG7271	Dmel_CG7271	75D2-75D2	CG7271 gene product from transcript CG7271-RA	protein-coding
40021	NM_140784	-61	TCAGGTAAAC	Zelda(Zf)/Embryo-zld-ChIP-Seq(GSE65441)/Homer	-	8.39524	Dm.20107	NM_140784	CG7271	Dmel\CG7271	Dmel_CG7271	75D2-75D2	CG7271 gene product from transcript CG7271-RA	protein-coding
50263	NM_080241	-1006	TTCTACCTGT	Zelda(Zf)/Embryo-zld-ChIP-Seq(GSE65441)/Homer	+	10.2591	Dm.3391	NM_080241	geko	BcDNA:RE30284|CG13695|CG13696|CT33153|Dmel\CG13695|Geko|gk	Dmel_CG13695	75B11-75B12	CG13695 gene product from transcript CG13695-RB	protein-coding
12797926	NM_001259889	-567	TCAGGTAAAT	Zelda(Zf)/Embryo-zld-ChIP-Seq(GSE65441)/Homer	-	6.69404	Dm.24932	NM_001259889	CG43085	Dmel\CG43085	Dmel_CG43085	74E4-74E4	CG43085 gene product from transcript CG43085-RB	protein-coding
39760	NM_140578	-447	TCTTACCTGT	Zelda(Zf)/Embryo-zld-ChIP-Seq(GSE65441)/Homer	+	8.4301	Dm.24009	NM_140578	CG13074	Dmel\CG13074	Dmel_CG13074	72D5-72D5	CG13074 gene product from transcript CG13074-RA	protein-coding
19835707	NR_124951	-884	TCAGGTAACG	Zelda(Zf)/Embryo-zld-ChIP-Seq(GSE65441)/Homer	-	7.75599		NR_124951	CR43950	CG43950|Dmel\CR43950	Dmel_CR43950	72C2-72C3	ncRNA	ncRNA
39733	NM_079373	-682	TCAGGTAAAA	Zelda(Zf)/Embryo-zld-ChIP-Seq(GSE65441)/Homer	-	8.20531	Dm.7805	NM_079373	Pka-C3	5-23|CG6117|DC2|Dmel\CG6117|Dpck|PKA|PKA C3|PKA-C-3|PKA-C3|Pk72A|Pk?5|pka-C3	Dmel_CG6117	72B1-72B2	Protein kinase, cAMP-dependent, catalytic subunit 3	protein-coding
39676	NM_140514	-97	TCAGGTAGCC	Zelda(Zf)/Embryo-zld-ChIP-Seq(GSE65441)/Homer	-	10.8656	Dm.25942	NM_140514	CG13454	Dmel\CG13454	Dmel_CG13454	71D4-71D4	CG13454 gene product from transcript CG13454-RA	protein-coding
39673	NM_079359	-203	TACTACCTGC	Zelda(Zf)/Embryo-zld-ChIP-Seq(GSE65441)/Homer	+	8.05722	Dm.24004	NM_079359	Z600	3.2|CG17962|DMZ60MEX|Dmel\CG17962|Frs|frs|z600	Dmel_CG17962	71D3-71D3	CG17962 gene product from transcript CG17962-RA	protein-coding
39673	NM_079359	-119	GCAGGTAGCA	Zelda(Zf)/Embryo-zld-ChIP-Seq(GSE65441)/Homer	-	9.4778	Dm.24004	NM_079359	Z600	3.2|CG17962|DMZ60MEX|Dmel\CG17962|Frs|frs|z600	Dmel_CG17962	71D3-71D3	CG17962 gene product from transcript CG17962-RA	protein-coding
39673	NM_079359	-1990	CCAGGTAAAA	Zelda(Zf)/Embryo-zld-ChIP-Seq(GSE65441)/Homer	-	7.17516	Dm.24004	NM_079359	Z600	3.2|CG17962|DMZ60MEX|Dmel\CG17962|Frs|frs|z600	Dmel_CG17962	71D3-71D3	CG17962 gene product from transcript CG17962-RA	protein-coding
12797906	NR_048275	-1711	TCCTACCTGC	Zelda(Zf)/Embryo-zld-ChIP-Seq(GSE65441)/Homer	+	9.35544		NR_048275	CR43432	Dmel\CR43432|chr3L:14942577..14942904	Dmel_CR43432	71A4-71A4	ncRNA	ncRNA
39621	NM_080514	-1477	CTTTACCTGT	Zelda(Zf)/Embryo-zld-ChIP-Seq(GSE65441)/Homer	+	7.3394	Dm.24002	NM_080514	Ocho	CG3396|CG5138|DmelCG3396|Dmel\CG3396|ocho	Dmel_CG3396	71A4-71A4	CG3396 gene product from transcript CG3396-RB	protein-coding
39621	NM_080514	-1299	ACAGGTAGAG	Zelda(Zf)/Embryo-zld-ChIP-Seq(GSE65441)/Homer	-	9.42789	Dm.24002	NM_080514	Ocho	CG3396|CG5138|DmelCG3396|Dmel\CG3396|ocho	Dmel_CG3396	71A4-71A4	CG3396 gene product from transcript CG3396-RB	protein-coding
39620	NM_057541	-564	GTCTACCTGT	Zelda(Zf)/Embryo-zld-ChIP-Seq(GSE65441)/Homer	+	10.449	Dm.2286	NM_057541	Brd	Brd-C|CG3096|DmelCG3096|Dmel\CG3096|brd	Dmel_CG3096	71A4-71A4|3-42 cM	Bearded	protein-coding
39620	NM_057541	-148	AACTACCTGC	Zelda(Zf)/Embryo-zld-ChIP-Seq(GSE65441)/Homer	+	6.54595	Dm.2286	NM_057541	Brd	Brd-C|CG3096|DmelCG3096|Dmel\CG3096|brd	Dmel_CG3096	71A4-71A4|3-42 cM	Bearded	protein-coding
50281	NM_080348	-1117	TTTTACCTGT	Zelda(Zf)/Embryo-zld-ChIP-Seq(GSE65441)/Homer	+	8.17059	Dm.1577	NM_080348	BobA	Bob|Bob-A|CG12487|Dmel\CG12487|bobA	Dmel_CG12487	71A2-71A2	Brother of Bearded A	protein-coding
50281	NM_080348	-62	GCAGGTAGGG	Zelda(Zf)/Embryo-zld-ChIP-Seq(GSE65441)/Homer	-	8.52425	Dm.1577	NM_080348	BobA	Bob|Bob-A|CG12487|Dmel\CG12487|bobA	Dmel_CG12487	71A2-71A2	Brother of Bearded A	protein-coding
50282	NM_080261	-126	TTCTACCTGC	Zelda(Zf)/Embryo-zld-ChIP-Seq(GSE65441)/Homer	+	9.09593	Dm.24728	NM_080261	CG13465	Dmel\CG13465	Dmel_CG13465	71A2-71A2	CG13465 gene product from transcript CG13465-RA	protein-coding
50282	NM_080261	-67	GCAGGTAGGG	Zelda(Zf)/Embryo-zld-ChIP-Seq(GSE65441)/Homer	-	8.52425	Dm.24728	NM_080261	CG13465	Dmel\CG13465	Dmel_CG13465	71A2-71A2	CG13465 gene product from transcript CG13465-RA	protein-coding
50282	NM_080261	-1856	GCAGGTAGGG	Zelda(Zf)/Embryo-zld-ChIP-Seq(GSE65441)/Homer	-	8.52425	Dm.24728	NM_080261	CG13465	Dmel\CG13465	Dmel_CG13465	71A2-71A2	CG13465 gene product from transcript CG13465-RA	protein-coding
12798242	NM_001259815	-96	TTCTACCTGC	Zelda(Zf)/Embryo-zld-ChIP-Seq(GSE65441)/Homer	+	9.09593		NM_001259815	CG43184	Dmel\CG43184|chr3L_13830834_13831226.0	Dmel_CG43184	70C4-70C4	CG43184 gene product from transcript CG43184-RA	protein-coding
12798242	NM_001259815	-62	ATCTACCTGG	Zelda(Zf)/Embryo-zld-ChIP-Seq(GSE65441)/Homer	+	7.75239		NM_001259815	CG43184	Dmel\CG43184|chr3L_13830834_13831226.0	Dmel_CG43184	70C4-70C4	CG43184 gene product from transcript CG43184-RA	protein-coding
12798242	NM_001259815	-228	TCAGGTAATC	Zelda(Zf)/Embryo-zld-ChIP-Seq(GSE65441)/Homer	-	7.35653		NM_001259815	CG43184	Dmel\CG43184|chr3L_13830834_13831226.0	Dmel_CG43184	70C4-70C4	CG43184 gene product from transcript CG43184-RA	protein-coding
39496	NM_140378	-49	ATCTACCTGC	Zelda(Zf)/Embryo-zld-ChIP-Seq(GSE65441)/Homer	+	7.58467	Dm.5920	NM_140378	SNCF	BcDNA:RE54375|CG14112|Dmel\CG14112|HL6|SCNF	Dmel_CG14112	70A7-70A7	SoxNeuro Co-Factor	protein-coding
39349	NM_079307	-330	CTCTACCTGT	Zelda(Zf)/Embryo-zld-ChIP-Seq(GSE65441)/Homer	+	9.42789	Dm.27127	NM_079307	byn	Byn|CG7260|D-TRA|D-Trg|DTrg|Dm-BYN|Dmel\CG7260|Tra|Trg|apro|byn/apro|dm-Trg|trg	Dmel_CG7260	68E3-68E3	brachyenteron	protein-coding
39349	NM_079307	-246	TCTTACCTGT	Zelda(Zf)/Embryo-zld-ChIP-Seq(GSE65441)/Homer	+	8.4301	Dm.27127	NM_079307	byn	Byn|CG7260|D-TRA|D-Trg|DTrg|Dm-BYN|Dmel\CG7260|Tra|Trg|apro|byn/apro|dm-Trg|trg	Dmel_CG7260	68E3-68E3	brachyenteron	protein-coding
14462848	NR_073924	-45	GTCTACCTGT	Zelda(Zf)/Embryo-zld-ChIP-Seq(GSE65441)/Homer	+	10.449		NR_073924	CR43887	Dmel\CR43887	Dmel_CR43887	68D2-68D2	ncRNA	ncRNA
39269	NM_140198	-1277	ACCTACCTGC	Zelda(Zf)/Embryo-zld-ChIP-Seq(GSE65441)/Homer	+	7.84418		NM_140198	Ir68a	CG6185|CT19410|DmelIR68a|Dmel\CG6185|IR68a	Dmel_CG6185	68B3-68B3	Ionotropic receptor 68a	protein-coding
39269	NM_140198	-1175	TGTTACCTGT	Zelda(Zf)/Embryo-zld-ChIP-Seq(GSE65441)/Homer	+	8.55246		NM_140198	Ir68a	CG6185|CT19410|DmelIR68a|Dmel\CG6185|IR68a	Dmel_CG6185	68B3-68B3	Ionotropic receptor 68a	protein-coding
39269	NM_140198	-946	GGTTACCTGC	Zelda(Zf)/Embryo-zld-ChIP-Seq(GSE65441)/Homer	+	7.57924		NM_140198	Ir68a	CG6185|CT19410|DmelIR68a|Dmel\CG6185|IR68a	Dmel_CG6185	68B3-68B3	Ionotropic receptor 68a	protein-coding
39269	NM_140198	-236	TCAGGTAGAC	Zelda(Zf)/Embryo-zld-ChIP-Seq(GSE65441)/Homer	-	10.4837		NM_140198	Ir68a	CG6185|CT19410|DmelIR68a|Dmel\CG6185|IR68a	Dmel_CG6185	68B3-68B3	Ionotropic receptor 68a	protein-coding
39152	NM_140104	-69	TTCTACCTGG	Zelda(Zf)/Embryo-zld-ChIP-Seq(GSE65441)/Homer	+	9.26365	Dm.14249	NM_140104	Ilp4	A|BcDNA:RE27042|CG6736|DILP|DILP-4|DILP4|Dilp|Dilp 4|Dilp4|Dirlp|Dmel\CG6736|Ilp|Ilp-4|Mes3|anon-EST:CLB3|dILP4|dilp|dilp-4|dilp4|ilp4|mes3	Dmel_CG6736	67C8-67C8	Insulin-like peptide 4	protein-coding
39152	NM_140104	-1733	CCAGGTAACG	Zelda(Zf)/Embryo-zld-ChIP-Seq(GSE65441)/Homer	-	6.72584	Dm.14249	NM_140104	Ilp4	A|BcDNA:RE27042|CG6736|DILP|DILP-4|DILP4|Dilp|Dilp 4|Dilp4|Dirlp|Dmel\CG6736|Ilp|Ilp-4|Mes3|anon-EST:CLB3|dILP4|dilp|dilp-4|dilp4|ilp4|mes3	Dmel_CG6736	67C8-67C8	Insulin-like peptide 4	protein-coding
39039	NM_140026	-64	TGCTACCTGC	Zelda(Zf)/Embryo-zld-ChIP-Seq(GSE65441)/Homer	+	9.4778	Dm.3040	NM_140026	Doc1	CG5133|Dm-DOC1|Dmel\CG5133|Doc|Ect2|TBX6|Tb66F2|doc|doc1	Dmel_CG5133	66F2-66F3	Dorsocross1	protein-coding
38995	NM_079253	-309	GCAGGTAGCG	Zelda(Zf)/Embryo-zld-ChIP-Seq(GSE65441)/Homer	-	8.64661	Dm.2554	NM_079253	h	8247|CG6494|Dmel\CG6494|H|HRY|Hairy|bHLHb39|bHLHc14|brr|dDr1|hry|l(3)08247|l(3)rM384	Dmel_CG6494	66D10-66D10|3-26.5 cM	hairy	protein-coding
38993	NM_079252	-1288	GTTTACCTGC	Zelda(Zf)/Embryo-zld-ChIP-Seq(GSE65441)/Homer	+	7.19738	Dm.7211	NM_079252	Arr2	49|AH|ARR2|Arr|Arr-2|ArrB|ArrB-ml|CG5962|DAII|Dmel\CG5962|Dro.-Arr.II|PRI|arr|arr2	Dmel_CG5962	66D9-66D9	Arrestin 2	protein-coding
38915	NM_139929	-228	TCAGGTAGTT	Zelda(Zf)/Embryo-zld-ChIP-Seq(GSE65441)/Homer	-	7.74382	Dm.7912	NM_139929	CG7387	Dmel\CG7387|anon-WO0140519.72	Dmel_CG7387	66B11-66B11	CG7387 gene product from transcript CG7387-RA	protein-coding
38915	NM_139929	-365	GCAGGTAACG	Zelda(Zf)/Embryo-zld-ChIP-Seq(GSE65441)/Homer	-	6.55812	Dm.7912	NM_139929	CG7387	Dmel\CG7387|anon-WO0140519.72	Dmel_CG7387	66B11-66B11	CG7387 gene product from transcript CG7387-RA	protein-coding
38910	NM_139924	-1424	TATTACCTGT	Zelda(Zf)/Embryo-zld-ChIP-Seq(GSE65441)/Homer	+	7.13188	Dm.27083	NM_139924	mthl7	CG7476|Dmel\CG7476|anon-WO0170980.85|anon-WO0170980.86	Dmel_CG7476	66B11-66B11	methuselah-like 7	protein-coding
38638	NM_139725	-211	CCCTACCTGT	Zelda(Zf)/Embryo-zld-ChIP-Seq(GSE65441)/Homer	+	9.6874	Dm.6047	NM_139725	Blimp-1	CG5249|Dmel\CG5249|blimp-1|dBlimp-1|dBlimp1	Dmel_CG5249	64E1-64E1	CG5249 gene product from transcript CG5249-RF	protein-coding
38631	NM_139718	-25	GTTTACCTGG	Zelda(Zf)/Embryo-zld-ChIP-Seq(GSE65441)/Homer	+	7.3651	Dm.31174	NM_139718	spo	307a1|CG10594|CYP307A1|CYP307A1-Dm|Cyp307a1|Dmel\CG10594|Dmspo|Spo	Dmel_CG10594	64D5-64D5|3-19 cM	spook	protein-coding
38631	NM_139718	-110	ACAGGTAGCA	Zelda(Zf)/Embryo-zld-ChIP-Seq(GSE65441)/Homer	-	10.641	Dm.31174	NM_139718	spo	307a1|CG10594|CYP307A1|CYP307A1-Dm|Cyp307a1|Dmel\CG10594|Dmspo|Spo	Dmel_CG10594	64D5-64D5|3-19 cM	spook	protein-coding
38576	NM_139671	-62	TCAGGTAAAC	Zelda(Zf)/Embryo-zld-ChIP-Seq(GSE65441)/Homer	-	8.39524	Dm.34022	NM_139671	CG13711	Dmel\CG13711|HL5	Dmel_CG13711	64B16-64B16	CG13711 gene product from transcript CG13711-RA	protein-coding
38576	NM_139671	-118	ACAGGTAACT	Zelda(Zf)/Embryo-zld-ChIP-Seq(GSE65441)/Homer	-	7.0412	Dm.34022	NM_139671	CG13711	Dmel\CG13711|HL5	Dmel_CG13711	64B16-64B16	CG13711 gene product from transcript CG13711-RA	protein-coding
59233	NM_144452	-1161	CCCTACCTGC	Zelda(Zf)/Embryo-zld-ChIP-Seq(GSE65441)/Homer	+	8.52425	Dm.34023	NM_144452	CG13713	CG18465|Dmel\CG13713|HL2	Dmel_CG13713	64B14-64B14	CG13713 gene product from transcript CG13713-RA	protein-coding
59233	NM_144452	-54	ACAGGTAACC	Zelda(Zf)/Embryo-zld-ChIP-Seq(GSE65441)/Homer	-	8.7424	Dm.34023	NM_144452	CG13713	CG18465|Dmel\CG13713|HL2	Dmel_CG13713	64B14-64B14	CG13713 gene product from transcript CG13713-RA	protein-coding
59233	NM_144452	-68	ACAGGTAGTT	Zelda(Zf)/Embryo-zld-ChIP-Seq(GSE65441)/Homer	-	7.7091	Dm.34023	NM_144452	CG13713	CG18465|Dmel\CG13713|HL2	Dmel_CG13713	64B14-64B14	CG13713 gene product from transcript CG13713-RA	protein-coding
38573	NM_139668	-42	ACAGGTAGCT	Zelda(Zf)/Embryo-zld-ChIP-Seq(GSE65441)/Homer	-	9.12969	Dm.31171	NM_139668	CG15876	Dmel\CG15876|HL3	Dmel_CG15876	64B13-64B13	CG15876 gene product from transcript CG15876-RA	protein-coding
38573	NM_139668	-1595	GCAGGTAGGG	Zelda(Zf)/Embryo-zld-ChIP-Seq(GSE65441)/Homer	-	8.52425	Dm.31171	NM_139668	CG15876	Dmel\CG15876|HL3	Dmel_CG15876	64B13-64B13	CG15876 gene product from transcript CG15876-RA	protein-coding
5740465	NM_001104037	-205	TGTTACCTGT	Zelda(Zf)/Embryo-zld-ChIP-Seq(GSE65441)/Homer	+	8.55246	Dm.36153	NM_001104037	CG34266	Dmel\CG34266	Dmel_CG34266	64B13-64B13	CG34266 gene product from transcript CG34266-RA	protein-coding
5740465	NM_001104037	-150	ACAGGTAAAA	Zelda(Zf)/Embryo-zld-ChIP-Seq(GSE65441)/Homer	-	8.17059	Dm.36153	NM_001104037	CG34266	Dmel\CG34266	Dmel_CG34266	64B13-64B13	CG34266 gene product from transcript CG34266-RA	protein-coding
38525	NM_139629	-100	TTCTACCTGA	Zelda(Zf)/Embryo-zld-ChIP-Seq(GSE65441)/Homer	+	10.2938	Dm.27817	NM_139629	srw	CG11582|Dmel\CG11582	Dmel_CG11582	64B12-64C12	shrew	protein-coding
38525	NM_139629	-76	TACTACCTGT	Zelda(Zf)/Embryo-zld-ChIP-Seq(GSE65441)/Homer	+	9.22037	Dm.27817	NM_139629	srw	CG11582|Dmel\CG11582	Dmel_CG11582	64B12-64C12	shrew	protein-coding
38499	NM_079195	-130	CCAGGTAAGC	Zelda(Zf)/Embryo-zld-ChIP-Seq(GSE65441)/Homer	-	7.62461	Dm.2772	NM_079195	mas	CG15002|Dmel\CG15002|SPH79|c-SPH79	Dmel_CG15002	64A8-64A8	masquerade	protein-coding
45282	NM_080071	-84	ACAGGTAGGC	Zelda(Zf)/Embryo-zld-ChIP-Seq(GSE65441)/Homer	-	10.7085	Dm.12704	NM_080071	dib	302a1|CG12028|CYP302A1|Cyp|Cyp302a1|Dib|Dmel\CG12028|l(3)64Ak|l(3)SH14|l(3)dib	Dmel_CG12028	64A5-64A5|3-12 cM	disembodied	protein-coding
45282	NM_080071	-103	TCAGGTAGGT	Zelda(Zf)/Embryo-zld-ChIP-Seq(GSE65441)/Homer	-	9.04204	Dm.12704	NM_080071	dib	302a1|CG12028|CYP302A1|Cyp|Cyp302a1|Dib|Dmel\CG12028|l(3)64Ak|l(3)SH14|l(3)dib	Dmel_CG12028	64A5-64A5|3-12 cM	disembodied	protein-coding
38202	NM_057718	-69	GATTACCTGT	Zelda(Zf)/Embryo-zld-ChIP-Seq(GSE65441)/Homer	+	7.32181	Dm.6279	NM_057718	Bro	CG7960|Dmel\CG7960|bro|rpbeta1	Dmel_CG7960	62A9-62A9	Brother	protein-coding
38202	NM_057718	-1664	TCAGGTAGCA	Zelda(Zf)/Embryo-zld-ChIP-Seq(GSE65441)/Homer	-	10.6757	Dm.6279	NM_057718	Bro	CG7960|Dmel\CG7960|bro|rpbeta1	Dmel_CG7960	62A9-62A9	Brother	protein-coding
38202	NM_057718	-1783	CCAGGTAGGT	Zelda(Zf)/Embryo-zld-ChIP-Seq(GSE65441)/Homer	-	8.0119	Dm.6279	NM_057718	Bro	CG7960|Dmel\CG7960|bro|rpbeta1	Dmel_CG7960	62A9-62A9	Brother	protein-coding
3885628	NM_001038897	-767	TTTTACCTGA	Zelda(Zf)/Embryo-zld-ChIP-Seq(GSE65441)/Homer	+	8.20531	Dm.33581	NM_001038897	Ir62a	CG12090|CG33971|DmelIR62a|Dmel\CG33971|IR62a	Dmel_CG33971	62A3-62A3	Ionotropic receptor 62a	protein-coding
38168	NM_079159	-1695	GGTTACCTGA	Zelda(Zf)/Embryo-zld-ChIP-Seq(GSE65441)/Homer	+	8.77711	Dm.808	NM_079159	rho	CG1004|DMRHO|DMRHOa|DMRHOb|DRORHO|Dmel\CG1004|Dmel\rho|Dmrho|RHO|RHOb|Rho|Rho-1|Rho1|Ve|iks|rho-1|rho1|rhom|rhomboid/veinlet|ve	Dmel_CG1004	62A2-62A2|3-0.2 cM	rhomboid	protein-coding
38168	NM_079159	-1429	GCTTACCTGT	Zelda(Zf)/Embryo-zld-ChIP-Seq(GSE65441)/Homer	+	8.62004	Dm.808	NM_079159	rho	CG1004|DMRHO|DMRHOa|DMRHOb|DRORHO|Dmel\CG1004|Dmel\rho|Dmrho|RHO|RHOb|Rho|Rho-1|Rho1|Ve|iks|rho-1|rho1|rhom|rhomboid/veinlet|ve	Dmel_CG1004	62A2-62A2|3-0.2 cM	rhomboid	protein-coding
38167	NM_138265	-353	GGCTACCTGA	Zelda(Zf)/Embryo-zld-ChIP-Seq(GSE65441)/Homer	+	10.8656	Dm.5578	NM_138265	SA-2	CG1|CG13916|Dmel\CG13916|SNM|anon-WO0109301.35|pf-1|snm	Dmel_CG13916	62A1-62A1	Stromalin-2	protein-coding
38012	NM_079143	-1016	TTCTACCTGA	Zelda(Zf)/Embryo-zld-ChIP-Seq(GSE65441)/Homer	+	10.2938	Dm.2786	NM_079143	Kr	CG3340|Dm-Kr|Dmel\CG3340|If|KR|kr	Dmel_CG3340	60F5-60F5|2-107.6 cM	Kruppel	protein-coding
5740774	NM_001103974	-57	TTCTACCTGC	Zelda(Zf)/Embryo-zld-ChIP-Seq(GSE65441)/Homer	+	9.09593	Dm.35969	NM_001103974	CG34214	Dm_2R:92173|Dmel\CG34214	Dmel_CG34214	60D13-60D13	CG34214 gene product from transcript CG34214-RA	protein-coding
5740774	NM_001103974	-117	ACAGGTAACT	Zelda(Zf)/Embryo-zld-ChIP-Seq(GSE65441)/Homer	-	7.0412	Dm.35969	NM_001103974	CG34214	Dm_2R:92173|Dmel\CG34214	Dmel_CG34214	60D13-60D13	CG34214 gene product from transcript CG34214-RA	protein-coding
37945	NM_138109	-1702	TTCTACCTGC	Zelda(Zf)/Embryo-zld-ChIP-Seq(GSE65441)/Homer	+	9.09593		NM_138109	CG30161	BcDNA:AT15604|CG4856|Dmel\CG30161	Dmel_CG30161	60D13-60D13	CG30161 gene product from transcript CG30161-RA	protein-coding
37945	NM_138109	-1762	ACAGGTAACT	Zelda(Zf)/Embryo-zld-ChIP-Seq(GSE65441)/Homer	-	7.0412		NM_138109	CG30161	BcDNA:AT15604|CG4856|Dmel\CG30161	Dmel_CG30161	60D13-60D13	CG30161 gene product from transcript CG30161-RA	protein-coding
246492	NM_166679	-791	GTTTACCTGA	Zelda(Zf)/Embryo-zld-ChIP-Seq(GSE65441)/Homer	+	8.39524	Dm.6839	NM_166679	Cpr60D	BcDNA:RH24125|CG30163|CG4856|Dmel\CG30163|cpr60d	Dmel_CG30163	60D13-60D13	Cuticular protein 60D	protein-coding
246492	NM_166679	-773	GGCTACCTGC	Zelda(Zf)/Embryo-zld-ChIP-Seq(GSE65441)/Homer	+	9.66774	Dm.6839	NM_166679	Cpr60D	BcDNA:RH24125|CG30163|CG4856|Dmel\CG30163|cpr60d	Dmel_CG30163	60D13-60D13	Cuticular protein 60D	protein-coding
37891	NM_138063	-1202	ACCTACCTGC	Zelda(Zf)/Embryo-zld-ChIP-Seq(GSE65441)/Homer	+	7.84418	Dm.30936	NM_138063	CG13578	Dmel\CG13578	Dmel_CG13578	60C7-60C7	CG13578 gene product from transcript CG13578-RA	protein-coding
37891	NM_138063	-986	TCAGGTAGTC	Zelda(Zf)/Embryo-zld-ChIP-Seq(GSE65441)/Homer	-	9.44502	Dm.30936	NM_138063	CG13578	Dmel\CG13578	Dmel_CG13578	60C7-60C7	CG13578 gene product from transcript CG13578-RA	protein-coding
37726	NM_176252	-1072	GACTACCTGC	Zelda(Zf)/Embryo-zld-ChIP-Seq(GSE65441)/Homer	+	8.24715	Dm.27018	NM_176252	Gr59f	59E.1|CG33150|CG5365|Dmel\CG33150|GR59E.1|Gr59E1	Dmel_CG33150	59E3-59E3	Gustatory receptor 59f	protein-coding
37725	NM_176251	-790	GCAGGTAGTA	Zelda(Zf)/Embryo-zld-ChIP-Seq(GSE65441)/Homer	-	8.05722	Dm.27017	NM_176251	Gr59e	59E.2|59E2|CG15872|CG33151|Dmel\CG33151|GR59E.2|GR59e|Gr59E|Gr59E2	Dmel_CG33151	59E3-59E3	Gustatory receptor 59e	protein-coding
37695	NM_137937	-10	CCAGGTAACC	Zelda(Zf)/Embryo-zld-ChIP-Seq(GSE65441)/Homer	-	7.74697	Dm.746	NM_137937	CG3502	BEST:LD34564|Dmel\CG3502	Dmel_CG3502	59D7-59D7	CG3502 gene product from transcript CG3502-RB	protein-coding
14462625	NM_001274221	-60	TTCTACCTGG	Zelda(Zf)/Embryo-zld-ChIP-Seq(GSE65441)/Homer	+	9.26365	Dm.38813	NM_001274221	CG43659	Dm_2R:85606|Dmel\CG43659	Dmel_CG43659	59C3-59C3	CG43659 gene product from transcript CG43659-RA	protein-coding
37655	NM_079092	-1104	CCAGGTAGTT	Zelda(Zf)/Embryo-zld-ChIP-Seq(GSE65441)/Homer	-	6.71368	Dm.5605	NM_079092	twi	CG2956|DTwist|Dmel\CG2956|EC9|TWI|Tw|Twi|bHLHb17|dip5	Dmel_CG2956	59C2-59C2|2-100 cM	twist	protein-coding
37602	NM_079088	-839	GCAGGTAGCG	Zelda(Zf)/Embryo-zld-ChIP-Seq(GSE65441)/Homer	-	8.64661	Dm.2705	NM_079088	Ppa	CG9952|Dmel\CG9952|FBXL14|I-55|PPA|ppa	Dmel_CG9952	59A1-59A2	Partner of paired	protein-coding
37602	NM_079088	-1176	TCAGGTAGAA	Zelda(Zf)/Embryo-zld-ChIP-Seq(GSE65441)/Homer	-	10.2938	Dm.2705	NM_079088	Ppa	CG9952|Dmel\CG9952|FBXL14|I-55|PPA|ppa	Dmel_CG9952	59A1-59A2	Partner of paired	protein-coding
37602	NM_079088	-1757	ACAGGTAGCA	Zelda(Zf)/Embryo-zld-ChIP-Seq(GSE65441)/Homer	-	10.641	Dm.2705	NM_079088	Ppa	CG9952|Dmel\CG9952|FBXL14|I-55|PPA|ppa	Dmel_CG9952	59A1-59A2	Partner of paired	protein-coding
47894	NM_176240	-296	AGCTACCTGC	Zelda(Zf)/Embryo-zld-ChIP-Seq(GSE65441)/Homer	+	7.96654	Dm.3398	NM_176240	hbn	57San|CG10614|CG15647|CG15648|CG33152|Dmel\CG33152|Hbn	Dmel_CG33152	57B5-57B5	homeobrain	protein-coding
37316	NM_137642	-55	TTCTACCTGC	Zelda(Zf)/Embryo-zld-ChIP-Seq(GSE65441)/Homer	+	9.09593		NM_137642	CG13427	Dmel\CG13427	Dmel_CG13427	57A5-57A5	CG13427 gene product from transcript CG13427-RA	protein-coding
37316	NM_137642	-67	ACAGGTAGAG	Zelda(Zf)/Embryo-zld-ChIP-Seq(GSE65441)/Homer	-	9.42789		NM_137642	CG13427	Dmel\CG13427	Dmel_CG13427	57A5-57A5	CG13427 gene product from transcript CG13427-RA	protein-coding
37275	NM_137607	-177	GCAGGTAAAC	Zelda(Zf)/Embryo-zld-ChIP-Seq(GSE65441)/Homer	-	7.19738	Dm.4191	NM_137607	CG8654	Dmel\CG8654	Dmel_CG8654	56F4-56F4	CG8654 gene product from transcript CG8654-RC	protein-coding
37275	NM_137607	-1755	ACAGGTAAGT	Zelda(Zf)/Embryo-zld-ChIP-Seq(GSE65441)/Homer	-	6.91884	Dm.4191	NM_137607	CG8654	Dmel\CG8654	Dmel_CG8654	56F4-56F4	CG8654 gene product from transcript CG8654-RC	protein-coding
37275	NM_137607	-1951	TCAGGTAGCT	Zelda(Zf)/Embryo-zld-ChIP-Seq(GSE65441)/Homer	-	9.1644	Dm.4191	NM_137607	CG8654	Dmel\CG8654	Dmel_CG8654	56F4-56F4	CG8654 gene product from transcript CG8654-RC	protein-coding
37259	NM_137594	-535	ACCTACCTGT	Zelda(Zf)/Embryo-zld-ChIP-Seq(GSE65441)/Homer	+	9.00733	Dm.12098	NM_137594	CG11018	Dmel\CG11018|anon-WO0140519.121	Dmel_CG11018	56E1-56E1	CG11018 gene product from transcript CG11018-RA	protein-coding
37259	NM_137594	-512	TGTTACCTGA	Zelda(Zf)/Embryo-zld-ChIP-Seq(GSE65441)/Homer	+	8.58718	Dm.12098	NM_137594	CG11018	Dmel\CG11018|anon-WO0140519.121	Dmel_CG11018	56E1-56E1	CG11018 gene product from transcript CG11018-RA	protein-coding
12798353	NR_048156	-817	ACAGGTAGGT	Zelda(Zf)/Embryo-zld-ChIP-Seq(GSE65441)/Homer	-	9.00733		NR_048156	mir-6-1	6-1|CR33004|CR43047|Dme-miR-6|Dmel\CR43047|Dmel_CR33004|dme-mir-6-1|miR-6|miR-6-1|miR6-1|mir-6	Dmel_CR43047	56E1-56E1	mir-6-1 stem loop	ncRNA
12798353	NR_048156	-840	TCAGGTAACA	Zelda(Zf)/Embryo-zld-ChIP-Seq(GSE65441)/Homer	-	8.58718		NR_048156	mir-6-1	6-1|CR33004|CR43047|Dme-miR-6|Dmel\CR43047|Dmel_CR33004|dme-mir-6-1|miR-6|miR-6-1|miR6-1|mir-6	Dmel_CR43047	56E1-56E1	mir-6-1 stem loop	ncRNA
37207	NM_137557	-1207	GCAGGTAGAA	Zelda(Zf)/Embryo-zld-ChIP-Seq(GSE65441)/Homer	-	9.09593	Dm.5028	NM_137557	tbrd-2	7229|CG7229|Dmel\CG7229|tBRD-2	Dmel_CG7229	56C6-56C6	testis-specifically expressed bromodomain containing protein-2	protein-coding
5740786	NR_003806	-1309	GCAGGTAGAC	Zelda(Zf)/Embryo-zld-ChIP-Seq(GSE65441)/Homer	-	9.28587	Dm.36223	NR_003806	snoRNA:Psi18S-1347a	CR34544|Dmel\CR34544|Psi 18S-1347a(SnoR203)|Psi18S-1347a|psi18S-1347a	Dmel_CR34544	55B9-55B9	ncRNA	ncRNA
36998	NM_137394	-1932	GCCTACCTGA	Zelda(Zf)/Embryo-zld-ChIP-Seq(GSE65441)/Homer	+	10.7432	Dm.33678	NM_137394	ND-51L1	CG11423|Dmel\CG11423|NUBM	Dmel_CG11423	54C12-54C12	NADH dehydrogenase (ubiquinone) 51 kDa subunit-like 1	protein-coding
36916	NM_137337	-675	CCAGGTAGAG	Zelda(Zf)/Embryo-zld-ChIP-Seq(GSE65441)/Homer	-	8.43246	Dm.11525	NM_137337	CG9640	Dmel\CG9640	Dmel_CG9640	53F1-53F1	CG9640 gene product from transcript CG9640-RB	protein-coding
36779	NM_137241	-87	GATTACCTGA	Zelda(Zf)/Embryo-zld-ChIP-Seq(GSE65441)/Homer	+	7.35653	Dm.25421	NM_137241	Jhedup	CG8424|Dmel\CG8424|JHE|JHEdup	Dmel_CG8424	52E5-52E5	Juvenile hormone esterase duplication	protein-coding
36515	NM_137048	-1955	GCAGGTAGCT	Zelda(Zf)/Embryo-zld-ChIP-Seq(GSE65441)/Homer	-	7.96654	Dm.5173	NM_137048	S-Lap5	CG18369|Dmel\CG18369|S-LAP 5	Dmel_CG18369	50B4-50B5	Sperm-Leucylaminopeptidase 5	protein-coding
36509	NM_137043	-106	GCAGGTAGGC	Zelda(Zf)/Embryo-zld-ChIP-Seq(GSE65441)/Homer	-	9.54538	Dm.604	NM_137043	link	CG13333|Dmel\CG13333	Dmel_CG13333	50B1-50B1	CG13333 gene product from transcript CG13333-RA	protein-coding
36509	NM_137043	-187	CCAGGTAGCG	Zelda(Zf)/Embryo-zld-ChIP-Seq(GSE65441)/Homer	-	8.81433	Dm.604	NM_137043	link	CG13333|Dmel\CG13333	Dmel_CG13333	50B1-50B1	CG13333 gene product from transcript CG13333-RA	protein-coding
246428	NM_165992	-1704	GTTTACCTGT	Zelda(Zf)/Embryo-zld-ChIP-Seq(GSE65441)/Homer	+	8.36053	Dm.34041	NM_165992	CG30062	Dmel\CG30062	Dmel_CG30062	50A9-50A9	CG30062 gene product from transcript CG30062-RB	protein-coding
246428	NM_165992	-1753	CCAGGTAGAT	Zelda(Zf)/Embryo-zld-ChIP-Seq(GSE65441)/Homer	-	7.75239	Dm.34041	NM_165992	CG30062	Dmel\CG30062	Dmel_CG30062	50A9-50A9	CG30062 gene product from transcript CG30062-RB	protein-coding
36467	NM_137011	-1486	GCAGGTAGTA	Zelda(Zf)/Embryo-zld-ChIP-Seq(GSE65441)/Homer	-	8.05722	Dm.5788	NM_137011	GstE14	CG4688|Dmel\CG4688|GSTE14|gste14|nobo	Dmel_CG4688	49F12-49F12	Glutathione S transferase E14	protein-coding
36428	NM_079000	-1512	ACAGGTAAGA	Zelda(Zf)/Embryo-zld-ChIP-Seq(GSE65441)/Homer	-	8.4301	Dm.2580	NM_079000	Mdr49	CG3879|Dm5|Dmel\CG3879|MDR49|MDR5|Mes5|mdr49|mrd49	Dmel_CG3879	49E1-49E4	Multi drug resistance 49	protein-coding
5740585	NM_001103796	-82	GCAGGTAGTT	Zelda(Zf)/Embryo-zld-ChIP-Seq(GSE65441)/Homer	-	6.54595		NM_001103796	CG34224	Dmel\CG34224	Dmel_CG34224	47E1-47E1	CG34224 gene product from transcript CG34224-RA	protein-coding
14462575	NR_073868	-1241	CCAGGTAGTT	Zelda(Zf)/Embryo-zld-ChIP-Seq(GSE65441)/Homer	-	6.71368		NR_073868	CR43948	Dmel\CR43948	Dmel_CR43948	46C10-46C10	ncRNA	ncRNA
36039	NM_078946	-962	GCAGGTAGTT	Zelda(Zf)/Embryo-zld-ChIP-Seq(GSE65441)/Homer	-	6.54595	Dm.18510	NM_078946	eve	10.5|10.9|14.10|20.35|CG2328|Dmel\CG2328|E(eve)|EVE|Eve|F|V|VI|dm-eve|eve2|even|l(2)46CFg|l(2)46CFh|l(2)46CFj|l(2)46CFp|l(2)46Ce|l(2)46Cg	Dmel_CG2328	46C10-46C10	even skipped	protein-coding
36036	NM_136696	-1362	ACAGGTAAGA	Zelda(Zf)/Embryo-zld-ChIP-Seq(GSE65441)/Homer	-	8.4301		NM_136696	CG12133	Dmel\CG12133|SP15	Dmel_CG12133	46C8-46C8	CG12133 gene product from transcript CG12133-RB	protein-coding
35800	NM_057575	-129	GCCTACCTGC	Zelda(Zf)/Embryo-zld-ChIP-Seq(GSE65441)/Homer	+	9.54538	Dm.525	NM_057575	dpn	44C|CG8704|DPN|Dmel\CG8704|Dpn|anon-EST:fe1B12|bHLHe50	Dmel_CG8704	44C2-44C2	deadpan	protein-coding
35800	NM_057575	-79	CCAGGTAAGA	Zelda(Zf)/Embryo-zld-ChIP-Seq(GSE65441)/Homer	-	7.43468	Dm.525	NM_057575	dpn	44C|CG8704|DPN|Dmel\CG8704|Dpn|anon-EST:fe1B12|bHLHe50	Dmel_CG8704	44C2-44C2	deadpan	protein-coding
35800	NM_057575	-1268	CCAGGTAAGC	Zelda(Zf)/Embryo-zld-ChIP-Seq(GSE65441)/Homer	-	7.62461	Dm.525	NM_057575	dpn	44C|CG8704|DPN|Dmel\CG8704|Dpn|anon-EST:fe1B12|bHLHe50	Dmel_CG8704	44C2-44C2	deadpan	protein-coding
44268	NM_079992	-1688	ATCTACCTGA	Zelda(Zf)/Embryo-zld-ChIP-Seq(GSE65441)/Homer	+	8.78253	Dm.1846	NM_079992	sut3	CG17976|Dmel\CG17976	Dmel_CG17976	44A4-44A4	sugar transporter 3	protein-coding
44268	NM_079992	-1203	CTCTACCTGC	Zelda(Zf)/Embryo-zld-ChIP-Seq(GSE65441)/Homer	+	8.26474	Dm.1846	NM_079992	sut3	CG17976|Dmel\CG17976	Dmel_CG17976	44A4-44A4	sugar transporter 3	protein-coding
35667	NM_136434	-788	TACTACCTGC	Zelda(Zf)/Embryo-zld-ChIP-Seq(GSE65441)/Homer	+	8.05722	Dm.6833	NM_136434	kappaB-Ras	B7YZS7|BcDNA:RH38596|CG1669|Dmel\CG1669|Q9V4L4-1|dkappaB-Ras	Dmel_CG1669	43C1-43C1	CG1669 gene product from transcript CG1669-RB	protein-coding
35545	NM_136364	-1811	CCTTACCTGG	Zelda(Zf)/Embryo-zld-ChIP-Seq(GSE65441)/Homer	+	6.60348	Dm.6842	NM_136364	CG11211	BcDNA:RH26557|Dmel\CG11211	Dmel_CG11211	42A13-42A13	CG11211 gene product from transcript CG11211-RA	protein-coding
35545	NM_136364	-249	TATTACCTGA	Zelda(Zf)/Embryo-zld-ChIP-Seq(GSE65441)/Homer	+	7.16659	Dm.6842	NM_136364	CG11211	BcDNA:RH26557|Dmel\CG11211	Dmel_CG11211	42A13-42A13	CG11211 gene product from transcript CG11211-RA	protein-coding
4379900	NM_001042919	-120	TGCTACCTGT	Zelda(Zf)/Embryo-zld-ChIP-Seq(GSE65441)/Homer	+	10.641	Dm.12142	NM_001042919	CG34137	Dmel\CG34137	Dmel_CG34137	40F1-40F1	CG34137 gene product from transcript CG34137-RA	protein-coding
4379900	NM_001042919	-48	GTCTACCTGT	Zelda(Zf)/Embryo-zld-ChIP-Seq(GSE65441)/Homer	+	10.449	Dm.12142	NM_001042919	CG34137	Dmel\CG34137	Dmel_CG34137	40F1-40F1	CG34137 gene product from transcript CG34137-RA	protein-coding
4379900	NM_001042919	-241	ACAGGTAGCT	Zelda(Zf)/Embryo-zld-ChIP-Seq(GSE65441)/Homer	-	9.12969	Dm.12142	NM_001042919	CG34137	Dmel\CG34137	Dmel_CG34137	40F1-40F1	CG34137 gene product from transcript CG34137-RA	protein-coding
35291	NM_136177	-457	CCTTACCTGG	Zelda(Zf)/Embryo-zld-ChIP-Seq(GSE65441)/Homer	+	6.60348		NM_136177	CG10730	38B.7|Dmel\CG10730|gi21430366|gi7298655	Dmel_CG10730	38B2-38B2	CG10730 gene product from transcript CG10730-RC	protein-coding
46000	NM_080124	-40	AACTACCTGT	Zelda(Zf)/Embryo-zld-ChIP-Seq(GSE65441)/Homer	+	7.7091	Dm.14123	NM_080124	scw	BcDNA:LD30945|CG31695|Dmel\CG31695|SCW|Scw|l(2)37Ff|l(2)IG76|mor2	Dmel_CG31695	38A1-38A1|2-53 cM	screw	protein-coding
35115	NM_136047	-1420	GGTTACCTGT	Zelda(Zf)/Embryo-zld-ChIP-Seq(GSE65441)/Homer	+	8.7424	Dm.457	NM_136047	Cyp310a1	310a1|CG10391|Cyp310|Cyp310a|Dmel\CG10391|H|anon-EST:CL1d7|cyp310a1	Dmel_CG10391	36F8-36F8	CG10391 gene product from transcript CG10391-RA	protein-coding
35110	NM_058098	-98	TCAGGTAACA	Zelda(Zf)/Embryo-zld-ChIP-Seq(GSE65441)/Homer	-	8.58718	Dm.4695	NM_058098	amos	Amos|CG10393|Dmel\CG10393|Roi|Tft|asolo|bHLHa10|rolo	Dmel_CG10393	36F6-36F6|2-53.6 cM	absent MD neurons and olfactory sensilla	protein-coding
35110	NM_058098	-1400	CCAGGTAGCG	Zelda(Zf)/Embryo-zld-ChIP-Seq(GSE65441)/Homer	-	8.81433	Dm.4695	NM_058098	amos	Amos|CG10393|Dmel\CG10393|Roi|Tft|asolo|bHLHa10|rolo	Dmel_CG10393	36F6-36F6|2-53.6 cM	absent MD neurons and olfactory sensilla	protein-coding
34980	NM_135950	-205	TTCTACCTGT	Zelda(Zf)/Embryo-zld-ChIP-Seq(GSE65441)/Homer	+	10.2591	Dm.30843	NM_135950	CG5888	BG:DS02780.1|CT18477|Dmel\CG5888	Dmel_CG5888	35F12-36A1	CG5888 gene product from transcript CG5888-RA	protein-coding
50458	NM_144320	-518	ACAGGTAGAA	Zelda(Zf)/Embryo-zld-ChIP-Seq(GSE65441)/Homer	-	10.2591	Dm.6117	NM_144320	CG4440	BcDNA:RE16123|Dmel\CG4440	Dmel_CG4440	35F1-35F1	CG4440 gene product from transcript CG4440-RB	protein-coding
34908	NM_057384	-1557	CCAGGTAGGA	Zelda(Zf)/Embryo-zld-ChIP-Seq(GSE65441)/Homer	-	9.52317	Dm.3035	NM_057384	sna	BG:DS01845.1|CG3956|Dmel\CG3956|SNA|Sco|Sna|br28|br29|l(2)35Db|l(2)br28|l(2)br29|l(3)br28|l35Db|sn	Dmel_CG3956	35D2-35D2|2-51 cM	snail	protein-coding
34903	NM_057252	-572	GTCTACCTGC	Zelda(Zf)/Embryo-zld-ChIP-Seq(GSE65441)/Homer	+	9.28587	Dm.4764	NM_057252	esg	4B7|BG:DS07851.7|CG3758|Dmel\CG3758|Esg|br43|dgl|flg|l(2)07082|l(2)35Ce|l(2)4B7|l(2)br43|l(2)esg|l35Ce|shof|wiz	Dmel_CG3758	35D2-35D2	escargot	protein-coding
34903	NM_057252	-283	ACAGGTAAAC	Zelda(Zf)/Embryo-zld-ChIP-Seq(GSE65441)/Homer	-	8.36053	Dm.4764	NM_057252	esg	4B7|BG:DS07851.7|CG3758|Dmel\CG3758|Esg|br43|dgl|flg|l(2)07082|l(2)35Ce|l(2)4B7|l(2)br43|l(2)esg|l35Ce|shof|wiz	Dmel_CG3758	35D2-35D2	escargot	protein-coding
34725	NM_135778	-60	GGCTACCTGT	Zelda(Zf)/Embryo-zld-ChIP-Seq(GSE65441)/Homer	+	10.8309		NM_135778	CG16815	DM27|Dmel\CG16815	Dmel_CG16815	34A11-34A11	CG16815 gene product from transcript CG16815-RB	protein-coding
34724	NM_135777	-193	TCAGGTAACA	Zelda(Zf)/Embryo-zld-ChIP-Seq(GSE65441)/Homer	-	8.58718	Dm.26806	NM_135777	CG16813	DM26|Dmel\CG16813	Dmel_CG16813	34A10-34A10	CG16813 gene product from transcript CG16813-RB	protein-coding
34723	NM_135776	-44	TCAGGTAGGA	Zelda(Zf)/Embryo-zld-ChIP-Seq(GSE65441)/Homer	-	10.5533	Dm.25682	NM_135776	CG15480	Dmel\CG15480	Dmel_CG15480	34A10-34A10	CG15480 gene product from transcript CG15480-RA	protein-coding
34723	NM_135776	-199	GCAGGTAGTA	Zelda(Zf)/Embryo-zld-ChIP-Seq(GSE65441)/Homer	-	8.05722	Dm.25682	NM_135776	CG15480	Dmel\CG15480	Dmel_CG15480	34A10-34A10	CG15480 gene product from transcript CG15480-RA	protein-coding
34717	NM_135770	-441	ATTTACCTGA	Zelda(Zf)/Embryo-zld-ChIP-Seq(GSE65441)/Homer	+	6.69404	Dm.30830	NM_135770	CG15482	Dmel\CG15482	Dmel_CG15482	34A9-34A9	CG15482 gene product from transcript CG15482-RA	protein-coding
34629	NM_078832	-543	GGTTACCTGC	Zelda(Zf)/Embryo-zld-ChIP-Seq(GSE65441)/Homer	+	7.57924	Dm.2598	NM_078832	prd	CG6716|Dmel\CG6716|PRD|Prd|pr	Dmel_CG6716	33C3-33C3|2-45 cM	paired	protein-coding
14462740	NM_001273445	-60	ACAGGTAACC	Zelda(Zf)/Embryo-zld-ChIP-Seq(GSE65441)/Homer	-	8.7424	Dm.38671	NM_001273445	CG43725	Dmel\CG43725	Dmel_CG43725	32D2-32D2	CG43725 gene product from transcript CG43725-RA	protein-coding
14462740	NM_001273445	-313	CCAGGTAGGT	Zelda(Zf)/Embryo-zld-ChIP-Seq(GSE65441)/Homer	-	8.0119	Dm.38671	NM_001273445	CG43725	Dmel\CG43725	Dmel_CG43725	32D2-32D2	CG43725 gene product from transcript CG43725-RA	protein-coding
14462740	NM_001273445	-496	GCAGGTAGCC	Zelda(Zf)/Embryo-zld-ChIP-Seq(GSE65441)/Homer	-	9.66774	Dm.38671	NM_001273445	CG43725	Dmel\CG43725	Dmel_CG43725	32D2-32D2	CG43725 gene product from transcript CG43725-RA	protein-coding
34536	NM_135638	-54	GACTACCTGT	Zelda(Zf)/Embryo-zld-ChIP-Seq(GSE65441)/Homer	+	9.4103	Dm.26789	NM_135638	CG14915	Dmel\CG14915	Dmel_CG14915	32D2-32D2	CG14915 gene product from transcript CG14915-RA	protein-coding
34330	NM_057489	-1188	ACAGGTAAGG	Zelda(Zf)/Embryo-zld-ChIP-Seq(GSE65441)/Homer	-	7.59891	Dm.3236	NM_057489	bib	BIB_DROME|Bib|CG4722|Dmel\CG4722|EP(2)2278|l(2)neo66|l(2)neo91|m-bib	Dmel_CG4722	30F5-30F5|2-34.7 cM	big brain	protein-coding
12798307	NR_047926	-372	CGCTACCTGC	Zelda(Zf)/Embryo-zld-ChIP-Seq(GSE65441)/Homer	+	8.64661		NR_047926	CR43604	Dmel\CR43604|chr2L:8485781..8485873|ncRNA_39|unsRNA:d-a	Dmel_CR43604	29D1-29D1	ncRNA	ncRNA
318843	NM_164793	-1949	TCAGGTAAAG	Zelda(Zf)/Embryo-zld-ChIP-Seq(GSE65441)/Homer	-	7.37412	Dm.18223	NM_164793	CG43394	BcDNA:RE27850|CG31607|CG31900|Dmel\CG43394|Dmel_CG31607|Dmel_CG31900	Dmel_CG43394	28E8-28E9	CG43394 gene product from transcript CG43394-RC	protein-coding
318842	NM_164791	-612	TCAGGTAAAG	Zelda(Zf)/Embryo-zld-ChIP-Seq(GSE65441)/Homer	-	7.37412		NM_164791	CG31606	Dmel\CG31606	Dmel_CG31606	28E7-28E7	CG31606 gene product from transcript CG31606-RB	protein-coding
10178889	NM_001201788	-1892	CTTTACCTGA	Zelda(Zf)/Embryo-zld-ChIP-Seq(GSE65441)/Homer	+	7.37412		NM_001201788	CG42763	Dmel\CG42763	Dmel_CG42763	28E7-28E7	CG42763 gene product from transcript CG42763-RA	protein-coding
10178889	NM_001201788	-267	GGCTACCTGA	Zelda(Zf)/Embryo-zld-ChIP-Seq(GSE65441)/Homer	+	10.8656		NM_001201788	CG42763	Dmel\CG42763	Dmel_CG42763	28E7-28E7	CG42763 gene product from transcript CG42763-RA	protein-coding
10178795	NM_001201787	-1327	GGCTACCTGA	Zelda(Zf)/Embryo-zld-ChIP-Seq(GSE65441)/Homer	+	10.8656		NM_001201787	CG42762	Dmel\CG42762	Dmel_CG42762	28E7-28E7	CG42762 gene product from transcript CG42762-RA	protein-coding
10178795	NM_001201787	-184	TGCTACCTGA	Zelda(Zf)/Embryo-zld-ChIP-Seq(GSE65441)/Homer	+	10.6757		NM_001201787	CG42762	Dmel\CG42762	Dmel_CG42762	28E7-28E7	CG42762 gene product from transcript CG42762-RA	protein-coding
10178795	NM_001201787	-75	GCAGGTAGTT	Zelda(Zf)/Embryo-zld-ChIP-Seq(GSE65441)/Homer	-	6.54595		NM_001201787	CG42762	Dmel\CG42762	Dmel_CG42762	28E7-28E7	CG42762 gene product from transcript CG42762-RA	protein-coding
33787	NM_135098	-1953	CCAGGTAAAA	Zelda(Zf)/Embryo-zld-ChIP-Seq(GSE65441)/Homer	-	7.17516	Dm.13417	NM_135098	CG14017	Dmel\CG14017	Dmel_CG14017	25E6-25E6	CG14017 gene product from transcript CG14017-RA	protein-coding
33787	NM_135098	-1970	ACAGGTAAAG	Zelda(Zf)/Embryo-zld-ChIP-Seq(GSE65441)/Homer	-	7.3394	Dm.13417	NM_135098	CG14017	Dmel\CG14017	Dmel_CG14017	25E6-25E6	CG14017 gene product from transcript CG14017-RA	protein-coding
33785	NM_135096	-957	ACAGGTAGTC	Zelda(Zf)/Embryo-zld-ChIP-Seq(GSE65441)/Homer	-	9.4103	Dm.26733	NM_135096	CG18269	Dmel\CG18269	Dmel_CG18269	25E6-25E6	CG18269 gene product from transcript CG18269-RA	protein-coding
33784	NM_135095	-1109	TTTTACCTGG	Zelda(Zf)/Embryo-zld-ChIP-Seq(GSE65441)/Homer	+	7.17516	Dm.13485	NM_135095	CG14014	Dmel\CG14014	Dmel_CG14014	25E6-25E6	CG14014 gene product from transcript CG14014-RB	protein-coding
33784	NM_135095	-1092	CTTTACCTGT	Zelda(Zf)/Embryo-zld-ChIP-Seq(GSE65441)/Homer	+	7.3394	Dm.13485	NM_135095	CG14014	Dmel\CG14014	Dmel_CG14014	25E6-25E6	CG14014 gene product from transcript CG14014-RB	protein-coding
33784	NM_135095	-46	GACTACCTGT	Zelda(Zf)/Embryo-zld-ChIP-Seq(GSE65441)/Homer	+	9.4103	Dm.13485	NM_135095	CG14014	Dmel\CG14014	Dmel_CG14014	25E6-25E6	CG14014 gene product from transcript CG14014-RB	protein-coding
5740871	NR_003755	-443	CCAGGTAAAC	Zelda(Zf)/Embryo-zld-ChIP-Seq(GSE65441)/Homer	-	7.3651	Dm.36253	NR_003755	snoRNA:Psi18S-525k	CR34569|Dmel\CR34569|psi18S-525k	Dmel_CR34569	25C10-25C10	ncRNA	ncRNA
33694	NM_135028	-298	ATCTACCTGG	Zelda(Zf)/Embryo-zld-ChIP-Seq(GSE65441)/Homer	+	7.75239	Dm.5115	NM_135028	CG15625	Dmel\CG15625	Dmel_CG15625	25B1-25B1	CG15625 gene product from transcript CG15625-RA	protein-coding
33694	NM_135028	-194	ATCTACCTGG	Zelda(Zf)/Embryo-zld-ChIP-Seq(GSE65441)/Homer	+	7.75239	Dm.5115	NM_135028	CG15625	Dmel\CG15625	Dmel_CG15625	25B1-25B1	CG15625 gene product from transcript CG15625-RA	protein-coding
33670	NM_135006	-54	GCAGGTAGAA	Zelda(Zf)/Embryo-zld-ChIP-Seq(GSE65441)/Homer	-	9.09593	Dm.299	NM_135006	Elba3	CG15634|Dmel\CG15634|Elba	Dmel_CG15634	25A3-25A3	Early boundary activity 3	protein-coding
33669	NM_078748	-96	GCAGGTAGGC	Zelda(Zf)/Embryo-zld-ChIP-Seq(GSE65441)/Homer	-	9.54538	Dm.298	NM_078748	Bsg25A	CG12205|Dmel\CG12205|Elba|Elba1|anon-EST:Liang-1.70|bsg25A|clone 1.70	Dmel_CG12205	25A3-25A3	Blastoderm-specific gene 25A	protein-coding
33583	NM_164546	-134	GCAGGTAGGC	Zelda(Zf)/Embryo-zld-ChIP-Seq(GSE65441)/Homer	-	9.54538	Dm.290	NM_164546	odd	CG3851|Dmel\CG3851|ODD|Odd|l(2)01863|ods	Dmel_CG3851	24A1-24A1|2-8 cM	odd skipped	protein-coding
33553	NM_001103602	-1476	GTTTACCTGC	Zelda(Zf)/Embryo-zld-ChIP-Seq(GSE65441)/Homer	+	7.19738	Dm.26719	NM_001103602	CG15412	Dmel\CG15412	Dmel_CG15412	23F1-23F1	CG15412 gene product from transcript CG15412-RB	protein-coding
33553	NM_001103602	-416	AGCTACCTGC	Zelda(Zf)/Embryo-zld-ChIP-Seq(GSE65441)/Homer	+	7.96654	Dm.26719	NM_001103602	CG15412	Dmel\CG15412	Dmel_CG15412	23F1-23F1	CG15412 gene product from transcript CG15412-RB	protein-coding
33432	NM_057963	-1903	GTTTACCTGA	Zelda(Zf)/Embryo-zld-ChIP-Seq(GSE65441)/Homer	+	8.39524	Dm.4767	NM_057963	dpp	BMP|CG9885|DPP|DPP-C|Dm-DPP|Dmel\CG9885|Dpp|Hin-d|M(2)23AB|M(2)LS1|TGF-b|TGF-beta|TGFbeta|Tg|blk|ho|l(2)10638|l(2)22Fa|l(2)k17036|shv	Dmel_CG9885	22F1-22F3|2-4.0 cM	decapentaplegic	protein-coding
33432	NM_057963	-1767	TCAGGTAATA	Zelda(Zf)/Embryo-zld-ChIP-Seq(GSE65441)/Homer	-	7.16659	Dm.4767	NM_057963	dpp	BMP|CG9885|DPP|DPP-C|Dm-DPP|Dmel\CG9885|Dpp|Hin-d|M(2)23AB|M(2)LS1|TGF-b|TGF-beta|TGFbeta|Tg|blk|ho|l(2)10638|l(2)22Fa|l(2)k17036|shv	Dmel_CG9885	22F1-22F3|2-4.0 cM	decapentaplegic	protein-coding
33391	NM_134806	-1048	CGTTACCTGT	Zelda(Zf)/Embryo-zld-ChIP-Seq(GSE65441)/Homer	+	7.72127	Dm.20733	NM_134806	CG15382	BcDNA:RE26473|Dmel\CG15382	Dmel_CG15382	22D1-22D1	CG15382 gene product from transcript CG15382-RA	protein-coding
33391	NM_134806	-142	TCCTACCTGA	Zelda(Zf)/Embryo-zld-ChIP-Seq(GSE65441)/Homer	+	10.5533	Dm.20733	NM_134806	CG15382	BcDNA:RE26473|Dmel\CG15382	Dmel_CG15382	22D1-22D1	CG15382 gene product from transcript CG15382-RA	protein-coding
33334	NM_001144293	-38	GCAGGTAGCC	Zelda(Zf)/Embryo-zld-ChIP-Seq(GSE65441)/Homer	-	9.66774	Dm.6052	NM_001144293	halo	CG7428|Dmel\CG7428	Dmel_CG7428	22A2-22A2	CG7428 gene product from transcript CG7428-RB	protein-coding
33334	NM_001144293	-138	GCAGGTAGCT	Zelda(Zf)/Embryo-zld-ChIP-Seq(GSE65441)/Homer	-	7.96654	Dm.6052	NM_001144293	halo	CG7428|Dmel\CG7428	Dmel_CG7428	22A2-22A2	CG7428 gene product from transcript CG7428-RB	protein-coding
33333	NM_134759	-708	GCAGGTAGCC	Zelda(Zf)/Embryo-zld-ChIP-Seq(GSE65441)/Homer	-	9.66774	Dm.259	NM_134759	CG18132	Dmel\CG18132	Dmel_CG18132	22A2-22A2	CG18132 gene product from transcript CG18132-RA	protein-coding
33333	NM_134759	-808	GCAGGTAGCT	Zelda(Zf)/Embryo-zld-ChIP-Seq(GSE65441)/Homer	-	7.96654	Dm.259	NM_134759	CG18132	Dmel\CG18132	Dmel_CG18132	22A2-22A2	CG18132 gene product from transcript CG18132-RA	protein-coding
45339	NM_080081	-1893	ACAGGTAGAA	Zelda(Zf)/Embryo-zld-ChIP-Seq(GSE65441)/Homer	-	10.2591	Dm.1799	NM_080081	net	CG11450|Dmel\CG11450|Group IId|Shout|bHLHc42|shout	Dmel_CG11450	21B1-21B1|2-0.0 cM	CG11450 gene product from transcript CG11450-RB	protein-coding
38966	NM_139971	-98	GCACCACTTGTT	4-AAGAACTGGTGC,BestGuess:sna/dmmpmm(Bergman)/fly(0.631)	-	11.5515	Dm.15478	NM_139971	CG43163	CG6902|CG6915|Dmel\CG43163|Dmel_CG6902|Dmel_CG6915	Dmel_CG43163	66D1-66D4	CG43163 gene product from transcript CG43163-RC	protein-coding
5740182	NR_003819	-1692	AACAAGTGGTGC	4-AAGAACTGGTGC,BestGuess:sna/dmmpmm(Bergman)/fly(0.631)	+	11.5515	Dm.36212	NR_003819	snoRNA:Psi28S-3316e	CR34554|Dmel\CR34554|Psi28S-3316e|psi28S-3316e	Dmel_CR34554	57D12-57D12	ncRNA	ncRNA
5740182	NR_003819	-1322	AAGAAGTGGTGC	4-AAGAACTGGTGC,BestGuess:sna/dmmpmm(Bergman)/fly(0.631)	+	14.3554	Dm.36212	NR_003819	snoRNA:Psi28S-3316e	CR34554|Dmel\CR34554|Psi28S-3316e|psi28S-3316e	Dmel_CR34554	57D12-57D12	ncRNA	ncRNA
5740741	NR_003818	-1539	AACAAGTGGTGC	4-AAGAACTGGTGC,BestGuess:sna/dmmpmm(Bergman)/fly(0.631)	+	11.5515	Dm.36213	NR_003818	snoRNA:Psi18S-841c	CR34553|Dmel\CR34553|Psi18S-841c|chr2R:16838224..16838314|psi18S-841c	Dmel_CR34553	57D12-57D12	ncRNA	ncRNA
5740741	NR_003818	-1169	AAGAAGTGGTGC	4-AAGAACTGGTGC,BestGuess:sna/dmmpmm(Bergman)/fly(0.631)	+	14.3554	Dm.36213	NR_003818	snoRNA:Psi18S-841c	CR34553|Dmel\CR34553|Psi18S-841c|chr2R:16838224..16838314|psi18S-841c	Dmel_CR34553	57D12-57D12	ncRNA	ncRNA
5740797	NR_003817	-1390	AACAAGTGGTGC	4-AAGAACTGGTGC,BestGuess:sna/dmmpmm(Bergman)/fly(0.631)	+	11.5515	Dm.36214	NR_003817	snoRNA:Psi28S-3316d	CR34552|Dmel\CR34552|Psi28S-3316d|psi28S-3316d	Dmel_CR34552	57D12-57D12	ncRNA	ncRNA
5740797	NR_003817	-1020	AAGAAGTGGTGC	4-AAGAACTGGTGC,BestGuess:sna/dmmpmm(Bergman)/fly(0.631)	+	14.3554	Dm.36214	NR_003817	snoRNA:Psi28S-3316d	CR34552|Dmel\CR34552|Psi28S-3316d|psi28S-3316d	Dmel_CR34552	57D12-57D12	ncRNA	ncRNA
5740684	NR_003816	-1232	AACAAGTGGTGC	4-AAGAACTGGTGC,BestGuess:sna/dmmpmm(Bergman)/fly(0.631)	+	11.5515	Dm.36215	NR_003816	snoRNA:Psi18S-841b	CR34551|Dmel\CR34551|Psi18S-841b|chr2R:16837876..16838002|psi18S-841b	Dmel_CR34551	57D12-57D12	ncRNA	ncRNA
5740684	NR_003816	-862	AAGAAGTGGTGC	4-AAGAACTGGTGC,BestGuess:sna/dmmpmm(Bergman)/fly(0.631)	+	14.3554	Dm.36215	NR_003816	snoRNA:Psi18S-841b	CR34551|Dmel\CR34551|Psi18S-841b|chr2R:16837876..16838002|psi18S-841b	Dmel_CR34551	57D12-57D12	ncRNA	ncRNA
5740456	NR_003815	-1083	AACAAGTGGTGC	4-AAGAACTGGTGC,BestGuess:sna/dmmpmm(Bergman)/fly(0.631)	+	11.5515	Dm.36216	NR_003815	snoRNA:Psi28S-3316c	CR34550|Dmel\CR34550|Psi28S-3316c|psi28S-3316c	Dmel_CR34550	57D12-57D12	ncRNA	ncRNA
5740456	NR_003815	-713	AAGAAGTGGTGC	4-AAGAACTGGTGC,BestGuess:sna/dmmpmm(Bergman)/fly(0.631)	+	14.3554	Dm.36216	NR_003815	snoRNA:Psi28S-3316c	CR34550|Dmel\CR34550|Psi28S-3316c|psi28S-3316c	Dmel_CR34550	57D12-57D12	ncRNA	ncRNA
44268	NM_079992	-1778	AAGAAGTGGTGC	4-AAGAACTGGTGC,BestGuess:sna/dmmpmm(Bergman)/fly(0.631)	+	14.3554	Dm.1846	NM_079992	sut3	CG17976|Dmel\CG17976	Dmel_CG17976	44A4-44A4	sugar transporter 3	protein-coding
318842	NM_164791	-1683	GCACCAGTTCTT	4-AAGAACTGGTGC,BestGuess:sna/dmmpmm(Bergman)/fly(0.631)	-	16.4236		NM_164791	CG31606	Dmel\CG31606	Dmel_CG31606	28E7-28E7	CG31606 gene product from transcript CG31606-RB	protein-coding
10178889	NM_001201788	-821	AAGAACTGGTGC	4-AAGAACTGGTGC,BestGuess:sna/dmmpmm(Bergman)/fly(0.631)	+	16.4236		NM_001201788	CG42763	Dmel\CG42763	Dmel_CG42763	28E7-28E7	CG42763 gene product from transcript CG42763-RA	protein-coding
10178795	NM_001201787	-1881	AAGAACTGGTGC	4-AAGAACTGGTGC,BestGuess:sna/dmmpmm(Bergman)/fly(0.631)	+	16.4236		NM_001201787	CG42762	Dmel\CG42762	Dmel_CG42762	28E7-28E7	CG42762 gene product from transcript CG42762-RA	protein-coding
39932	NM_140713	-756	GCTGGGGCAAGC	6-GCTGGGGCACGC,BestGuess:h/dmmpmm(Bergman)/fly(0.649)	+	14.2911	Dm.5607	NM_140713	brv2	CG16793|CT33194|Dmel\CG16793	Dmel_CG16793	74A5-74A5	brivido-2	protein-coding
5740182	NR_003819	-1661	GCTGGGGCAAGC	6-GCTGGGGCACGC,BestGuess:h/dmmpmm(Bergman)/fly(0.649)	+	14.2911	Dm.36212	NR_003819	snoRNA:Psi28S-3316e	CR34554|Dmel\CR34554|Psi28S-3316e|psi28S-3316e	Dmel_CR34554	57D12-57D12	ncRNA	ncRNA
5740741	NR_003818	-1508	GCTGGGGCAAGC	6-GCTGGGGCACGC,BestGuess:h/dmmpmm(Bergman)/fly(0.649)	+	14.2911	Dm.36213	NR_003818	snoRNA:Psi18S-841c	CR34553|Dmel\CR34553|Psi18S-841c|chr2R:16838224..16838314|psi18S-841c	Dmel_CR34553	57D12-57D12	ncRNA	ncRNA
5740797	NR_003817	-1359	GCTGGGGCAAGC	6-GCTGGGGCACGC,BestGuess:h/dmmpmm(Bergman)/fly(0.649)	+	14.2911	Dm.36214	NR_003817	snoRNA:Psi28S-3316d	CR34552|Dmel\CR34552|Psi28S-3316d|psi28S-3316d	Dmel_CR34552	57D12-57D12	ncRNA	ncRNA
5740684	NR_003816	-1201	GCTGGGGCAAGC	6-GCTGGGGCACGC,BestGuess:h/dmmpmm(Bergman)/fly(0.649)	+	14.2911	Dm.36215	NR_003816	snoRNA:Psi18S-841b	CR34551|Dmel\CR34551|Psi18S-841b|chr2R:16837876..16838002|psi18S-841b	Dmel_CR34551	57D12-57D12	ncRNA	ncRNA
5740456	NR_003815	-1052	GCTGGGGCAAGC	6-GCTGGGGCACGC,BestGuess:h/dmmpmm(Bergman)/fly(0.649)	+	14.2911	Dm.36216	NR_003815	snoRNA:Psi28S-3316c	CR34550|Dmel\CR34550|Psi28S-3316c|psi28S-3316c	Dmel_CR34550	57D12-57D12	ncRNA	ncRNA
246422	NM_165914	-481	GCGTGCCCAAGC	6-GCTGGGGCACGC,BestGuess:h/dmmpmm(Bergman)/fly(0.649)	-	13.8026		NM_165914	CG30056	Dmel\CG30056|NEST:bs07b11|NEST:bs07h07|NEST:bs33g02	Dmel_CG30056	49B3-49B3	CG30056 gene product from transcript CG30056-RA	protein-coding
34536	NM_135638	-1977	GCCGGGGCACGC	6-GCTGGGGCACGC,BestGuess:h/dmmpmm(Bergman)/fly(0.649)	+	14.2812	Dm.26789	NM_135638	CG14915	Dmel\CG14915	Dmel_CG14915	32D2-32D2	CG14915 gene product from transcript CG14915-RA	protein-coding
33785	NM_135096	-1512	GGGTGCCCCAGC	6-GCTGGGGCACGC,BestGuess:h/dmmpmm(Bergman)/fly(0.649)	-	14.0569	Dm.26733	NM_135096	CG18269	Dmel\CG18269	Dmel_CG18269	25E6-25E6	CG18269 gene product from transcript CG18269-RA	protein-coding
5740871	NR_003755	-1299	GCTGGCGCACGC	6-GCTGGGGCACGC,BestGuess:h/dmmpmm(Bergman)/fly(0.649)	+	13.1795	Dm.36253	NR_003755	snoRNA:Psi18S-525k	CR34569|Dmel\CR34569|psi18S-525k	Dmel_CR34569	25C10-25C10	ncRNA	ncRNA

## Sheet: Table S8
Table S8. Properties of transcription factor motifs overrepresented upstream of genes encoding transcripts enriched in nuclear extracts of blastoderm embryos
GeneID	PromoterID	Offset	Sequence	Motif Name	Strand	MotifScore	Unigene	Refseq	Name	Alias	Orf	Chr	Description	Type
5740122	NM_001103572	-1616	GCTTACCTGA	Zelda(Zf)/Embryo-zld-ChIP-Seq(GSE65441)/Homer	+	8.65475	Dm.33105	NM_001103572	CG34334	CG9561|Dmel\CG34334|cg9561	Dmel_CG34334	20F1-20F1	CG34334 gene product from transcript CG34334-RA	protein-coding
33059	NM_078700	-728	GCCTACCTGT	Zelda(Zf)/Embryo-zld-ChIP-Seq(GSE65441)/Homer	+	10.7085	Dm.2688	NM_078700	run	1|2|AA33|CG1849|Dmel\CG1849|LB5|P235|RUN|Rnt|Run|Runt|l(1)19Ea|l(1)AA33|l(1)B2/13.1|l(1)LB9|lLB5|leg	Dmel_CG1849	19E2-19E2|1-65 cM	runt	protein-coding
33048	NM_134552	-179	GCAGGTAAAA	Zelda(Zf)/Embryo-zld-ChIP-Seq(GSE65441)/Homer	-	7.00744	Dm.7998	NM_134552	RhoGAP19D	1412|CG1412|Dmel\CG1412	Dmel_CG1412	19D1-19D2	Rho GTPase activating protein at 19D	protein-coding
33043	NM_078698	-1091	TCAGGTAGCC	Zelda(Zf)/Embryo-zld-ChIP-Seq(GSE65441)/Homer	-	10.8656		NM_078698	cactin	CG1676|Cactin|Dmel\CG1676	Dmel_CG1676	19D1-19D1	CG1676 gene product from transcript CG1676-RB	protein-coding
33043	NM_078698	-1442	ACAGGTAGTT	Zelda(Zf)/Embryo-zld-ChIP-Seq(GSE65441)/Homer	-	7.7091		NM_078698	cactin	CG1676|Cactin|Dmel\CG1676	Dmel_CG1676	19D1-19D1	CG1676 gene product from transcript CG1676-RB	protein-coding
32986	NM_134506	-618	ACAGGTAACA	Zelda(Zf)/Embryo-zld-ChIP-Seq(GSE65441)/Homer	-	8.55246	Dm.17270	NM_134506	CG12531	Dmel\CG12531	Dmel_CG12531	18E3-18E4	CG12531 gene product from transcript CG12531-RA	protein-coding
32976	NM_078688	-40	ACAGGTAGCC	Zelda(Zf)/Embryo-zld-ChIP-Seq(GSE65441)/Homer	-	10.8309	Dm.2836	NM_078688	dome	142932_at|CG14226|CT33841|DOME|Dmel\CG14226|Dome|anon-18DEb|l(1)G0217|l(1)G0218|l(1)G0264|l(1)G0282|l(1)G0321|l(1)G0367|l(1)G0405|l(1)G0441|l(1)G0468|mom|vsp	Dmel_CG14226	18D13-18E1	domeless	protein-coding
32975	NM_134499	-1436	AGCTACCTGG	Zelda(Zf)/Embryo-zld-ChIP-Seq(GSE65441)/Homer	+	8.13426	Dm.23830	NM_134499	et	CG14225|Dmel\CG14225|ET|lat	Dmel_CG14225	18D13-18D13	eye transformer	protein-coding
32971	NM_134496	-993	GTCTACCTGT	Zelda(Zf)/Embryo-zld-ChIP-Seq(GSE65441)/Homer	+	10.449	Dm.224	NM_134496	CG14215	Dmel\CG14215	Dmel_CG14215	18D13-18D13	CG14215 gene product from transcript CG14215-RA	protein-coding
32971	NM_134496	-745	CGCTACCTGT	Zelda(Zf)/Embryo-zld-ChIP-Seq(GSE65441)/Homer	+	9.80976	Dm.224	NM_134496	CG14215	Dmel\CG14215	Dmel_CG14215	18D13-18D13	CG14215 gene product from transcript CG14215-RA	protein-coding
32914	NM_133138	-29	CCTTACCTGC	Zelda(Zf)/Embryo-zld-ChIP-Seq(GSE65441)/Homer	+	6.43576	Dm.12826	NM_133138	CG7884	Dmel\CG7884	Dmel_CG7884	18B2-18B4	CG7884 gene product from transcript CG7884-RA	protein-coding
32910	NM_133134	-1464	ACAGGTAGCT	Zelda(Zf)/Embryo-zld-ChIP-Seq(GSE65441)/Homer	-	9.12969	Dm.216	NM_133134	Ulp1	BcDNA:GH02751|CG12359|DmUlp1|Dmel\CG12359|ulp1	Dmel_CG12359	18B1-18B1	CG12359 gene product from transcript CG12359-RA	protein-coding
32908	NM_133132	-1957	AGTTACCTGT	Zelda(Zf)/Embryo-zld-ChIP-Seq(GSE65441)/Homer	+	7.0412	Dm.13467	NM_133132	CG14194	Dmel\CG14194	Dmel_CG14194	18A7-18A7	CG14194 gene product from transcript CG14194-RA	protein-coding
32908	NM_133132	-782	GCAGGTAGAG	Zelda(Zf)/Embryo-zld-ChIP-Seq(GSE65441)/Homer	-	8.26474	Dm.13467	NM_133132	CG14194	Dmel\CG14194	Dmel_CG14194	18A7-18A7	CG14194 gene product from transcript CG14194-RA	protein-coding
32874	NM_133100	-1020	ACAGGTAAAG	Zelda(Zf)/Embryo-zld-ChIP-Seq(GSE65441)/Homer	-	7.3394		NM_133100	CG42450	CG32543|CG7095|Dmel\CG42450|Dmel_CG32543|Dmel_CG7095	Dmel_CG42450	17E1-17E1	CG42450 gene product from transcript CG42450-RB	protein-coding
32874	NM_133100	-1192	ACAGGTAAGA	Zelda(Zf)/Embryo-zld-ChIP-Seq(GSE65441)/Homer	-	8.4301		NM_133100	CG42450	CG32543|CG7095|Dmel\CG42450|Dmel_CG32543|Dmel_CG7095	Dmel_CG42450	17E1-17E1	CG42450 gene product from transcript CG42450-RB	protein-coding
32872	NM_078682	-1907	ACAGGTAGAC	Zelda(Zf)/Embryo-zld-ChIP-Seq(GSE65441)/Homer	-	10.449	Dm.2880	NM_078682	bnb	Bnb|CG7088|Dmel\CG7088|GAP43|Gap43	Dmel_CG7088	17D6-17D6	bangles and beads	protein-coding
32857	NM_133091	-583	TCAGGTAAAC	Zelda(Zf)/Embryo-zld-ChIP-Seq(GSE65441)/Homer	-	8.39524	Dm.5302	NM_133091	phm	306a1|CG6578|CYP306A1|Cyp306a1|Cyp306a1-Dm|Dmel\CG6578|PHM|exo|ptm	Dmel_CG6578	17D1-17D1|1-64 cM	phantom	protein-coding
32857	NM_133091	-1035	ACAGGTAAAT	Zelda(Zf)/Embryo-zld-ChIP-Seq(GSE65441)/Homer	-	6.65933	Dm.5302	NM_133091	phm	306a1|CG6578|CYP306A1|Cyp306a1|Cyp306a1-Dm|Dmel\CG6578|PHM|exo|ptm	Dmel_CG6578	17D1-17D1|1-64 cM	phantom	protein-coding
32855	NM_058151	-1213	ACAGGTAGAG	Zelda(Zf)/Embryo-zld-ChIP-Seq(GSE65441)/Homer	-	9.42789		NM_058151	fu	CG6551|Dm fu|Dmel\CG6551|FU|Fu|dFu|fu[mel]|l(1)fu	Dmel_CG6551	17D1-17D1|1-59.5 cM	fused	protein-coding
32854	NM_133089	-890	ACAGGTAGCG	Zelda(Zf)/Embryo-zld-ChIP-Seq(GSE65441)/Homer	-	9.80976	Dm.11562	NM_133089	CG6659	Dmel\CG6659	Dmel_CG6659	17C7-17D1	CG6659 gene product from transcript CG6659-RA	protein-coding
32854	NM_133089	-965	GCAGGTAGTA	Zelda(Zf)/Embryo-zld-ChIP-Seq(GSE65441)/Homer	-	8.05722	Dm.11562	NM_133089	CG6659	Dmel\CG6659	Dmel_CG6659	17C7-17D1	CG6659 gene product from transcript CG6659-RA	protein-coding
32838	NM_057576	-825	GACTACCTGA	Zelda(Zf)/Embryo-zld-ChIP-Seq(GSE65441)/Homer	+	9.44502	Dm.5375	NM_057576	Wnt5	CG6407|DWnt-3|DWnt-3/5|DWnt-5|DWnt3|DWnt3/5|DWnt5|Dm DWnt3/5|Dm-3|Dmel\CG6407|Dwnt-3|Dwnt-5|Dwnt5|WNT5|Wnt|Wnt-3|Wnt3|Wnt3/5|anon-WO03040301.228|wnt3|wnt5	Dmel_CG6407	17B6-17C1	Wnt oncogene analog 5	protein-coding
32835	NM_133072	-1158	CCAGGTAGTC	Zelda(Zf)/Embryo-zld-ChIP-Seq(GSE65441)/Homer	-	8.41488	Dm.19166	NM_133072	CG15043	BcDNA:RE41194|Dmel\CG15043	Dmel_CG15043	17B5-17B5	CG15043 gene product from transcript CG15043-RB	protein-coding
32819	NM_133060	-764	GCAGGTAGCC	Zelda(Zf)/Embryo-zld-ChIP-Seq(GSE65441)/Homer	-	9.66774	Dm.31018	NM_133060	CG6179	Dmel\CG6179|NOSIPL	Dmel_CG6179	17A9-17A9	CG6179 gene product from transcript CG6179-RA	protein-coding
32819	NM_133060	-989	CCAGGTAGGC	Zelda(Zf)/Embryo-zld-ChIP-Seq(GSE65441)/Homer	-	9.7131	Dm.31018	NM_133060	CG6179	Dmel\CG6179|NOSIPL	Dmel_CG6179	17A9-17A9	CG6179 gene product from transcript CG6179-RA	protein-coding
32819	NM_133060	-1886	ACAGGTAAAG	Zelda(Zf)/Embryo-zld-ChIP-Seq(GSE65441)/Homer	-	7.3394	Dm.31018	NM_133060	CG6179	Dmel\CG6179|NOSIPL	Dmel_CG6179	17A9-17A9	CG6179 gene product from transcript CG6179-RA	protein-coding
32761	NM_133016	-1220	TTTTACCTGC	Zelda(Zf)/Embryo-zld-ChIP-Seq(GSE65441)/Homer	+	7.00744	Dm.6701	NM_133016	CG6398	Dmel\CG6398	Dmel_CG6398	16D5-16D7	CG6398 gene product from transcript CG6398-RB	protein-coding
32761	NM_133016	-35	TATTACCTGA	Zelda(Zf)/Embryo-zld-ChIP-Seq(GSE65441)/Homer	+	7.16659	Dm.6701	NM_133016	CG6398	Dmel\CG6398	Dmel_CG6398	16D5-16D7	CG6398 gene product from transcript CG6398-RB	protein-coding
32761	NM_133016	-185	GCAGGTAGAA	Zelda(Zf)/Embryo-zld-ChIP-Seq(GSE65441)/Homer	-	9.09593	Dm.6701	NM_133016	CG6398	Dmel\CG6398	Dmel_CG6398	16D5-16D7	CG6398 gene product from transcript CG6398-RB	protein-coding
32746	NM_078664	-999	GCAGGTAGGA	Zelda(Zf)/Embryo-zld-ChIP-Seq(GSE65441)/Homer	-	9.35544	Dm.7022	NM_078664	beta-Spec	B-spec|CG5870|Dmel\CG5870|SPEC8|Spec|Spec-beta|Specbeta|anon-EST:fe1B3|b spectrin|b-Spec|beta|beta-spec|betaSpec|betaspec|i168|i6|kus|l(1)G0074|l(1)G0108|l(1)G0198	Dmel_CG5870	16B10-16B12	beta Spectrin	protein-coding
32720	NM_132984	-65	ACCTACCTGA	Zelda(Zf)/Embryo-zld-ChIP-Seq(GSE65441)/Homer	+	9.04204	Dm.6944	NM_132984	CG8661	BcDNA:LP01183|Dmel\CG8661	Dmel_CG8661	15F7-15F7	CG8661 gene product from transcript CG8661-RA	protein-coding
326222	NM_167559	-797	ACAGGTAAGT	Zelda(Zf)/Embryo-zld-ChIP-Seq(GSE65441)/Homer	-	6.91884	Dm.17352	NM_167559	CG32564	CG5095|Dmel\CG32564	Dmel_CG32564	15F3-15F3	CG32564 gene product from transcript CG32564-RA	protein-coding
32703	NM_078659	-1518	GGCTACCTGG	Zelda(Zf)/Embryo-zld-ChIP-Seq(GSE65441)/Homer	+	9.83546	Dm.191	NM_078659	baz	BAZ|Baz|Baz/Par-3|Baz/Par3|Bazooka|CG5055|D-Par3|D-par3|Dmel\CG5055|PAR-3|PAR3|Par-3|Par3|dPar-3|l(1)G0484|par-3	Dmel_CG5055	15F1-15F1|1-56.7 cM	bazooka	protein-coding
32649	NM_132921	-1502	CTTTACCTGA	Zelda(Zf)/Embryo-zld-ChIP-Seq(GSE65441)/Homer	+	7.37412	Dm.19723	NM_132921	CG9673	Dmel\CG9673|SPH81	Dmel_CG9673	15A2-15A3	CG9673 gene product from transcript CG9673-RB	protein-coding
32640	NM_078653	-576	TCAGGTAGGC	Zelda(Zf)/Embryo-zld-ChIP-Seq(GSE65441)/Homer	-	10.7432	Dm.4956	NM_078653	r	ACT|CAD|CG18572|CG4601|CPS|DHO|DRORUD|Dmel\CG18572|GAT|PYR1|Su(b)|csp2|fs(1)829|fs(1)M34|l(1)Ab	Dmel_CG18572	14F5-15A1	rudimentary	protein-coding
32621	NM_132904	-387	GCAGGTAGCG	Zelda(Zf)/Embryo-zld-ChIP-Seq(GSE65441)/Homer	-	8.64661	Dm.23626	NM_132904	CG9903	Dmel\CG9903	Dmel_CG9903	14E1-14E1	CG9903 gene product from transcript CG9903-RA	protein-coding
32607	NM_132895	-555	TCTTACCTGC	Zelda(Zf)/Embryo-zld-ChIP-Seq(GSE65441)/Homer	+	7.26695	Dm.3007	NM_132895	TH1	CG9984|Dmel\CG9984|NELF|NELF-D	Dmel_CG9984	14C2-14C3	CG9984 gene product from transcript CG9984-RA	protein-coding
32607	NM_132895	-1246	GCAGGTAGCC	Zelda(Zf)/Embryo-zld-ChIP-Seq(GSE65441)/Homer	-	9.66774	Dm.3007	NM_132895	TH1	CG9984|Dmel\CG9984|NELF|NELF-D	Dmel_CG9984	14C2-14C3	CG9984 gene product from transcript CG9984-RA	protein-coding
7354437	NM_167486	-877	GTTTACCTGT	Zelda(Zf)/Embryo-zld-ChIP-Seq(GSE65441)/Homer	+	8.36053	Dm.11619	NM_167486	CG42354	CG9216|Dmel\CG42354|Dmel_CG9216	Dmel_CG42354	14A9-14A9	CG42354 gene product from transcript CG42354-RB	protein-coding
318097	NM_167482	-1868	ACAGGTAAGT	Zelda(Zf)/Embryo-zld-ChIP-Seq(GSE65441)/Homer	-	6.91884		NM_167482	Muc14A	CG32580|Dmel\CG32580	Dmel_CG32580	14A6-14A6	Mucin 14A	protein-coding
32566	NM_132870	-1003	ACAGGTAACG	Zelda(Zf)/Embryo-zld-ChIP-Seq(GSE65441)/Homer	-	7.72127	Dm.173	NM_132870	eIF5	CG9177|Dmel\CG9177|EIf5|anon-EST:fe3C6	Dmel_CG9177	14A5-14A5	CG9177 gene product from transcript CG9177-RD	protein-coding
32561	NM_078634	-1040	ACAGGTAAAC	Zelda(Zf)/Embryo-zld-ChIP-Seq(GSE65441)/Homer	-	8.36053		NM_078634	mmd	CG15603|CG15604|CG42252|CG9163|CT26192|Dmel\CG42252|Dmel_CG15603|Dmel_CG15604|Dmel_CG9163	Dmel_CG42252	14A1-14A3	mind-meld	protein-coding
32517	NM_132837	-963	GCAGGTAAAC	Zelda(Zf)/Embryo-zld-ChIP-Seq(GSE65441)/Homer	-	7.19738	Dm.11763	NM_132837	CG8944	Dmel\CG8944	Dmel_CG8944	13E12-13E13	CG8944 gene product from transcript CG8944-RB	protein-coding
32485	NM_057951	-336	TCAGGTAGAC	Zelda(Zf)/Embryo-zld-ChIP-Seq(GSE65441)/Homer	-	10.4837	Dm.3052	NM_057951	Ac13E	AC 13E|AC13E|Ac35C|CG9210|DAC9|Dmel\CG9210	Dmel_CG9210	13C7-13D2	Adenylyl cyclase 35C	protein-coding
32447	NM_132778	-39	CCAGGTAGCT	Zelda(Zf)/Embryo-zld-ChIP-Seq(GSE65441)/Homer	-	8.13426	Dm.17415	NM_132778	CG9095	CT26106|Dmel\CG9095	Dmel_CG9095	13B1-13B1	CG9095 gene product from transcript CG9095-RA	protein-coding
32447	NM_132778	-48	ACAGGTAAAC	Zelda(Zf)/Embryo-zld-ChIP-Seq(GSE65441)/Homer	-	8.36053	Dm.17415	NM_132778	CG9095	CT26106|Dmel\CG9095	Dmel_CG9095	13B1-13B1	CG9095 gene product from transcript CG9095-RA	protein-coding
32444	NM_132775	-1077	TATTACCTGA	Zelda(Zf)/Embryo-zld-ChIP-Seq(GSE65441)/Homer	+	7.16659	Dm.19710	NM_132775	Cyp4s3	4s3|CG9081|Dmel\CG9081	Dmel_CG9081	13A12-13A12	CG9081 gene product from transcript CG9081-RA	protein-coding
32428	NM_078603	-1432	CGCTACCTGT	Zelda(Zf)/Embryo-zld-ChIP-Seq(GSE65441)/Homer	+	9.80976	Dm.2914	NM_078603	eag	CG10952|CIKE|Dmel\CG10952|EAG|Eag	Dmel_CG10952	13A2-13A5|1-50.0 cM	ether a go-go	protein-coding
32321	NM_078592	-1280	GATTACCTGT	Zelda(Zf)/Embryo-zld-ChIP-Seq(GSE65441)/Homer	+	7.32181	Dm.2918	NM_078592	NFAT	CG11172|Dmel\CG11172|EP1335|MESR1|NF-AT5|NFAT5|Nfat|dNFAT	Dmel_CG11172	12A9-12B2	NFAT homolog	protein-coding
32319	NM_132677	-309	ACCTACCTGT	Zelda(Zf)/Embryo-zld-ChIP-Seq(GSE65441)/Homer	+	9.00733	Dm.7625	NM_132677	Tango2	CG11176|Dmel\CG11176|TANGO2	Dmel_CG11176	12A8-12A8	Transport and Golgi organization 2	protein-coding
32317	NM_132675	-1467	TTCTACCTGG	Zelda(Zf)/Embryo-zld-ChIP-Seq(GSE65441)/Homer	+	9.26365		NM_132675	BthD	CG11177|Dmel\CG11177|SelH|dSelH|dselH|dselM	Dmel_CG11177	12A8-12A8	BthD selenoprotein	protein-coding
32317	NM_132675	-826	GCTTACCTGA	Zelda(Zf)/Embryo-zld-ChIP-Seq(GSE65441)/Homer	+	8.65475		NM_132675	BthD	CG11177|Dmel\CG11177|SelH|dSelH|dselH|dselM	Dmel_CG11177	12A8-12A8	BthD selenoprotein	protein-coding
32301	NM_132660	-1958	GTTTACCTGT	Zelda(Zf)/Embryo-zld-ChIP-Seq(GSE65441)/Homer	+	8.36053	Dm.155	NM_132660	Set2	CG1716|Dmel\CG1716|Hypb|SET2|dHypb|dSet2|set2	Dmel_CG1716	11F4-11F5	SET domain containing 2	protein-coding
32297	NM_132656	-1359	GCAGGTAGCA	Zelda(Zf)/Embryo-zld-ChIP-Seq(GSE65441)/Homer	-	9.4778	Dm.10853	NM_132656	CG1673	Dmel\CG1673	Dmel_CG1673	11F1-11F3	CG1673 gene product from transcript CG1673-RA	protein-coding
32275	NM_078590	-1358	AGCTACCTGA	Zelda(Zf)/Embryo-zld-ChIP-Seq(GSE65441)/Homer	+	9.1644	Dm.152	NM_078590	mew	CG1771|CT5254|Dmel\CG1771|ItgaPS1|PS1|PS1alpha|PSalpha1|aPS1|alpha-PS1|alpha1Int|alphaPS1|alpha[[PS1]]|l(1)G0429|l(1)G0443	Dmel_CG1771	11E3-11E8	multiple edematous wings	protein-coding
32275	NM_078590	-328	ATCTACCTGG	Zelda(Zf)/Embryo-zld-ChIP-Seq(GSE65441)/Homer	+	7.75239	Dm.152	NM_078590	mew	CG1771|CT5254|Dmel\CG1771|ItgaPS1|PS1|PS1alpha|PSalpha1|aPS1|alpha-PS1|alpha1Int|alphaPS1|alpha[[PS1]]|l(1)G0429|l(1)G0443	Dmel_CG1771	11E3-11E8	multiple edematous wings	protein-coding
32257	NM_057814	-1864	TCAGGTAACT	Zelda(Zf)/Embryo-zld-ChIP-Seq(GSE65441)/Homer	-	7.07591	Dm.2945	NM_057814	lic	CG12244|D-MKK3|DMEK3|DMKK3|DMKK3/lic|DmMKK3|Dmel\CG12244|MEK3|MEK3/MKK3|MKK3|Mek3|Mkk3|Mpk3|dMKK3|l(1)G0252|p38|p38MAPKK	Dmel_CG12244	11D10-11D10	licorne	protein-coding
32253	NM_132622	-1468	AGCTACCTGT	Zelda(Zf)/Embryo-zld-ChIP-Seq(GSE65441)/Homer	+	9.12969		NM_132622	rad	CG15720|CG18646|CG42628|CG42629|CG4346|CG4368|CG44424|Dmel\CG44424|Dmel_CG15720|Dmel_CG18646|Dmel_CG42628|Dmel_CG42629|Dmel_CG4346|Rad|rsh	Dmel_CG44424	11E1-11E1	radish	protein-coding
32226	NM_132596	-758	ATTTACCTGT	Zelda(Zf)/Embryo-zld-ChIP-Seq(GSE65441)/Homer	+	6.65933	Dm.19702	NM_132596	CG4004	CG18137|Dmel\CG4004	Dmel_CG4004	11B14-11B14	CG4004 gene product from transcript CG4004-RE	protein-coding
32225	NM_080536	-1088	ACAGGTAAAT	Zelda(Zf)/Embryo-zld-ChIP-Seq(GSE65441)/Homer	-	6.65933	Dm.7194	NM_080536	Smr	CG12719|CG4013|Dmel\CG4013|E52|SMR|SMRTER|anon-WO0153538.73|l(1)G0060|l(1)G0361|lincRNA.983|smr	Dmel_CG4013	11B10-11B14	Smrter	protein-coding
32168	NM_132550	-1304	ACAGGTAAGC	Zelda(Zf)/Embryo-zld-ChIP-Seq(GSE65441)/Homer	-	8.62004	Dm.4503	NM_132550	Tango4	CG1796|Dmel\CG1796|TANGO4	Dmel_CG1796	11A1-11A1	Transport and Golgi organization 4	protein-coding
32160	NM_078580	-114	CACTACCTGA	Zelda(Zf)/Embryo-zld-ChIP-Seq(GSE65441)/Homer	+	8.42389	Dm.27553	NM_078580	tsg	CG1502|Dmel\CG1502|RF32|Tsg|dTsg|l(1)11Ab|l(1)11Ac|l(1)RF32|l(1)tsg	Dmel_CG1502	11A1-11A1	twisted gastrulation	protein-coding
32160	NM_078580	-61	ATCTACCTGA	Zelda(Zf)/Embryo-zld-ChIP-Seq(GSE65441)/Homer	+	8.78253	Dm.27553	NM_078580	tsg	CG1502|Dmel\CG1502|RF32|Tsg|dTsg|l(1)11Ab|l(1)11Ac|l(1)RF32|l(1)tsg	Dmel_CG1502	11A1-11A1	twisted gastrulation	protein-coding
32154	NM_132540	-85	GGCTACCTGG	Zelda(Zf)/Embryo-zld-ChIP-Seq(GSE65441)/Homer	+	9.83546	Dm.14808	NM_132540	pot	CG2467|Dmel\CG2467	Dmel_CG2467	10F4-10F11	papillote	protein-coding
32127	NM_001103487	-1880	GGTTACCTGC	Zelda(Zf)/Embryo-zld-ChIP-Seq(GSE65441)/Homer	+	7.57924		NM_001103487	CG15221	Dmel\CG15221	Dmel_CG15221	10D8-10E1	CG15221 gene product from transcript CG15221-RB	protein-coding
2768871	NM_206687	-62	CCAGGTAACA	Zelda(Zf)/Embryo-zld-ChIP-Seq(GSE65441)/Homer	-	7.55703		NM_206687	CG33235	CG15192|Dmel\CG33235	Dmel_CG33235	10B17-10C1	CG33235 gene product from transcript CG33235-RA	protein-coding
32019	NM_132434	-693	TATTACCTGT	Zelda(Zf)/Embryo-zld-ChIP-Seq(GSE65441)/Homer	+	7.13188	Dm.12447	NM_132434	CG1637	Dmel\CG1637	Dmel_CG1637	9F5-9F7	CG1637 gene product from transcript CG1637-RC	protein-coding
31979	NM_080344	-44	ACCTACCTGC	Zelda(Zf)/Embryo-zld-ChIP-Seq(GSE65441)/Homer	+	7.84418	Dm.897	NM_080344	PPP4R2r	BcDNA:LD29930|CG2890|Dmel\CG2890|PP4|PP4R|PP4R2|PP4R2r|PPP4R2|Ppp4R2|R2	Dmel_CG2890	9D1-9D2	Protein phosphatase 4 regulatory subunit 2-related protein	protein-coding
31909	NM_132349	-1923	ACAGGTAGGA	Zelda(Zf)/Embryo-zld-ChIP-Seq(GSE65441)/Homer	-	10.5186	Dm.118	NM_132349	CG3106	Dmel\CG3106	Dmel_CG3106	8F6-8F6	CG3106 gene product from transcript CG3106-RB	protein-coding
31834	NM_132293	-329	CCAGGTAGTC	Zelda(Zf)/Embryo-zld-ChIP-Seq(GSE65441)/Homer	-	8.41488	Dm.112	NM_132293	HP1b	CG7041|Dmel\CG7041|HP1|HP1B|Hp1b	Dmel_CG7041	8C4-8C4	Heterochromatin Protein 1b	protein-coding
31805	NM_167166	-1395	GCAGGTAGTA	Zelda(Zf)/Embryo-zld-ChIP-Seq(GSE65441)/Homer	-	8.05722	Dm.20735	NM_167166	Ppt1	CG12108|DmPpt1|Dmel\CG12108|PPT1|ppt1	Dmel_CG12108	8A2-8A2	Palmitoyl-protein thioesterase 1	protein-coding
31799	NM_132266	-1093	GACTACCTGA	Zelda(Zf)/Embryo-zld-ChIP-Seq(GSE65441)/Homer	+	9.44502	Dm.2145	NM_132266	CG12081	Dmel\CG12081	Dmel_CG12081	7F7-7F7	CG12081 gene product from transcript CG12081-RB	protein-coding
31799	NM_132266	-238	TCAGGTAAAT	Zelda(Zf)/Embryo-zld-ChIP-Seq(GSE65441)/Homer	-	6.69404	Dm.2145	NM_132266	CG12081	Dmel\CG12081	Dmel_CG12081	7F7-7F7	CG12081 gene product from transcript CG12081-RB	protein-coding
31792	NM_078535	-1626	CCCTACCTGA	Zelda(Zf)/Embryo-zld-ChIP-Seq(GSE65441)/Homer	+	9.72212	Dm.3700	NM_078535	Nrg	CG1634|CT4318|Dmel\CG1634|NFASC|NRG|Ngl|Nrg167|Nrg180|RA35|ceb|fs(1)M72|ibx|l(1)7Fa|l(1)G0099|l(1)G0413|l(1)G0488|nrg	Dmel_CG1634	7F2-7F4|1-23.6 cM	Neuroglian	protein-coding
31778	NM_078530	-1531	CCAGGTAACA	Zelda(Zf)/Embryo-zld-ChIP-Seq(GSE65441)/Homer	-	7.55703		NM_078530	org-1	CG11202|Dm-ORG-1|Dmel\CG11202|Org-1	Dmel_CG11202	7E9-7E10	optomotor-blind-related-gene-1	protein-coding
31770	NM_132245	-987	TCAGGTAATA	Zelda(Zf)/Embryo-zld-ChIP-Seq(GSE65441)/Homer	-	7.16659	Dm.17602	NM_132245	CG1387	Dmel\CG1387	Dmel_CG1387	7E5-7E6	CG1387 gene product from transcript CG1387-RA	protein-coding
31763	NM_132239	-846	TGTTACCTGC	Zelda(Zf)/Embryo-zld-ChIP-Seq(GSE65441)/Homer	+	7.38931		NM_132239	CG1632	Dmel\CG1632|SPH198	Dmel_CG1632	7E1-7E1	CG1632 gene product from transcript CG1632-RA	protein-coding
31698	NM_132189	-998	GCAGGTAAAC	Zelda(Zf)/Embryo-zld-ChIP-Seq(GSE65441)/Homer	-	7.19738	Dm.4686	NM_132189	p115	CG1422|Dmel\CG1422|dp115|l(1)G0306	Dmel_CG1422	7C2-7C2	CG1422 gene product from transcript CG1422-RB	protein-coding
31698	NM_132189	-1171	CCAGGTAAAA	Zelda(Zf)/Embryo-zld-ChIP-Seq(GSE65441)/Homer	-	7.17516	Dm.4686	NM_132189	p115	CG1422|Dmel\CG1422|dp115|l(1)G0306	Dmel_CG1422	7C2-7C2	CG1422 gene product from transcript CG1422-RB	protein-coding
318169	NM_167128	-1192	CGCTACCTGA	Zelda(Zf)/Embryo-zld-ChIP-Seq(GSE65441)/Homer	+	9.84448		NM_167128	CG32719	Dmel\CG32719	Dmel_CG32719	7B3-7B3	CG32719 gene product from transcript CG32719-RA	protein-coding
31644	NM_132145	-810	TTTTACCTGT	Zelda(Zf)/Embryo-zld-ChIP-Seq(GSE65441)/Homer	+	8.17059	Dm.5368	NM_132145	bou	BcDNA:RE28342|CG14430|Dmel\CG14430|JNXL4|jnL4|l(1)6Ea|l(1)jnL4	Dmel_CG14430	6E4-6E4|1-18.3 cM	boudin	protein-coding
31644	NM_132145	-659	TGTTACCTGG	Zelda(Zf)/Embryo-zld-ChIP-Seq(GSE65441)/Homer	+	7.55703	Dm.5368	NM_132145	bou	BcDNA:RE28342|CG14430|Dmel\CG14430|JNXL4|jnL4|l(1)6Ea|l(1)jnL4	Dmel_CG14430	6E4-6E4|1-18.3 cM	boudin	protein-coding
31625	NM_167095	-1477	GCAGGTAGCG	Zelda(Zf)/Embryo-zld-ChIP-Seq(GSE65441)/Homer	-	8.64661		NM_167095	nonC	CG32743|CG4549|CG4555|Dmel\CG32743|SMG1|Smg|Smg1|anon-EST:Liang-1.24|anon-WO0170980.133|clone 1.24|dSmg1|rst(1a)cyr|smg1	Dmel_CG32743	6D3-6D4	no-on-and-no-off transient C	protein-coding
31624	NM_132128	-1468	GTCTACCTGC	Zelda(Zf)/Embryo-zld-ChIP-Seq(GSE65441)/Homer	+	9.28587	Dm.59	NM_132128	Atx-1	CG4547|Dmel\CG4547|dAtx-1|dAtx1	Dmel_CG4547	6D3-6D3	Ataxin 1	protein-coding
31624	NM_132128	-185	GCAGGTAGCG	Zelda(Zf)/Embryo-zld-ChIP-Seq(GSE65441)/Homer	-	8.64661	Dm.59	NM_132128	Atx-1	CG4547|Dmel\CG4547|dAtx-1|dAtx1	Dmel_CG4547	6D3-6D3	Ataxin 1	protein-coding
31506	NM_132034	-1777	ATCTACCTGG	Zelda(Zf)/Embryo-zld-ChIP-Seq(GSE65441)/Homer	+	7.75239	Dm.11065	NM_132034	CG3108	Dmel\CG3108	Dmel_CG3108	5C2-5C2	CG3108 gene product from transcript CG3108-RA	protein-coding
31364	NM_080327	-1836	TCAGGTAGCA	Zelda(Zf)/Embryo-zld-ChIP-Seq(GSE65441)/Homer	-	10.6757	Dm.1687	NM_080327	Fas2	1D4|Ab 1D4|CG3665|CT12301|Dmel\CG3665|EG:EG0007.3|FAS 11|FAS II|FAS2|FASII|Fas|Fas 2|Fas II|Fas-II|FasII|FascII|Fasii|MAB1D4|anon-EST:Liang-1.60|clone 1.60|fas II|fas-II|fas2|fasII|fasciclin II|l(1)G0032|l(1)G0048|l(1)G0081|l(1)G0293|l(1)G0336|mAB1D4|mAb 1D4|mAb1D4	Dmel_CG3665	4B1-4B3	Fasciclin 2	protein-coding
3772376	NR_002097	-1976	GCAGGTAGTC	Zelda(Zf)/Embryo-zld-ChIP-Seq(GSE65441)/Homer	-	8.24715		NR_002097	roX1	BcDNA:GH10432|CR32777|Dmel\CR32777|EG:EG0002.2|RoX1|chrX:3706836..3706970|roX|rox1	Dmel_CR32777	3F3-3F3	RNA on the X 1	ncRNA
31252	NM_130660	-1241	GCAGGTAGAG	Zelda(Zf)/Embryo-zld-ChIP-Seq(GSE65441)/Homer	-	8.26474	Dm.5779	NM_130660	CG2650	0.9|0.9 gene|Dmel\CG2650|EG:155E2.1|anon-3B1.2	Dmel_CG2650	3B2-3B2|1-1.2 cM	CG2650 gene product from transcript CG2650-RA	protein-coding
31227	NM_080310	-117	GCCTACCTGC	Zelda(Zf)/Embryo-zld-ChIP-Seq(GSE65441)/Homer	+	9.54538	Dm.5740	NM_080310	gt	CG7952|DM17|Dmel\CG7952|EG:BACH7M4.5|GIAN_DROME|GT|Giant|Gt|l(1)3Aa|l(1)giant	Dmel_CG7952	3A3-3A3|1-0.9 cM	giant	protein-coding
31227	NM_080310	-1782	GCAGGTAAGG	Zelda(Zf)/Embryo-zld-ChIP-Seq(GSE65441)/Homer	-	6.43576	Dm.5740	NM_080310	gt	CG7952|DM17|Dmel\CG7952|EG:BACH7M4.5|GIAN_DROME|GT|Giant|Gt|l(1)3Aa|l(1)giant	Dmel_CG7952	3A3-3A3|1-0.9 cM	giant	protein-coding
31218	NM_130642	-1731	GTCTACCTGC	Zelda(Zf)/Embryo-zld-ChIP-Seq(GSE65441)/Homer	+	9.28587	Dm.26437	NM_130642	CG14050	Dmel\CG14050|EG:BACH48C10.1|H48C10.1	Dmel_CG14050	2F6-2F6	CG14050 gene product from transcript CG14050-RB	protein-coding
31214	NM_130638	-1923	TTCTACCTGG	Zelda(Zf)/Embryo-zld-ChIP-Seq(GSE65441)/Homer	+	9.26365	Dm.36	NM_130638	CG2924	Dmel\CG2924|EG:25E8.2|NICE5	Dmel_CG2924	2F2-2F3	CG2924 gene product from transcript CG2924-RE	protein-coding
31207	NM_080307	-365	TCAGGTAGCA	Zelda(Zf)/Embryo-zld-ChIP-Seq(GSE65441)/Homer	-	10.6757	Dm.33419	NM_080307	Or2a	2F.1|2a|AN4|CG3206|DOR2F.1|DOR62|Dmel\CG3206|Dor62|EG:30B8.7|Or2F.1|Or62|dor62|or2a	Dmel_CG3206	2F2-2F2	Odorant receptor 2a	protein-coding
31192	NM_080304	-128	GATTACCTGA	Zelda(Zf)/Embryo-zld-ChIP-Seq(GSE65441)/Homer	+	7.35653	Dm.1696	NM_080304	Cyp4d2	4d2|CG3466|CYP4D2|Cyp4D2|Cyt-P450-4D2|Dmel\CG3466|EG:152A3.4|P-450|P450	Dmel_CG3466	2E1-2E1	Cytochrome P450-4d2	protein-coding
45706	NM_143763	-1448	TCAGGTAATC	Zelda(Zf)/Embryo-zld-ChIP-Seq(GSE65441)/Homer	-	7.35653	Dm.12710	NM_143763	Cyp4d14	4d14|CG3540|CYP4D14|Dmel\CG3540|EG:152A3.2	Dmel_CG3540	2E1-2E1	CG3540 gene product from transcript CG3540-RA	protein-coding
44889	NM_080055	-410	ATTTACCTGT	Zelda(Zf)/Embryo-zld-ChIP-Seq(GSE65441)/Homer	+	6.65933		NM_080055	ph-d	CG3895|DROZFP|Dmel\CG3895|EG:BACN25G24.3|PH|PH-d|PHD|Ph|Ph-d|PhD|ph|ph-D|ph[D]|ph[d]|phd|phm	Dmel_CG3895	2D2-2D2|1-0.5 cM	polyhomeotic distal	protein-coding
31173	NM_130619	-15	TCAGGTAGAA	Zelda(Zf)/Embryo-zld-ChIP-Seq(GSE65441)/Homer	-	10.2938	Dm.3613	NM_130619	CG4194	Dmel\CG4194|EG:22E5.6	Dmel_CG4194	2C9-2C9	CG4194 gene product from transcript CG4194-RA	protein-coding
31173	NM_130619	-933	CCAGGTAGAT	Zelda(Zf)/Embryo-zld-ChIP-Seq(GSE65441)/Homer	-	7.75239	Dm.3613	NM_130619	CG4194	Dmel\CG4194|EG:22E5.6	Dmel_CG4194	2C9-2C9	CG4194 gene product from transcript CG4194-RA	protein-coding
31168	NM_130614	-1445	CTCTACCTGA	Zelda(Zf)/Embryo-zld-ChIP-Seq(GSE65441)/Homer	+	9.46261	Dm.12246	NM_130614	moody	1631|CG4322|Dmel\CG4322|EG:22E5.11|EP1631|Moody	Dmel_CG4322	2C7-2C8	CG4322 gene product from transcript CG4322-RD	protein-coding
31162	NM_001038734	-1172	GTTTACCTGC	Zelda(Zf)/Embryo-zld-ChIP-Seq(GSE65441)/Homer	+	7.19738	Dm.17760	NM_001038734	Hr4	CG16902|CG3600|CG42527|CG43692|CG43934|DHR4|Dmel\CG43934|Dmel_CG16902|Dmel_CG3600|Dmel_CG42527|EG:133E12.2|EG:BACH61I5.1|EP(X)1232|EP1232|GRF|NR6A2|null	Dmel_CG43934	2C1-2C1	CG43934 gene product from transcript CG43934-RK	protein-coding
31162	NM_001038734	-798	AACTACCTGT	Zelda(Zf)/Embryo-zld-ChIP-Seq(GSE65441)/Homer	+	7.7091	Dm.17760	NM_001038734	Hr4	CG16902|CG3600|CG42527|CG43692|CG43934|DHR4|Dmel\CG43934|Dmel_CG16902|Dmel_CG3600|Dmel_CG42527|EG:133E12.2|EG:BACH61I5.1|EP(X)1232|EP1232|GRF|NR6A2|null	Dmel_CG43934	2C1-2C1	CG43934 gene product from transcript CG43934-RK	protein-coding
31153	NM_130602	-842	GCAGGTAACC	Zelda(Zf)/Embryo-zld-ChIP-Seq(GSE65441)/Homer	-	7.57924	Dm.33569	NM_130602	mip130	86E4.4|CG3480|Dmel\CG3480|EG:86E4.4|Mip130|Mip130/TWIT|TWIT|Twit|twit	Dmel_CG3480	2B15-2B16	Myb-interacting protein 130	protein-coding
31109	NM_130569	-1692	TCAGGTAGGC	Zelda(Zf)/Embryo-zld-ChIP-Seq(GSE65441)/Homer	-	10.7432		NM_130569	CG14795	Dmel\CG14795|EG:196F3.3	Dmel_CG14795	2B1-2B1	CG14795 gene product from transcript CG14795-RB	protein-coding
31029	NM_130506	-437	GACTACCTGT	Zelda(Zf)/Embryo-zld-ChIP-Seq(GSE65441)/Homer	+	9.4103	Dm.23762	NM_130506	CG13358	Dmel\CG13358|EG:34F3.10	Dmel_CG13358	1C5-1C5	CG13358 gene product from transcript CG13358-RD	protein-coding
31028	NM_130505	-1888	GACTACCTGT	Zelda(Zf)/Embryo-zld-ChIP-Seq(GSE65441)/Homer	+	9.4103	Dm.5089	NM_130505	CG13359	Dmel\CG13359|EG:34F3.9	Dmel_CG13359	1C5-1C5	CG13359 gene product from transcript CG13359-RA	protein-coding
31028	NM_130505	-598	CCAGGTAAGC	Zelda(Zf)/Embryo-zld-ChIP-Seq(GSE65441)/Homer	-	7.62461	Dm.5089	NM_130505	CG13359	Dmel\CG13359|EG:34F3.9	Dmel_CG13359	1C5-1C5	CG13359 gene product from transcript CG13359-RA	protein-coding
47718	NM_143797	-1589	GACTACCTGA	Zelda(Zf)/Embryo-zld-ChIP-Seq(GSE65441)/Homer	+	9.44502	Dm.10946	NM_143797	CG17829	Dmel\CG17829|EG:115C2.6	Dmel_CG17829	1B12-1B12	CG17829 gene product from transcript CG17829-RA	protein-coding
31002	NM_057278	-1176	CCAGGTAAAC	Zelda(Zf)/Embryo-zld-ChIP-Seq(GSE65441)/Homer	-	7.3651	Dm.4862	NM_057278	Appl	APP|APP-like|APPL|Abeta|BcDNA:GH04413|CG7727|Dmel\CG7727|EG:65F1.5|appl	Dmel_CG7727	1B9-1B10|1-0.0 cM	beta amyloid protein precursor-like	protein-coding
31002	NM_057278	-1443	GCAGGTAGTG	Zelda(Zf)/Embryo-zld-ChIP-Seq(GSE65441)/Homer	-	7.22603	Dm.4862	NM_057278	Appl	APP|APP-like|APPL|Abeta|BcDNA:GH04413|CG7727|Dmel\CG7727|EG:65F1.5|appl	Dmel_CG7727	1B9-1B10|1-0.0 cM	beta amyloid protein precursor-like	protein-coding
30985	NM_057346	-965	AACTACCTGA	Zelda(Zf)/Embryo-zld-ChIP-Seq(GSE65441)/Homer	+	7.74382	Dm.4781	NM_057346	ase	AS-C T8|AS-C T8ase|AS-T8|ASC|Ase|CG3258|Dmel\CG3258|EG:165H7.2|T1|T1A|T1a|T8|as-T8|ascT8|bHLHc28|sc/T8	Dmel_CG3258	1B3-1B3|1-0.0 cM	asense	protein-coding
30983	NM_057275	-115	GCAGGTAGCC	Zelda(Zf)/Embryo-zld-ChIP-Seq(GSE65441)/Homer	-	9.66774	Dm.1705	NM_057275	l(1)sc	AS-C T3|AS-T3|ASC-T3|CG3839|Dmel\CG3839|EG:198A6.2|L'Sc|L'sc|L(1)sc|T3|ascT3|bHLHc28|l'sc|l(1)1Ba|l-sc|l[1]sc|lsc|sc/T3	Dmel_CG3839	1B1-1B1|1-0.0 cM	lethal of scute	protein-coding
43819	NM_079891	-920	GCAGGTAAAA	Zelda(Zf)/Embryo-zld-ChIP-Seq(GSE65441)/Homer	-	7.00744	Dm.1406	NM_079891	pho	CG17743|Dmel\CG17743|PHO|PHO/YY1|Pho|YY1|dYY1|l(4)102EFc|l(4)29|l(4)BU-2|l(4)OC-1|l(4)pho	Dmel_CG17743	102F8-102F8	pleiohomeotic	protein-coding
43833	NM_079899	-783	ACAGGTAAGG	Zelda(Zf)/Embryo-zld-ChIP-Seq(GSE65441)/Homer	-	7.59891	Dm.1885	NM_079899	toy	CG11186|Dmel\CG11186|Pax-6|Toy|l(4)102CDg|l(4)8	Dmel_CG11186	102F4-102F5|4-0 cM	twin of eyeless	protein-coding
43811	NM_166786	-1917	TACTACCTGC	Zelda(Zf)/Embryo-zld-ChIP-Seq(GSE65441)/Homer	+	8.05722	Dm.6533	NM_166786	myo	BcDNA:LD02307|CG1838|Dmel\CG1838|MYO|Myo|Myoglianin|myg	Dmel_CG1838	102D4-102D4	myoglianin	protein-coding
43793	NM_143666	-1172	CCTTACCTGA	Zelda(Zf)/Embryo-zld-ChIP-Seq(GSE65441)/Homer	+	7.63363	Dm.6500	NM_143666	bip2	BIP2|Bip2|CG2009|DmTAF3|Dmel\CG2009|TAF155|TAF3|TAFII155|TAF[[II]]155|TFIID|bip-II|dBIP2|dTAFII3|dTAF[[II]]155|dmTAF3|i163|i31	Dmel_CG2009	102C1-102C1	CG2009 gene product from transcript CG2009-RA	protein-coding
48571	NM_079964	-909	TCTTACCTGT	Zelda(Zf)/Embryo-zld-ChIP-Seq(GSE65441)/Homer	+	8.4301	Dm.19417	NM_079964	heph	CG2094|CG2290|CG31000|DmPTB|Dmel\CG31000|HEPH|Heph|PTB|Ptb|dPTB|dmPTB|ema|hnRNP I|l(3)03429|l(3)j11B9|ptb	Dmel_CG31000	100D3-100E1	hephaestus	protein-coding
43747	NM_143637	-1445	ACAGGTAGCC	Zelda(Zf)/Embryo-zld-ChIP-Seq(GSE65441)/Homer	-	10.8309	Dm.1395	NM_143637	sip3	CG1937|Dmel\CG1937|HRD1|Hrd1|Sip3|dSyno|hrd1	Dmel_CG1937	100D2-100D2	septin interacting protein 3	protein-coding
43736	NM_079872	-649	GTTTACCTGG	Zelda(Zf)/Embryo-zld-ChIP-Seq(GSE65441)/Homer	+	7.3651	Dm.1894	NM_079872	Ef1alpha100E	CG1873|Dmel\CG1873|EF-1|EF-1alpha|EF-1alpha F2|EF1-a 100E|EF1-alpha|EF1a|EF1alpha|EF1alpha100|Ef1 alpha100E|Ef1a-100E|Ef1a48|Ef1alpha2|Efla2|F2|eEF1alpha|ef-1alpha	Dmel_CG1873	100D2-100D2	Elongation factor 1alpha100E	protein-coding
43736	NM_079872	-862	TCAGGTAAAA	Zelda(Zf)/Embryo-zld-ChIP-Seq(GSE65441)/Homer	-	8.20531	Dm.1894	NM_079872	Ef1alpha100E	CG1873|Dmel\CG1873|EF-1|EF-1alpha|EF-1alpha F2|EF1-a 100E|EF1-alpha|EF1a|EF1alpha|EF1alpha100|Ef1 alpha100E|Ef1a-100E|Ef1a48|Ef1alpha2|Efla2|F2|eEF1alpha|ef-1alpha	Dmel_CG1873	100D2-100D2	Elongation factor 1alpha100E	protein-coding
43730	NM_143624	-1622	CCCTACCTGG	Zelda(Zf)/Embryo-zld-ChIP-Seq(GSE65441)/Homer	+	8.69197	Dm.1932	NM_143624	CG1815	Dmel\CG1815	Dmel_CG1815	100D1-100D1	CG1815 gene product from transcript CG1815-RC	protein-coding
43730	NM_143624	-982	GTTTACCTGC	Zelda(Zf)/Embryo-zld-ChIP-Seq(GSE65441)/Homer	+	7.19738	Dm.1932	NM_143624	CG1815	Dmel\CG1815	Dmel_CG1815	100D1-100D1	CG1815 gene product from transcript CG1815-RC	protein-coding
43728	NM_143622	-507	AGTTACCTGA	Zelda(Zf)/Embryo-zld-ChIP-Seq(GSE65441)/Homer	+	7.07591	Dm.1391	NM_143622	pasha	CG1800|DGCR8|Dmel\CG1800|PASHA|Pasha|cg1800|dmDGCR8	Dmel_CG1800	100D1-100D1	partner of drosha	protein-coding
43718	NM_143615	-487	GTTTACCTGA	Zelda(Zf)/Embryo-zld-ChIP-Seq(GSE65441)/Homer	+	8.39524	Dm.5270	NM_143615	pygo	BEST:LD21971|CG11518|Dm Pygo|Dmel\CG11518|Pygo|anon-WO02077023.1|dPygo|gam|pNB5.2|pyg|pypo	Dmel_CG11518	100C6-100C6|3-102 cM	pygopus	protein-coding
43715	NM_143613	-313	TCAGGTAATC	Zelda(Zf)/Embryo-zld-ChIP-Seq(GSE65441)/Homer	-	7.35653		NM_143613	mey	CG12063|Dmel\CG12063	Dmel_CG12063	100C4-100C4	morpheyus	protein-coding
43709	NM_057882	-979	GCAGGTAAGA	Zelda(Zf)/Embryo-zld-ChIP-Seq(GSE65441)/Homer	-	7.26695	Dm.2985	NM_057882	Gcn2	CG1609|DGCN2|Dmel\CG1609|EIF2|GCN2|Gcn-2|dGCN2	Dmel_CG1609	100C3-100C3	CG1609 gene product from transcript CG1609-RA	protein-coding
43687	NM_079865	-101	GGCTACCTGA	Zelda(Zf)/Embryo-zld-ChIP-Seq(GSE65441)/Homer	+	10.8656	Dm.1899	NM_079865	bnk	Bnk|CG1480|Dmel\CG1480	Dmel_CG1480	100B5-100B5	bottleneck	protein-coding
43687	NM_079865	-47	CCAGGTAGTC	Zelda(Zf)/Embryo-zld-ChIP-Seq(GSE65441)/Homer	-	8.41488	Dm.1899	NM_079865	bnk	Bnk|CG1480|Dmel\CG1480	Dmel_CG1480	100B5-100B5	bottleneck	protein-coding
43687	NM_079865	-142	TCAGGTAGTT	Zelda(Zf)/Embryo-zld-ChIP-Seq(GSE65441)/Homer	-	7.74382	Dm.1899	NM_079865	bnk	Bnk|CG1480|Dmel\CG1480	Dmel_CG1480	100B5-100B5	bottleneck	protein-coding
43661	NM_143576	-467	TCAGGTAAGC	Zelda(Zf)/Embryo-zld-ChIP-Seq(GSE65441)/Homer	-	8.65475	Dm.31359	NM_143576	CG15547	Dmel\CG15547	Dmel_CG15547	100A6-100A6	CG15547 gene product from transcript CG15547-RA	protein-coding
43656	NM_079857	-259	GCAGGTAGTG	Zelda(Zf)/Embryo-zld-ChIP-Seq(GSE65441)/Homer	-	7.22603	Dm.1906	NM_079857	tll	CG1378|Dmel\CG1378|NR2E2|TLL|Tll|dm-tll	Dmel_CG1378	100A6-100A6|3-102 cM	tailless	protein-coding
318559	NM_170493	-1833	TCAGGTAGTC	Zelda(Zf)/Embryo-zld-ChIP-Seq(GSE65441)/Homer	-	9.44502	Dm.33821	NM_170493	spdo	0970/02|BcDNA:RE23355|CG31020|Dmel\CG31020|Spdo	Dmel_CG31020	99F6-99F6	sanpodo	protein-coding
43618	NM_143540	-1685	GCAGGTAAAC	Zelda(Zf)/Embryo-zld-ChIP-Seq(GSE65441)/Homer	-	7.19738	Dm.16294	NM_143540	CDase	CG1471|Dmel\CG1471|anon-WO0118547.407|cdase|fcd|slab	Dmel_CG1471	99F5-99F6	Ceramidase	protein-coding
44965	NM_080063	-1686	TCAGGTAGTC	Zelda(Zf)/Embryo-zld-ChIP-Seq(GSE65441)/Homer	-	9.44502	Dm.1810	NM_080063	Fer2LCH	2LCH|CG1469|Dmel\CG1469|Fe2LCH|Fer-H|Fer2LC|FerLCH|LCH|anon-EST:ParkEST264|fer2|fer2lch|l(3)00035|l(3)07016|l(3)j2A3|l(3)neo60|l(3)neo63|l(3)s2083	Dmel_CG1469	99F2-99F2	Ferritin 2 light chain homologue	protein-coding
43604	NM_079853	-1778	GCCTACCTGA	Zelda(Zf)/Embryo-zld-ChIP-Seq(GSE65441)/Homer	+	10.7432	Dm.1909	NM_079853	hdc	CG15532|Dmel\CG15532|Hdc|l(3)B4-3-20|psg12	Dmel_CG15532	99E4-99F1	headcase	protein-coding
43576	NM_143511	-865	CCAGGTAAAC	Zelda(Zf)/Embryo-zld-ChIP-Seq(GSE65441)/Homer	-	7.3651	Dm.4512	NM_143511	CG7946	Dmel\CG7946	Dmel_CG7946	99D3-99D3	CG7946 gene product from transcript CG7946-RA	protein-coding
43571	NM_079841	-54	TTCTACCTGT	Zelda(Zf)/Embryo-zld-ChIP-Seq(GSE65441)/Homer	+	10.2591	Dm.1915	NM_079841	Sry-alpha	CG17957|Dmel\CG17957|Sry alpha|Sryalpha|ser|sry|sry alpha|sry-a|sry-alpha|srya|sryalpha	Dmel_CG17957	99D3-99D3	Serendipity alpha	protein-coding
43558	NM_143502	-584	CCAGGTAGAT	Zelda(Zf)/Embryo-zld-ChIP-Seq(GSE65441)/Homer	-	7.75239	Dm.6531	NM_143502	Tace	CG7908|CT23908|DTACE|Dmel\CG7908|TACE	Dmel_CG7908	99D1-99D1	CG7908 gene product from transcript CG7908-RB	protein-coding
43528	NM_170435	-7	ACAGGTAAAG	Zelda(Zf)/Embryo-zld-ChIP-Seq(GSE65441)/Homer	-	7.3394	Dm.4517	NM_170435	Cad99C	CA-10|CG15511|CG310034|CG31009|CG7805|CT35624|CT4930|Cad99c|DCad99C|Dm Cad99C|Dmel\CG31009|cad99C	Dmel_CG31009	99C4-99C4	Cadherin 99C	protein-coding
43501	NM_143459	-651	TCAGGTAACC	Zelda(Zf)/Embryo-zld-ChIP-Seq(GSE65441)/Homer	-	8.77711		NM_143459	Kul	ADAM10|CG1964|CT3146|Dmel\CG1964	Dmel_CG1964	99B9-99B9	Kuzbanian-like	protein-coding
43488	NM_143450	-727	ACTTACCTGT	Zelda(Zf)/Embryo-zld-ChIP-Seq(GSE65441)/Homer	+	6.91884	Dm.6760	NM_143450	Obp99a	99a|BcDNA:RH70762|CG18111|DmelObp99a|Dmel\CG18111|OBP99a	Dmel_CG18111	99B7-99B7	Odorant-binding protein 99a	protein-coding
43488	NM_143450	-633	AGCTACCTGC	Zelda(Zf)/Embryo-zld-ChIP-Seq(GSE65441)/Homer	+	7.96654	Dm.6760	NM_143450	Obp99a	99a|BcDNA:RH70762|CG18111|DmelObp99a|Dmel\CG18111|OBP99a	Dmel_CG18111	99B7-99B7	Odorant-binding protein 99a	protein-coding
43435	NM_143409	-532	GCAGGTAGTT	Zelda(Zf)/Embryo-zld-ChIP-Seq(GSE65441)/Homer	-	6.54595	Dm.21690	NM_143409	CG11873	Dmel\CG11873|anon-WO0140519.162	Dmel_CG11873	98F6-98F10	CG11873 gene product from transcript CG11873-RB	protein-coding
43433	NM_143407	-1763	TTTTACCTGG	Zelda(Zf)/Embryo-zld-ChIP-Seq(GSE65441)/Homer	+	7.17516	Dm.1364	NM_143407	Sirt7	CG11305|D.mel5|Dmel\CG11305|SIRT7|dSIRT7|dmSRT409	Dmel_CG11305	98F6-98F6	Sirtuin 7	protein-coding
43408	NM_143384	-374	GCAGGTAGAC	Zelda(Zf)/Embryo-zld-ChIP-Seq(GSE65441)/Homer	-	9.28587	Dm.29811	NM_143384	CG14529	Dmel\CG14529	Dmel_CG14529	98F1-98F1	CG14529 gene product from transcript CG14529-RA	protein-coding
43400	NM_143378	-1245	TTTTACCTGT	Zelda(Zf)/Embryo-zld-ChIP-Seq(GSE65441)/Homer	+	8.17059	Dm.4423	NM_143378	CG1523	Dmel\CG1523	Dmel_CG1523	98E5-98E5	CG1523 gene product from transcript CG1523-RA	protein-coding
43383	NM_079818	-1422	TCAGGTAGAT	Zelda(Zf)/Embryo-zld-ChIP-Seq(GSE65441)/Homer	-	8.78253	Dm.22561	NM_079818	fkh	CG10002|Dmel\CG10002|Dmfkh|FKH|Fkh|Sebp2|dFoxA	Dmel_CG10002	98D5-98D5|3-95 cM	fork head	protein-coding
43282	NM_143292	-665	ATCTACCTGC	Zelda(Zf)/Embryo-zld-ChIP-Seq(GSE65441)/Homer	+	7.58467	Dm.5108	NM_143292	CG5987	Dmel\CG5987	Dmel_CG5987	97E11-97E11	CG5987 gene product from transcript CG5987-RA	protein-coding
43271	NM_001104473	-843	GCTTACCTGG	Zelda(Zf)/Embryo-zld-ChIP-Seq(GSE65441)/Homer	+	7.62461	Dm.2180	NM_001104473	CG6051	Dmel\CG6051|blr2	Dmel_CG6051	97E3-97E5	CG6051 gene product from transcript CG6051-RD	protein-coding
43246	NM_143263	-1300	TTCTACCTGT	Zelda(Zf)/Embryo-zld-ChIP-Seq(GSE65441)/Homer	+	10.2591	Dm.11125	NM_143263	CG6296	DmelL7|Dmel\CG6296	Dmel_CG6296	97D12-97D13	CG6296 gene product from transcript CG6296-RA	protein-coding
43238	NM_143256	-1170	CGCTACCTGC	Zelda(Zf)/Embryo-zld-ChIP-Seq(GSE65441)/Homer	+	8.64661	Dm.16423	NM_143256	CG14252	Dmel\CG14252	Dmel_CG14252	97D9-97D9	CG14252 gene product from transcript CG14252-RA	protein-coding
43229	NM_079795	-734	GCAGGTAGAA	Zelda(Zf)/Embryo-zld-ChIP-Seq(GSE65441)/Homer	-	9.09593	Dm.2346	NM_079795	His2Av	5499|CG5499|Dmel\CG5499|H2A|H2A.F/Z|H2A.V|H2A.X|H2A.Z|H2AV|H2AV_DROM|H2AX|H2AZ|H2Av|H2AvD|H2a.V|H2av|H2avD|HIS|HIS2AV|HIS2AVD|His|His2|His2A|His2AV|His2AvD|HisH2Av|Hist|Hist2av|gamma-H2Av|gamma-HIS2AV|gamma-His2Av|gammaH2Av|h2AvD|his|his2Av|l(3)05146|l(3)810|l(3)97Dd|l(3)L1602	Dmel_CG5499	97D3-97D3	Histone H2A variant	protein-coding
43220	NM_143244	-1919	ACAGGTAGAA	Zelda(Zf)/Embryo-zld-ChIP-Seq(GSE65441)/Homer	-	10.2591		NM_143244	CG6403	Dmel\CG6403	Dmel_CG6403	97D1-97D1	CG6403 gene product from transcript CG6403-RB	protein-coding
43146	NM_080709	-774	GCAGGTAGTC	Zelda(Zf)/Embryo-zld-ChIP-Seq(GSE65441)/Homer	-	8.24715	Dm.2358	NM_080709	boss	BOSS|Bos|Boss|CG8285|Dmel\CG8285|F|X55887	Dmel_CG8285	96F8-96F8|3-90.5 cM	bride of sevenless	protein-coding
43133	NM_143183	-207	GCAGGTAACC	Zelda(Zf)/Embryo-zld-ChIP-Seq(GSE65441)/Homer	-	7.57924	Dm.27411	NM_143183	CG5948	Dmel\CG5948	Dmel_CG5948	96F6-96F7	CG5948 gene product from transcript CG5948-RA	protein-coding
47220	NM_080146	-547	GCAGGTAGTT	Zelda(Zf)/Embryo-zld-ChIP-Seq(GSE65441)/Homer	-	6.54595	Dm.1740	NM_080146	Fur1	CG10772|Dfur1|Dfurin1|Dmel\CG10772|Furin|Furl|Klip1|dFur1|dFurin 1|dKLIP-1|fur-1|fur1|fur[1]|furin|l(3)rL205	Dmel_CG10772	96D2-96E1	Furin 1	protein-coding
47220	NM_080146	-1123	GCAGGTAGAG	Zelda(Zf)/Embryo-zld-ChIP-Seq(GSE65441)/Homer	-	8.26474	Dm.1740	NM_080146	Fur1	CG10772|Dfur1|Dfurin1|Dmel\CG10772|Furin|Furl|Klip1|dFur1|dFurin 1|dKLIP-1|fur-1|fur1|fur[1]|furin|l(3)rL205	Dmel_CG10772	96D2-96E1	Furin 1	protein-coding
43059	NM_143121	-134	TCAGGTAACT	Zelda(Zf)/Embryo-zld-ChIP-Seq(GSE65441)/Homer	-	7.07591	Dm.27407	NM_143121	CG13659	Dmel\CG13659	Dmel_CG13659	96D1-96D1	CG13659 gene product from transcript CG13659-RA	protein-coding
43041	NM_143104	-576	GGTTACCTGG	Zelda(Zf)/Embryo-zld-ChIP-Seq(GSE65441)/Homer	+	7.74697		NM_143104	Nup358	CG11856|Dmel\CG11856|NUP358|Q9VBU7_DROME|RanBP2|nup358	Dmel_CG11856	96C8-96C8	Nucleoporin 358kD	protein-coding
43037	NM_143101	-1096	ACCTACCTGG	Zelda(Zf)/Embryo-zld-ChIP-Seq(GSE65441)/Homer	+	8.0119	Dm.24093	NM_143101	CG11854	Dmel\CG11854	Dmel_CG11854	96C7-96C7	CG11854 gene product from transcript CG11854-RB	protein-coding
43028	NM_143093	-1350	TATTACCTGA	Zelda(Zf)/Embryo-zld-ChIP-Seq(GSE65441)/Homer	+	7.16659		NM_143093	CG13654	Dmel\CG13654	Dmel_CG13654	96C4-96C5	CG13654 gene product from transcript CG13654-RA	protein-coding
43025	NM_143091	-534	GTCTACCTGG	Zelda(Zf)/Embryo-zld-ChIP-Seq(GSE65441)/Homer	+	9.45359	Dm.27402	NM_143091	CG13653	Dmel\CG13653	Dmel_CG13653	96C4-96C4	CG13653 gene product from transcript CG13653-RA	protein-coding
43025	NM_143091	-357	GTCTACCTGG	Zelda(Zf)/Embryo-zld-ChIP-Seq(GSE65441)/Homer	+	9.45359	Dm.27402	NM_143091	CG13653	Dmel\CG13653	Dmel_CG13653	96C4-96C4	CG13653 gene product from transcript CG13653-RA	protein-coding
4379864	NM_001043292	-1217	CCAGGTAGAC	Zelda(Zf)/Embryo-zld-ChIP-Seq(GSE65441)/Homer	-	9.45359	Dm.16505	NM_001043292	lobo	CG13661|CG13662|CG34110|Dmel\CG34110	Dmel_CG34110	96C2-96C4	lost boys	protein-coding
4379864	NM_001043292	-1394	CCAGGTAGAC	Zelda(Zf)/Embryo-zld-ChIP-Seq(GSE65441)/Homer	-	9.45359	Dm.16505	NM_001043292	lobo	CG13661|CG13662|CG34110|Dmel\CG34110	Dmel_CG34110	96C2-96C4	lost boys	protein-coding
326146	NM_170203	-17	GCAGGTAGAG	Zelda(Zf)/Embryo-zld-ChIP-Seq(GSE65441)/Homer	-	8.26474	Dm.7271	NM_170203	CG31510	CG10057|Dmel\CG31510	Dmel_CG31510	96C1-96C1	CG31510 gene product from transcript CG31510-RA	protein-coding
42971	NM_143046	-882	GTTTACCTGC	Zelda(Zf)/Embryo-zld-ChIP-Seq(GSE65441)/Homer	+	7.19738	Dm.3241	NM_143046	CycB3	CG5814|Cyc B3|Dmel\CG5814|anon-WO0118547.414|cycB3|l(3)L6540	Dmel_CG5814	96B1-96B1	Cyclin B3	protein-coding
42962	NM_079766	-634	ATCTACCTGC	Zelda(Zf)/Embryo-zld-ChIP-Seq(GSE65441)/Homer	+	7.58467	Dm.6026	NM_079766	Esp	CG7005|Dmel\CG7005	Dmel_CG7005	96B1-96B1	Epidermal stripes and patches	protein-coding
42945	NM_079763	-81	TGTTACCTGC	Zelda(Zf)/Embryo-zld-ChIP-Seq(GSE65441)/Homer	+	7.38931		NM_079763	tld	CG6868|CT21278|Dmel\CG6868|TLD|Tld|Tolloid|dTld	Dmel_CG6868	96A19-96A19|3-85 cM	tolloid	protein-coding
42945	NM_079763	-341	CCAGGTAGAT	Zelda(Zf)/Embryo-zld-ChIP-Seq(GSE65441)/Homer	-	7.75239		NM_079763	tld	CG6868|CT21278|Dmel\CG6868|TLD|Tld|Tolloid|dTld	Dmel_CG6868	96A19-96A19|3-85 cM	tolloid	protein-coding
42921	NM_143006	-790	AACTACCTGC	Zelda(Zf)/Embryo-zld-ChIP-Seq(GSE65441)/Homer	+	6.54595	Dm.16536	NM_143006	CG13617	Dmel\CG13617|Dzip1	Dmel_CG13617	96A5-96A5	CG13617 gene product from transcript CG13617-RA	protein-coding
42917	NM_143005	-1946	AACTACCTGC	Zelda(Zf)/Embryo-zld-ChIP-Seq(GSE65441)/Homer	+	6.54595	Dm.23651	NM_143005	CG13616	Dmel\CG13616	Dmel_CG13616	96A1-96A1	CG13616 gene product from transcript CG13616-RB	protein-coding
42879	NM_142974	-1380	CTCTACCTGA	Zelda(Zf)/Embryo-zld-ChIP-Seq(GSE65441)/Homer	+	9.46261	Dm.7353	NM_142974	CG17786	Dmel\CG17786	Dmel_CG17786	95F2-95F2	CG17786 gene product from transcript CG17786-RA	protein-coding
42865	NM_142963	-1599	AGCTACCTGG	Zelda(Zf)/Embryo-zld-ChIP-Seq(GSE65441)/Homer	+	8.13426	Dm.1308	NM_142963	Kal1	CG6173|CT19368|DmKal-1|Dmel\CG6173|Dmkal|Kal-1|kal-1	Dmel_CG6173	95E1-95E5	Kallmann syndrome 1 ortholog	protein-coding
42860	NM_142959	-1402	GCAGGTAGTC	Zelda(Zf)/Embryo-zld-ChIP-Seq(GSE65441)/Homer	-	8.24715	Dm.13739	NM_142959	Rootletin	CG6129|Dmel\CG6129|Q8IMX3_DROME	Dmel_CG6129	95E1-95E1	CG6129 gene product from transcript CG6129-RE	protein-coding
[truncated: 7,650 more rows]

## Sheet: Table S9
Table S9. Properties of transcription factor motifs overrepresented upstream of genes encoding transcripts enriched in cytoplasmic extracts of blastoderm embryos
[truncated: 1,419 more rows]

[truncated: 11 more sheets: Table S10, Table S11, Table S12, Table S13, Table S14, Table S15, Table S16, Table S17, Table S18, Table S19, Table S20]
